# Supplementary material for: Classification of Genes and Putative Biomarker Identification Using Distribution Metrics on Expression Profiles
Source: PLoS One. 2010 Feb 4;5(2):e9056. doi: 10.1371/journal.pone.0009056 (PMC2816221; doi:10.1371/journal.pone.0009056)
Supplement: Table S1 — Affymetrix datasets used in this study (as in Jupiter and VanBuren, 2008) *** Note: Refer to .xls source file *** (0.13 MB XLS) [file pone.0009056.s007.xls]

## Sheet: Sheet1
GSE	has cel files	contains reference samples	number of platforms (one is GPL1261)	cardiac cohort	description	PubMed ID	arrays used in starnet	number of cardiac cohort arrays	special notes
GSE478	y	n	2		Alveoli loss during caloric restriction time course		1	0
GSE1074	y	n	2		Strain-dependent effects of alcohol on early mouse embryos		12	0
GSE1435	y	y:9	1		Microarray Based Comparison of two Amplification Methods For Nanogram Amounts of Total RNA		0	0	omitted
GSE1479	y	n	1	C	C57BL/6 Benchmark Set for Early Cardiac Development		36	36
GSE1835	y	n	1		Myocilin effect on retina. Russell-7U24NS043571-02		4	0
GSE1871	y	n	1		SCCOR_MouseLung_Simva_LPS		12	0
GSE1986	y	n	1		Global gene expression across a range of tissues		17	0
GSE1999	y	n	1		Neuroprotective effects of erythropoietin. Wilson-5R01NS028208-15		15	0
GSE2019	y	y:9	1		Microarray Based Comparison of three Amplification Methods For Nanogram Amounts of Total RNA		0	0	omitted
GSE2060	y	n	4		Characterize CREB target genes in different tissue types		5	0
GSE2161	y	n	1		Identification of genes that are dysregulated in the telencephalon of Dlx1/2 mutants. Rubenstein-2R01MH049428-11		8	0
GSE2372	y	n	1		Aortae of 32 weeks old apoE mice		6	0
GSE2389	y	n	1		Regulatory T cell lineage specification by Foxp3		4	0
GSE2463	y	n	1		Targets of FGFR2-IIIb signalling in the hair follicle		2	0
GSE2843	y	n	1		thymic mouse cells		5	0
GSE2869	y	n	1		Rosenfeld-5R01NS034934-14		8	0
GSE2873	y	n	1		Burden-2R01NS036193-06A1		4	0
GSE3100	y	n	1		Cystic Fibrosis Mouse Lung Profiles		23	0
GSE3203	y	n	1		Influenza virus infection-induced gene expression changes of regional B cells are mediated in part through type I IFN		16	0
GSE3414	y	n	1		Immune Response to Nippostrongylus brasiliensis in the mouse lung		36	0
GSE3425	y	n	1		Silencing of microRNAs in vivo with "antagomirs"		2	0
GSE3440	y	n	1	C	Effect of aldosterone on gene expression in the heart		14	14	one .cel file missing
GSE3463	y	n	1		Expression profiling of mouse gonadal somatic cells		12	0
GSE3554	y	n	1		Microarray Analysis of Retinal Gene Expression in the DBA/2J Model of Glaucoma		6	0
GSE3653	y	n	1	C	Inducible Ngn3 Embryonic Stem Cells		16	16
GSE3822	y	n	1		Complete embryonic E11.5 metanephric kidney analysis of wild type and Hoxa11, Hoxd11 null targeted mice		16	0
GSE4034	y	n	1		palme-affy-mouse-198967		24	0
GSE4035	y	n	1		palme-affy-mouse-84746		24	0
GSE4040	y	n	1		sikes-affy-mouse-84486		6	0
GSE4041	y	n	1		zhang-affy-mouse-200705		6	0
GSE4043	y	n	1		Gene profiling analysis of Src chemical rescue		6	0
GSE4051	y	n	1		Targeting of GFP to new-born rods by Nrl promoter and temporal expression profiling of flow-sorted photoreceptors		39	0
GSE4098	y	n	1		Mouse limbal epithelial basal cells vs. corneal epithelial basal cell gene expression profile		16	0
GSE4142	y	n	1		Molecular Analysis of antigen-specific B cell responses		14	0
GSE4179	y	n	1		A function for interleukin 2 in Foxp3-expressing regulatory T cells		3	0	only 3 out of 5 .cel files provided, which are also in GSE2389
GSE4189	y	n	2	C	The Oct4 and Nanog transcription network that regulates pluripotency in mouse embryonic stem cells		14	14
GSE4193	y	n	1		Gene expression in murine germ cells		8	0
GSE4230	y	n	1		Gene expression profiles in developing nephrons using Lim1 metanephric mesenchyme-specific conditional mutant mice		8	0
GSE4260	y	n	1		Cumulus-oocyte complex temporal expression		6	0
GSE4307	y	n	1	C	Expression data from single cells from ICMs of mouse blastocysts at E3.5		20	20
GSE4308	y	n	1		Expression data for validation of single cell cDNA amplification method (V1V3 method)		8	0	used only 5ug samples: 98576-98583
GSE4309	y	n	1		An improved single-cell cDNA amplification method for efficient high-density oligonucleotide microarray analysis		28	0	omitted 10pg samples 98568-98574, 8 of the ones used were also in GSE4308
GSE4332	y	n	1		Cell intrinsic alterations underlie hematopoietic stem cell aging		8	0
GSE4411	y	n	1		burde-affy-arabi-64764		11	0
GSE4413	y	n	1		katz-affy-mouse-212743		4	0
GSE4481	y	n	1		C-type natriuretic peptide regulates endochondral ossification through p38 MAP kinase-dependent pathways_2		18	0
GSE4658	y	n	1		static vs simulated microgravity		6	0
GSE4695	y	n	1		Changes in gene expression in dermal fibroblasts following exposure to Et1 peptide		6	0
GSE4752	y	n	1		tourt-affy-mouse-243760		6	0
GSE4756	y	n	1		ruiz-affy-mouse-243540		8	0
GSE4774	y	n	1		ruben-affy-mouse-187820		15	0
GSE4786	y	n	1		Caloric restriction suppresses apoptotic cell death in the mammalian cochlea and leads to prevention of presbycusis		9	0
GSE4866	y	n	1		The role of mtDNA mutations in age-related hearing loss in mice carrying a mutator DNA polymerase gamma		10	0
GSE4936	y	n	1		Transcriptional Profiling of Hh-Treated Embryoid Bodies		8	0
GSE5018	y	n	1		A profile of murine gastric epithelial cells: Parietal, Zymogenic, Pit		3	0
GSE5035	y	n	1		zhang-affy-arabi-50806		12	0
GSE5036	y	n	1		zhang-affy-mouse-175010		4	0
GSE5037	y	n	1		zhang-affy-mouse-217286		18	0
GSE5038	y	n	1		zhang-affy-mouse-308606		9	0
GSE5124	y	n	1		Hoxb1 gene expressing Hox-A1 protein: Altered transcriptional profile in rhombomere 4 at E10.5		6	0
GSE5127	y	n	1		Gene Expression Biomarkers for Predicting Lung Tumors in Two-Year Rodent Bioassays		18	0
GSE5128	y	n	1		Gene Expression Biomarkers for Predicting Liver Tumors in Two-Year Rodent Bioassays		18	0
GSE5156	y	n	1		Impact of intestinal colonization on Paneth cell gene expression		4	0
GSE5198	y	n	1		Transcriptional profiling of mouse ileum in response to colonization with a zebrafish or mouse gut microbiota		18	0
GSE5202	y	n	1		Expression data from B. melitensis infected mouse macrophages		12	0
GSE5296	y	n	1		Spinal Cord Injury Murine Model		96	0
GSE5298	y	n	1	C	Development of heart valves requires Gata4 expression in endothelial-derived cells		8	8
GSE5309	y	n	1		Transcriptional Profiling of Mammary Gland Side Population Cells		7	0
GSE5324	y	n	1		TTP mRNA targets identified by global analysis of stabilized transcripts in TTP-deficient fibroblasts		48	0
GSE5338	y	n	1		In vivo function of NR2E3 in establishing photoreceptor identity during mammalian retinal development		8	0	4 samples were also in GSE4051
GSE5500	y	n	1	C	Gata4 is required for postnatal cardiac function and protection from pressure overload-induced heart failure		21	21
GSE5582	y	n	1		Neocortical and cerebellar astrocytes		6	0
GSE5587	y	n	1		tourt-affy-arabi-307860		6	0
GSE5657	y	n	1		Effect of X-linked hypophosphatemia (the Hyp mutation) on gene expression in the mid-shaft of the mouse femur		20	0
GSE5668	y	n	1		Identification and characterization of the changed and stable transcripts during mouse oocyte maturation		6	0
GSE5715	y	n	1		Intestinal Phenotype of Variable Weight Cystic Fibrosis Knockout Mice		10	0
GSE5817	y	n	1		marsh-affy-mouse-232749		21	0
GSE5959	y	n	1		Expression differences in the liver of a congenic mouse with low serum IGF-1		6	0
GSE5976	y	n	1	C	Mesp1-induced gene expression changes		12	12
GSE5985	y	n	1		Gene expression profile of BAFF-stimulated B cells		4	0
GSE5987	y	n	1		Mouse model of Endometrioid Ovarian Adenocarcinomas by conditional inactivation of PTEN and APC genes		11	0
GSE6055	y	n	1		Gene Expression Profiling Reveals Unique Pathways Associated with Differential Severity of Lyme Arthritis		12	0
GSE6065	y	n	3		Murine host cell response to Aeromonas infection		100	0
GSE6078	y	n	1		PTEN-deficient intestinal stem cells initiate intestinal polyposis	17237784	5	0
GSE6079	y	n	1		expression comparison of wildtype lungs and hypomorphic for nmyc	1577267	2	0
GSE6106	y	n	5		Sense-antisense transcript comparison in mouse brain and kidney	17105753	1	0
GSE6116	y	n	1		Transcriptional Biomarkers to Predict Female Mouse Lung Tumors in Rodent Cancer Bioassays - A 13 Chemical Training Set	17311802	70	0
GSE6210	y	n	1		Hypomorphic Mutation in PGC1beta causes mitochondrial dysfunction and liver insulin resistance	17141629	12	0
GSE6223	y	n	1		Gene expression profiles of embryonic day 14 bladder, urogenital sinus, and urethra.		13	0
GSE6257	y	n	2		An inflammation-induced mechanism for leukocyte transmigration of lymphatic vessel endothelium.	17116732	2	0
GSE6259	y	n	1		Differential antigen processing by dendritic cell subsets in vivo	17204652	21	0
GSE6290	y	n	1		Gene expression profiles of components of the developing kidney		37	0
GSE6291	y	n	1		Transcriptome Analysis Multipotent Adult Progenitor Cells (Affy)	17227908	6	0
GSE6376	y	n	1		Zymosan stimulation of MyD88-deficient bone marrow-derived macrophages	17312158	4	0
GSE6383	y	n	1		Mouse small intestine epithelium vs. mesenchyme	17299133	6	0
GSE6397	y	n	1	C	Comparison between gene expression in heart from Lmna H222P heterozygous and control mice	17446932	14	14	one .cel file missing
GSE6398	y	n	1	C	Comparison between gene expression in heart from Lmna H222P homozygous and control mice	17446932	14	14	in common with GSE3697
GSE6399	y	n	1	C	Comparison between gene expression in heart from Emd KO and control mice		14	14	in common with GSE3698
GSE6424	y	n	1		ß-catenin Plays a Dual Role in the Generation and Maintenance of Immortalized Hematopoietic Stem Cells		4	0
GSE6461	y	n	1		SYT-SSX murine synovial sarcoma model	17418413	9	0
GSE6482	y	n	1		mECK36: a cell and animal model of virally induced Kaposi's sarcoma	17349582	9	0
GSE6487	y	n	1		Myogenesis MyoD		30	0
GSE6514	y	n	1		Gene expression in the mouse brain during spontaneous sleep and prolonged wakefulness		90	0
GSE6526	y	n	1		Expression time course data HEY2 KO and WT MASMC treated with PDGF	17327490	16	0
GSE6589	y	n	1		Gene expression profiles of components of the developing kidney (GUDMAP Series_id: 12)		11	0
GSE6595	y	n	1	C	Gene expression study in 1 and 2 cell cloned mice embryos		40	40
GSE6623	y	n	1		FoxO are critical mediators of hematopoietic stem cell resistance to physiologic oxidative stress	17254970	12	0
GSE6675	y	n	1		Astroglial gene expression program elicited by fibroblast growth factor-2 mande-affy-mouse-307080		8	0
GSE6676	y	n	1		Comparison of corneas from wildtype mice to those from mice under the influence of high doses of TGF-beta russe-affy-mouse-372894		8	0
GSE6678	y	n	1		Palmitoyl protein thioesterase-1 knockout mice hofma-affy-mouse-370000		18	0
GSE6681	y	n	1		Foxp3 ablation in peripheral mature regulatory T cells	17220892	4	0
GSE6757	y	n	1		Identification of imprinted genes expressed in adult CD3+ splenocytes	17322401	1	0
GSE6765	y	n	1		Aeromonas caviae infection, 24 hours		9	0
GSE6770	y	n	1	C	Gene Expression Data in HDAC2 KO Myocardium	17322895	4	4
GSE6789	y	n	1		response to IL-1b of WT and IRAK4 kinase dead mouse embryonic fibroblasts	17337443	12	0
GSE6815	y	n	1		Hyperexpression of Mouse Melanotransferrin on LMTK Cell Line		4	0
GSE6821	y	n	2		Global gene expression analysis of GMP from Icsbp (Irf-8) deficient mice		2	0
GSE6833	y	n	2		Hyperexpression and Downregulation of Melanotransferrin on Various Cell Lines		4	0	all 4 also in GSE6815
GSE6837	y	n	2		Expression data from wild type (wt) and Ikbke knockout (Ikke) embryonic fibroblasts (EF)	17332413	6	0
GSE6858	y	n	1		Expression data from experimental murine asthma	17437023	16	0
GSE6867	y	n	1		Expression data in the absence of Notch1 in hair follicles		6	0
GSE6875	y	n	1		Development of Regulatory T cell Precursors in the Absence of a Functional Foxp3 Protein		8	0
GSE6881	y	n	1		Embryonic Testis Developmental Time Course	15496517	10	0
GSE6882	y	n	1		Embryonic Ovary Developmental Time Course	15496517	10	0
GSE6916	y	n	1		Embryonic Testis/Ovary Developmental Time Courses	15496517	20	0	same as GSE6881 + GSE6882
GSE6934	y	n	1		Wnt4-dependent gene expression in the developing kidney (GUDMAP Series_id: 13)		4	0
GSE6945	y	n	1		The Retinoblastoma Binding Protein RBP2 is an H3K4 demethylase	17320163	4	0
GSE6958	y	n	1		FOG-1-independent transcripition by GATA-1(V205G) in G1E cells	17339418	2	0
GSE6959	y	n	1		Oscillating gene expression in the prefrontal cortex of C57Bl/6J mice at Zeitgeber Time (ZT) 3, 9, 15, and 21.		12	0
GSE6963	y	n	1		Gene expression profiles of mouse postnatal day 1 ureter (GUDMAP Series_id: 14)		4	0
GSE6980	y	n	1		The Differentiation and Stress Response Factor, XBP-1, Drives Multiple Myeloma Pathogenesis	17418411	16	0
GSE6998	y	n	1		Expression profiling of developmental and regenerating liver in mice	17227769	32	0
GSE7012	y	n	1		Identif. of oscillatory genes in somitogenesis from functional genomic analysis of C2C12 myoblast line	17362910	13	0
GSE7020	y	n	1		The molecular consequences of Nix ablation on apoptosis and erythropoiesis	17420462	8	0
GSE7050	y	n	1		Stabilization of b-catenin induces lymphomas		18	0
GSE7054	y	n	3		Identification of oscillatory genes in somitogenesis from functional genomic analysis		13	0	all also in GSE7012
GSE7069	y	n	1		Zfx controls the self-renewal of embryonic and hematopoietic stem cells		8	0
GSE7196	y	n	1	C	Differential gene expression between WT and ERRa-null hearts		6	6
GSE7257	y	n	1		Laser capture-microarray analysis of Lim1 mutant kidney development.		9	0
GSE7280	y	n	1		Gene expression in peripheral cells: effects of Foxp3 and PDE3B		10	0
GSE7302	y	n	1		Expression data from bone marrow hematopoietic stem cell CD34 Flt3 subfractions		6	0
GSE7309	y	n	1	C	Requirement for ERK MAP kinase in mouse preimplantation development		12	12
GSE7324	y	n	1		Structural basis for recognition of SMRT/N-CoR by the MYND domain and its contribution to AML1/ETO's activity		10	0
GSE7333	y	n	1	C	miR-1-2 knockout versus wild-type hearts		6	6
GSE7342	y	n	1		Expression data from p38 knock out versus wild type fetal liver	17468757	12	0
GSE7348	y	n	1		Gene Expression in Naive and Tolerant Macrophages stimulated with LPS	17538624	6	0
GSE7381	y	n	1		Expression profiling of back skin of Get1 and control mice at e18.5	16949565	6	0
GSE7404	y	n	1		Comparison of Longitudinal Leukocyte Gene Expression after Burn Injury or Trauma Hemorrhage in Mice		128	0
GSE7407	y	n	1	C	Regulation of Gene Expression by Sirt1 in the heart		4	4
GSE7424	y	n	1		Intragraft gene expression profile associated with the induction of tolerance		8	0
GSE7430	y	n	1		Investigate the role of Wnt/beta-catenin signaling in development of the exocrine pancreas		12	0
GSE7694	y	n	1		Cannabinoid receptor double knockout mice (Cnr1 -/- /Cnr2 -/-) in CHS model		12	0
GSE7764	y	n	1		mRNA expression profiles of resting and IL-15 activated murine NK cells		10	0
GSE7770	y	n	1		Gene expression in thymic CD4 T cells: effects of Foxp3		4	0
GSE7773	y	n	1		Foxp3-dependent programme of regulatory T-cell differentiation		14	0	4 the same as GSE 3770
GSE7784	y	n	1		Expression profiling of double negative thymocytes		12	0
GSE7798	y	n	1		Osteoclastic estrogen receptor alpha mediates the osteoprotective estrogen action through Fas ligand signaling		16	0
GSE7810	y	n	1		Comparative analysis of gene expression WT and Nrf2-/- mice Type II cells		8	0
GSE7823	y	n	1		Murine Pulmonary Response to Chronic Hypoxia is Strain Specific		9	0
GSE7887	n	n	1		Gene expression profiles of adult ureter. (GUDMAP Series_id: 15)		4	0
GSE7903	y	n	1		Gene expression analysis of embryonic day 14 gential tubercle of the male. (GUDMAP Series_id: 16)		3	0
GSE8000	y	n	1	C	Activation of MAPK pathways links LMNA mutations to cardiomyopathy in Emery-Dreifuss muscular dystrophy		21	21	one .cel file missing, all also in GSE6398
GSE8044	y	n	1		Brown versus white tissue adipose selective genes		6	0
GSE8065	y	n	1		Gene expression during early postnatal development of the small intestine		18	0
GSE1566	n	n	1		Ezh2 deficient T-cell		0	0
GSE1806	n	n	1		Skeletal muscle allotypes		0	0
GSE1983	n	n	4		Transcriptional Profiling of the Metanephric Kidney		0	0
GSE2197	n	n	1		DC response to ISD vs CpG		0	0
GSE2202	n	n	1	C	Effect of knocking out SOCS3 in mouse ES cells		0	0
GSE2205	n	n	2		Analysis of Germ Stem Cell loss in a murine model of ERM deficiency		0	0
GSE2229	n	n	3	C	Mouse preimplantation development		0	0
GSE2236	n	n	1	C	heart/muscle-specific MnSOD-deficient mouse		0	0
GSE2433	n	n	1		Expression profiling of GATA-1 wild type and mutant fetal megakaryocytes		0	0
GSE2527	n	n	1		Gata-1 Knock Down - Wild Type Megakaryocyte Gene Expression		0	0
GSE2557	n	n	1		Transcriptome Profiling of High Glucose and Glucosamine-Induced Mouse Mesangial Cells		0	0
GSE2558	n	n	1		Transcriptome profiling of Transforming Growth Factor B1-Induced Mesangial Gene Expression		0	0
GSE2592	n	n	1		RUNX1 (AML1) knockout in mouse embryo		0	0
GSE2774	n	n	1		Identification of tumor immune evasion mechanism using P0 and P3 cell lines		0	0
GSE2917	n	n	2		Profiling of visceral sensory neurons in dorsal root and nodose ganglia in BALB/c mice.		0	0
GSE2924	n	n	1		Immunodomination leads to selective expansion of the fittest CD8 T cells		0	0
GSE3065	n	n	1		Gene inductions in response to BCR-crosslinking in TAK1-deficient B cell		0	0
GSE3067	n	n	1		Resistance to thyroid hormone (RTH) and PPARa activation		0	0
GSE3126	n	n	1		Comparison of HNF4 null mouse embryonic livers with control mouse embryonic livers		0	0
GSE3150	n	n	1		Aging Liver Profiles of the Long Lived Prop-1 Mutant Mouse (Ames) and Wild Type Controls		0	0
GSE3181	n	n	1	C	SRF-null neonatal cardiomyocytes		0	0
GSE3196	n	n	1		Gene expression in hypoxic MEFs having only p300 and CBP with deleted CH1 domains		0	0
GSE3249	n	n	1		Analysis of RPE65 loss of function in mouse retina		0	0
GSE3253	n	n	1		Exaggerated neuroinflammation and sickness behavior in aged mice after activation of the peripheral innate immune system		0	0
GSE3293	n	n	1		Leptin Regulated Mouse Gallbladder Genes		0	0
GSE3296	n	n	1		Gene expression in MEFs in response to treatment with dipyridyl and trichostatin A		0	0
GSE3318	n		2		Two transactivation mechanisms are responsible for the bulk of HIF-1alpha-responsive gene expression		0	0
GSE3501	n				Comparative analysis of 10 week and 5 week Bitransgenic mice (LH mouse crossed with MMTV-neu mouse)		0	0
GSE3530	n			C	Distinct Gene Expression Profiles in Adult Mouse Heart Following Targeted MAP Kinase Activation		0	0
GSE3595	n				Identification of potential KLF7 target genes in olfactory sensory neurons		0	0
GSE3837	n				Methylglyoxal treatment of MH-S cell line induces apoptosis and immune response		0	0
GSE3843	n				Targeted disruption of glycerol kinase gene in mice: expression analysis in liver		0	0
GSE3849	n				Differential transcript abundance in NPAS2 mutant mouse at ZT14		0	0
GSE3850	n				Differential transcript abundance in BMAL-/- mouse at ZT14		0	0
GSE3861	n				Distinct hematopoietic cell fates regulated by graded expression of HOXA10		0	0
GSE3889	n				Scd1 Knockout Mice on very low fat diet		0	0
GSE3962	n			C	Mouse oocyte and one-cell embryo polysomal mRNA		0	0
GSE4029	n				Basonuclin: A novel mammalian maternal effect gene		0	0
GSE4050	n				Expression Profile of Day 5 5cc7 T cell blasts		0	0
GSE4178	n				Cellular Mechanisms of Fatal Early-Onset Autoimmunity in Mice with the T Cell-Specific Targeting of TGFβ Receptor		0	0
GSE4238	n				rhythmic transcriptome in the murine wt adrenal		0	0
GSE4239	n				Transcriptome regulation in the adrenal gland of circadian clock deficient Per2Cry1 double mutant mice		0	0
GSE4253	n				Wildtype and Per2Cry1 double mutant mice: temporal gene expression profiling of adrenal gland		0	0
GSE4420	n				Diabetic mice fat- niacin bound chromium		0	0
GSE4462	n				Changed gene profile in inv cystic kidney		0	0
GSE4479	n				Expression data from CD4+ splenocytes 6h post-sepsis		0	0
GSE4508	n				Abundant transcripts from retrotransposons are unstable in fully-grown mouse oocytes		0	0
GSE4518	n				Continuous versus acute TNF-alpha stimulation on mouse endothelial cells		0	0
GSE4523	n				Expression Studies of Melanotransferrin in Mouse Brain		0	0
GSE4535	n				primary FDC		0	0
GSE4622	n				RNAi screen for increased resistance to oxidative stress		0	0
GSE4627	n				Telomere dysfunction		0	0
GSE4656	n				day3 brown fat from wt compared to day3 from Gyk ko		0	0
GSE4671	n				Microarray Analysis of the Delipidation of White Adipose Tissue of Mice Fed Conjugated Linoleic Acid		0	0
GSE4694	n				Expression data from myogenesis		0	0
GSE4696	n				Gene expression changes following demethylation by 5-aza-2'-deoxycytidine in primary mouse dermal fibroblasts		0	0
GSE4712	n				Edema Toxin-treated Macrophage Study		0	0
GSE4718	n				Improved DNA methylation analysis via enrichment of demethylated cells expressing an X-inactivated GFP transgene		0	0
GSE4734	n				Mouse brain region gene expression (430 2.0 Array)		0	0
GSE4739	n				Temporal control of gene expression by ERK MAP kinase during cell cycle progression from G0/G1 to S phase		0	0
GSE4758	y	n	1		conra-affy-mouse-89474		24	0
GSE4765	n				SM by NZB Female Liver Gene Expression		0	0
GSE4768	n				Global analysis of transcriptional changes following genomic demethylation in chondrocytes, osteoblasts, and fibroblasts		0	0
GSE4799	n				GDNF-regulated gene expression in cultured mouse spermatogonial stem cells		0	0
GSE4811	n				Comparison between classically activated and type II activated macrophages to identify novel markers		0	0
GSE4816	n				Gene expression profiles of the postnatal day 1 bladder		0	0
GSE4818	n				Gene expression in whole testes at gd 11, 12, 14, 16, 18 and pnd2		0	0
GSE4927	n				Effect of OMP on gene expression in the olfactory epithelium		0	0
GSE4928	n				Gene expression profile in isolated E13 gonadal somatic support cells and E13 gonads.		0	0
GSE5011	n				oksen-affy-mouse-212956		0	0
GSE5041	n				Expression of the brown fat thermogenic gene program requires PGC-1alpha		0	0
GSE5042	n				Complementary action of the PGC-1 coactivators in mitochondrial biogenesis and brown fat differentiation		0	0
GSE5112	n				Gene expression induced by flagellin stimulation in IECs		0	0
GSE5113	n				Gene expression induced by flagellin stimulation in CD11c+ LPCs		0	0
GSE5119	n				Gene expression induced by flagellin stimulation in IECs and CD11c+ LPCs		0	0
GSE5232	n				Expression data from Lbeta T2 cells upon activin treatment		0	0
GSE5255	n				Loss of BMPR2 Signaling in Smooth Muscle in Mouse Lung		0	0
GSE5297	n				Impact of endurance training in MHC-I over-expressed Mice		0	0
GSE5313	n				Comparative analysis of gene expression in A/J CB versus DBA/2J		0	0
GSE5317	n				Expression analysis of Day 0 versus Day 1 involuting mouse mammary gland		0	0
GSE5333	n				Gene expression in whole epididymus at gd 12, 14, 16, 18 and pnd2		0	0
GSE5334	n				Gene expression in whole ovary at gd 11, 12, 14, 16, 18 and pnd2.		0	0
GSE5371	n				Maternal BRG1 regulates zygotic genome activation in the mouse		0	0
GSE5425	n				Spinal cord and dorsal root ganglion gene expression		0	0
GSE5447	n				p53 family members in myogenic differentiation and rhabdomyosarcoma development		0	0
GSE5497	n				Pyruvate induces mitochondrial biogenesis by a PGC-1alpha independent mechanism		0	0
GSE5562	n				Gene expression profiling in small intestine of mice administered lactoperoxidase		0	0
GSE5654	n				Essential role of Jun family transcription factors in PU.1-induced leukemic stem cells		0	0
GSE5677	n				Differentiated somatic cells are more efficient than adult stem cells for cloning by somatic cell nuclear transfer		0	0
GSE5763	n				Expression data from mouse brain region bed nucleus of the stria terminalis, nucleus accumbens, and dorsal striatum.		0	0
GSE5786	n				Gene Expression Profiling of PGC-1a KO mouse striata		0	0
GSE5800	n				Expression data from mouse IRF6 null and wt skin		0	0
GSE5861	n				Searching for Brca1 regulated X-linked genes		0	0
GSE5870	n				Gnotobiotic mouse cecal epithelium; B.thetaiotaomicron-B. longum mono- versus bi-association, PR chow, NMRI		0	0
GSE5891	n				Nuclear organization of active and inactive chromatin domains revealed by 4C technology		0	0
GSE6081	n				E14.5 wild type mouse embryo microarray results		0	0
GSE6275	n				ernst-affy-mouse-264940		0	0
GSE6466	y	n	1		Gene expression profiles of postnatal day 1 and adult bladders		6	0
GSE7699	n				A high fat, ketogenic diet induces a unique metabolic state in mice.			0
					Total non-unique instances		2271	276
					Unique GSM files:	1906 non-cardiac	2145	239
						239 cardiac
