# Supplementary material for: Classification of Genes and Putative Biomarker Identification Using Distribution Metrics on Expression Profiles
Source: PLoS One. 2010 Feb 4;5(2):e9056. doi: 10.1371/journal.pone.0009056 (PMC2816221; doi:10.1371/journal.pone.0009056)
Supplement: Table S2 — Distribution metrics and gene classes. *** Note: Refer to .xls source file *** This Excel Workbook contains a list of all CEL files used in the analysis (by GEO accession), the resulting raw and scaled distribution metrics for that data, and annotated lists of refined cluster (class) assignments. (9.80 MB XLS) [file pone.0009056.s008.xls]

## Sheet: GEO sources
GEO: 2145 array sources
GSM100169.CEL
GSM100197.CEL
GSM100198.CEL
GSM100288.CEL
GSM100289.CEL
GSM100290.CEL
GSM100291.CEL
GSM100292.CEL
GSM100322.CEL
GSM100324.CEL
GSM100325.CEL
GSM100326.CEL
GSM100327.CEL
GSM100328.CEL
GSM100329.CEL
GSM100330.CEL
GSM100331.CEL
GSM100332.CEL
GSM105147.CEL
GSM105148.CEL
GSM105149.CEL
GSM105150.CEL
GSM105151.CEL
GSM105152.CEL
GSM106139.CEL
GSM106140.CEL
GSM106141.CEL
GSM106148.CEL
GSM106149.CEL
GSM106150.CEL
GSM107464.CEL
GSM107465.CEL
GSM107466.CEL
GSM107467.CEL
GSM107468.CEL
GSM107469.CEL
GSM107514.CEL
GSM107515.CEL
GSM107516.CEL
GSM107517.CEL
GSM107518.CEL
GSM107519.CEL
GSM107520.CEL
GSM107521.CEL
GSM107542.CEL
GSM107543.CEL
GSM107544.CEL
GSM107545.CEL
GSM107546.CEL
GSM107547.CEL
GSM107548.CEL
GSM107549.CEL
GSM107550.CEL
GSM107551.CEL
GSM107552.CEL
GSM107553.CEL
GSM107554.CEL
GSM107555.CEL
GSM107556.CEL
GSM107557.CEL
GSM107558.CEL
GSM107559.CEL
GSM107560.CEL
GSM107561.CEL
GSM107562.CEL
GSM107563.CEL
GSM107564.CEL
GSM107565.CEL
GSM107880.CEL
GSM107881.CEL
GSM107882.CEL
GSM107883.CEL
GSM107884.CEL
GSM107885.CEL
GSM107886.CEL
GSM107887.CEL
GSM107888.CEL
GSM107889.CEL
GSM107890.CEL
GSM107891.CEL
GSM107892.CEL
GSM107893.CEL
GSM107894.CEL
GSM108100.CEL
GSM108101.CEL
GSM108102.CEL
GSM108103.CEL
GSM108104.CEL
GSM108105.CEL
GSM108106.CEL
GSM108107.CEL
GSM108108.CEL
GSM109462.CEL
GSM109463.CEL
GSM109464.CEL
GSM109465.CEL
GSM109466.CEL
GSM109467.CEL
GSM109468.CEL
GSM109470.CEL
GSM109471.CEL
GSM109472.CEL
GSM111166.CEL
GSM111168.CEL
GSM111170.CEL
GSM111171.CEL
GSM111252.CEL
GSM111253.CEL
GSM111254.CEL
GSM111255.CEL
GSM113346.CEL
GSM113347.CEL
GSM113348.CEL
GSM113679.CEL
GSM113680.CEL
GSM113681.CEL
GSM113682.CEL
GSM113683.CEL
GSM113684.CEL
GSM113685.CEL
GSM113686.CEL
GSM113687.CEL
GSM113688.CEL
GSM113689.CEL
GSM113690.CEL
GSM113691.CEL
GSM113692.CEL
GSM113693.CEL
GSM113694.CEL
GSM113696.CEL
GSM113697.CEL
GSM113698.CEL
GSM113699.CEL
GSM113700.CEL
GSM113701.CEL
GSM113702.CEL
GSM113703.CEL
GSM113704.CEL
GSM113705.CEL
GSM113706.CEL
GSM113707.CEL
GSM113708.CEL
GSM113709.CEL
GSM113710.CEL
GSM113711.CEL
GSM113712.CEL
GSM113713.CEL
GSM113714.CEL
GSM113715.CEL
GSM113716.CEL
GSM113717.CEL
GSM113718.CEL
GSM113719.CEL
GSM113720.CEL
GSM113721.CEL
GSM113722.CEL
GSM115662.CEL
GSM115663.CEL
GSM115664.CEL
GSM115665.CEL
GSM115666.CEL
GSM115667.CEL
GSM115668.CEL
GSM115669.CEL
GSM115670.CEL
GSM115671.CEL
GSM115672.CEL
GSM115673.CEL
GSM115674.CEL
GSM115675.CEL
GSM115676.CEL
GSM115677.CEL
GSM115678.CEL
GSM115679.CEL
GSM115680.CEL
GSM115681.CEL
GSM115682.CEL
GSM115683.CEL
GSM115684.CEL
GSM115685.CEL
GSM115686.CEL
GSM115687.CEL
GSM115688.CEL
GSM115689.CEL
GSM115690.CEL
GSM115691.CEL
GSM115692.CEL
GSM115693.CEL
GSM115694.CEL
GSM115695.CEL
GSM115696.CEL
GSM115697.CEL
GSM115756.CEL
GSM115757.CEL
GSM115758.CEL
GSM115792.CEL
GSM115793.CEL
GSM115794.CEL
GSM116357.CEL
GSM116358.CEL
GSM116359.CEL
GSM116360.CEL
GSM116743.CEL
GSM116744.CEL
GSM116745.CEL
GSM116746.CEL
GSM116747.CEL
GSM117089.CEL
GSM117090.CEL
GSM117096.CEL
GSM117110.CEL
GSM117119.CEL
GSM117161.CEL
GSM117164.CEL
GSM117165.CEL
GSM117173.CEL
GSM117180.CEL
GSM117189.CEL
GSM117197.CEL
GSM117205.CEL
GSM117560.CEL
GSM117561.CEL
GSM117562.CEL
GSM117563.CEL
GSM117564.CEL
GSM117565.CEL
GSM117566.CEL
GSM117567.CEL
GSM117568.CEL
GSM117569.CEL
GSM117570.CEL
GSM117571.CEL
GSM118664.CEL
GSM118672.CEL
GSM119764.CEL
GSM119765.CEL
GSM119766.CEL
GSM119767.CEL
GSM119768.CEL
GSM119769.CEL
GSM119770.CEL
GSM119771.CEL
GSM119772.CEL
GSM119773.CEL
GSM119774.CEL
GSM119775.CEL
GSM119776.CEL
GSM119777.CEL
GSM119778.CEL
GSM119779.CEL
GSM119780.CEL
GSM119781.CEL
GSM119782.CEL
GSM119783.CEL
GSM119784.CEL
GSM119785.CEL
GSM119786.CEL
GSM119787.CEL
GSM119788.CEL
GSM119789.CEL
GSM119790.CEL
GSM119791.CEL
GSM119792.CEL
GSM119793.CEL
GSM119794.CEL
GSM119795.CEL
GSM119796.CEL
GSM119797.CEL
GSM119798.CEL
GSM119799.CEL
GSM119800.CEL
GSM119801.CEL
GSM119802.CEL
GSM119803.CEL
GSM119804.CEL
GSM119805.CEL
GSM119806.CEL
GSM119807.CEL
GSM119808.CEL
GSM119809.CEL
GSM119810.CEL
GSM119811.CEL
GSM119812.CEL
GSM119813.CEL
GSM119814.CEL
GSM119815.CEL
GSM119816.CEL
GSM119817.CEL
GSM119818.CEL
GSM119819.CEL
GSM119820.CEL
GSM119821.CEL
GSM119822.CEL
GSM119823.CEL
GSM119824.CEL
GSM119825.CEL
GSM119826.CEL
GSM119827.CEL
GSM119828.CEL
GSM119829.CEL
GSM119830.CEL
GSM119831.CEL
GSM119832.CEL
GSM119833.CEL
GSM119834.CEL
GSM119835.CEL
GSM119836.CEL
GSM119837.CEL
GSM119838.CEL
GSM119839.CEL
GSM119840.CEL
GSM119841.CEL
GSM119842.CEL
GSM119843.CEL
GSM119844.CEL
GSM119845.CEL
GSM119846.CEL
GSM119847.CEL
GSM119848.CEL
GSM119849.CEL
GSM119850.CEL
GSM119851.CEL
GSM119852.CEL
GSM119853.CEL
GSM119854.CEL
GSM119855.CEL
GSM119856.CEL
GSM120018.CEL
GSM120064.CEL
GSM120065.CEL
GSM120066.CEL
GSM120067.CEL
GSM120068.CEL
GSM120069.CEL
GSM120070.CEL
GSM120071.CEL
GSM120229.CEL
GSM120230.CEL
GSM120231.CEL
GSM120232.CEL
GSM120233.CEL
GSM120234.CEL
GSM120235.CEL
GSM120236.CEL
GSM120237.CEL
GSM120238.CEL
GSM120239.CEL
GSM120240.CEL
GSM120241.CEL
GSM120242.CEL
GSM120243.CEL
GSM120244.CEL
GSM120245.CEL
GSM120246.CEL
GSM120247.CEL
GSM120248.CEL
GSM120249.CEL
GSM120250.CEL
GSM120251.CEL
GSM120252.CEL
GSM120253.CEL
GSM120254.CEL
GSM120255.CEL
GSM120256.CEL
GSM120257.CEL
GSM120258.CEL
GSM120259.CEL
GSM120260.CEL
GSM120261.CEL
GSM120262.CEL
GSM120263.CEL
GSM120264.CEL
GSM120265.CEL
GSM120266.CEL
GSM120267.CEL
GSM120268.CEL
GSM120269.CEL
GSM120270.CEL
GSM120271.CEL
GSM120272.CEL
GSM120273.CEL
GSM120274.CEL
GSM120275.CEL
GSM120276.CEL
GSM120284.CEL
GSM120369.CEL
GSM120370.CEL
GSM120371.CEL
GSM120372.CEL
GSM120373.CEL
GSM120374.CEL
GSM120375.CEL
GSM121242.CEL
GSM121249.CEL
GSM121315.CEL
GSM121316.CEL
GSM126895.CEL
GSM126898.CEL
GSM126901.CEL
GSM126902.CEL
GSM126903.CEL
GSM126904.CEL
GSM126905.CEL
GSM126906.CEL
GSM126907.CEL
GSM126908.CEL
GSM126909.CEL
GSM126910.CEL
GSM126911.CEL
GSM126912.CEL
GSM126913.CEL
GSM126914.CEL
GSM126915.CEL
GSM126916.CEL
GSM126917.CEL
GSM126918.CEL
GSM126919.CEL
GSM128874.CEL
GSM130340.CEL
GSM130361.CEL
GSM130362.CEL
GSM130363.CEL
GSM130364.CEL
GSM130401.CEL
GSM130402.CEL
GSM130403.CEL
GSM130404.CEL
GSM130405.CEL
GSM130406.CEL
GSM132406.MEY.MB01.NY.04.5.CEL
GSM132407.MEY.MB02.HY.04.5.CEL
GSM132408.MEY.MB03.NF.04.5.CEL
GSM132409.MEY.MB04.HF.04.5.CEL
GSM132410.MEY.MB05.NY.04.5.CEL
GSM132411.MEY.MB06.HY.04.5.CEL
GSM132412.MEY.MB07.NF.04.5.CEL
GSM132413.MEY.MB08.HF.04.5.CEL
GSM132414.MEY.MB09.NY.04.5.CEL
GSM132415.MEY.MB10.HY.04.5.CEL
GSM132416.MEY.MB11.NF.04.5.CEL
GSM132417.MEY.MB12.HF.04.5.CEL
GSM132418.MEY.MB13.NY.04.5.CEL
GSM132419.MEY.MB14.HY.04.5.CEL
GSM132420.MEY.MB15.NF.04.5.CEL
GSM132421.MEY.MB16.HF.04.5.CEL
GSM132422.MEY.MB17.NY.04.5.CEL
GSM132423.MEY.MB18.HY.04.5.CEL
GSM132424.MEY.MB21.NF.04.5.CEL
GSM132425.MEY.MB22.HF.04.5.CEL
GSM132592.CEL
GSM132657.CEL
GSM132658.CEL
GSM132659.CEL
GSM132660.CEL
GSM132661.CEL
GSM133466.CEL
GSM133467.CEL
GSM133468.CEL
GSM133469.CEL
GSM133470.CEL
GSM133476.CEL
GSM133477.CEL
GSM133478.CEL
GSM133479.CEL
GSM133480.CEL
GSM135767.CEL
GSM135768.CEL
GSM135769.CEL
GSM135770.CEL
GSM135771.CEL
GSM135772.CEL
GSM135773.CEL
GSM135774.CEL
GSM135775.CEL
GSM135776.CEL
GSM135777.CEL
GSM135778.CEL
GSM135779.CEL
GSM135780.CEL
GSM135781.CEL
GSM135782.CEL
GSM135783.CEL
GSM135784.CEL
GSM135785.CEL
GSM135786.CEL
GSM135787.CEL
GSM136067.CEL
GSM136068.CEL
GSM136069.CEL
GSM136070.CEL
GSM136071.CEL
GSM136072.CEL
GSM136073.CEL
GSM136074.CEL
GSM136075.CEL
GSM136076.CEL
GSM136077.CEL
GSM136078.CEL
GSM138289.CEL
GSM138290.CEL
GSM138291.CEL
GSM138292.CEL
GSM138293.CEL
GSM138294.CEL
GSM139021.CEL
GSM139022.CEL
GSM139023.CEL
GSM139024.CEL
GSM139025.CEL
GSM139026.CEL
GSM139027.CEL
GSM139028.CEL
GSM139029.CEL
GSM139030.CEL
GSM139031.CEL
GSM139032.CEL
GSM139079.CEL
GSM139084.CEL
GSM139087.CEL
GSM139091.CEL
GSM139118.CEL
GSM139119.CEL
GSM139120.CEL
GSM139121.CEL
GSM139122.CEL
GSM139123.CEL
GSM139124.CEL
GSM139125.CEL
GSM139126.CEL
GSM139127.CEL
GSM139128.CEL
GSM139676.CEL
GSM139683.CEL
GSM139684.CEL
GSM139685.CEL
GSM139686.CEL
GSM139687.CEL
GSM139688.CEL
GSM139689.CEL
GSM139690.CEL
GSM139691.CEL
GSM139692.CEL
GSM139693.CEL
GSM139694.CEL
GSM139695.CEL
GSM139696.CEL
GSM139697.CEL
GSM139698.CEL
GSM139699.CEL
GSM139700.CEL
GSM139701.CEL
GSM139702.CEL
GSM139703.CEL
GSM139705.CEL
GSM139706.CEL
GSM139709.CEL
GSM139765.CEL
GSM139766.CEL
GSM139767.CEL
GSM139768.CEL
GSM139769.CEL
GSM139770.CEL
GSM139771.CEL
GSM139772.CEL
GSM139773.CEL
GSM139774.CEL
GSM139775.CEL
GSM139776.CEL
GSM139777.CEL
GSM139778.CEL
GSM139779.CEL
GSM139780.CEL
GSM139781.CEL
GSM139782.CEL
GSM139783.CEL
GSM139784.CEL
GSM139785.CEL
GSM139786.CEL
GSM139787.CEL
GSM139789.CEL
GSM139790.CEL
GSM139791.CEL
GSM139792.CEL
GSM139793.CEL
GSM139794.CEL
GSM139795.CEL
GSM139796.CEL
GSM139797.CEL
GSM139799.CEL
GSM139800.CEL
GSM139801.CEL
GSM139802.CEL
GSM139824.CEL
GSM139825.CEL
GSM139827.CEL
GSM139828.CEL
GSM139831.CEL
GSM139842.CEL
GSM139843.CEL
GSM139844.CEL
GSM139845.CEL
GSM139849.CEL
GSM139850.CEL
GSM139851.CEL
GSM139852.CEL
GSM139853.CEL
GSM139854.CEL
GSM139855.CEL
GSM139856.CEL
GSM139857.CEL
GSM139858.CEL
GSM139875.CEL
GSM139876.CEL
GSM139877.CEL
GSM139878.CEL
GSM139879.CEL
GSM139934.CEL
GSM139935.CEL
GSM139936.CEL
GSM139937.CEL
GSM139938.CEL
GSM139939.CEL
GSM139940.CEL
GSM139941.CEL
GSM139942.CEL
GSM139943.CEL
GSM139945.CEL
GSM139946.CEL
GSM139947.CEL
GSM139948.CEL
GSM139949.CEL
GSM140561.CEL
GSM140562.CEL
GSM140563.CEL
GSM140564.CEL
GSM140565.CEL
GSM140566.CEL
GSM140567.CEL
GSM140568.CEL
GSM140792.CEL
GSM140813.CEL
GSM140816.CEL
GSM140817.CEL
GSM140818.CEL
GSM140866.CEL
GSM140867.CEL
GSM141682.CEL
GSM142128.CEL
GSM142129.CEL
GSM142130.CEL
GSM142131.CEL
GSM142132.CEL
GSM142133.CEL
GSM142134.CEL
GSM142135.CEL
GSM142136.CEL
GSM142137.CEL
GSM142138.CEL
GSM142139.CEL
GSM142140.CEL
GSM142141.CEL
GSM142142.CEL
GSM142143.CEL
GSM142144.CEL
GSM142145.CEL
GSM142146.CEL
GSM142147.CEL
GSM142148.CEL
GSM142149.CEL
GSM142150.CEL
GSM142151.CEL
GSM142152.CEL
GSM142153.CEL
GSM142154.CEL
GSM142155.CEL
GSM142156.CEL
GSM142157.CEL
GSM142158.CEL
GSM142159.CEL
GSM142160.CEL
GSM142161.CEL
GSM142162.CEL
GSM142163.CEL
GSM142164.CEL
GSM142165.CEL
GSM142166.CEL
GSM142167.CEL
GSM142168.CEL
GSM142169.CEL
GSM142170.CEL
GSM142171.CEL
GSM142172.CEL
GSM142173.CEL
GSM142174.CEL
GSM142175.CEL
GSM142176.CEL
GSM142177.CEL
GSM142178.CEL
GSM142179.CEL
GSM142180.CEL
GSM142181.CEL
GSM142182.CEL
GSM142183.CEL
GSM142184.CEL
GSM142185.CEL
GSM142186.CEL
GSM142187.CEL
GSM142188.CEL
GSM142189.CEL
GSM142190.CEL
GSM142191.CEL
GSM142192.CEL
GSM142193.CEL
GSM142194.CEL
GSM142195.CEL
GSM142196.CEL
GSM142197.CEL
GSM143364.CEL
GSM143367.CEL
GSM143368.CEL
GSM143382.CEL
GSM143383.CEL
GSM143384.CEL
GSM143409.CEL
GSM143411.CEL
GSM143412.CEL
GSM143413.CEL
GSM143414.CEL
GSM143415.CEL
GSM143558.CEL
GSM143559.CEL
GSM143560.CEL
GSM143561.CEL
GSM143562.CEL
GSM143563.CEL
GSM143564.CEL
GSM143565.CEL
GSM143566.CEL
GSM143567.CEL
GSM143568.CEL
GSM143569.CEL
GSM143570.CEL
GSM143704.CEL
GSM143705.CEL
GSM144149.CEL
GSM144150.CEL
GSM144151.CEL
GSM144152.CEL
GSM144153.CEL
GSM144154.CEL
GSM144155.CEL
GSM144156.CEL
GSM144157.CEL
GSM144158.CEL
GSM144159.CEL
GSM144160.CEL
GSM144161.CEL
GSM144162.CEL
GSM144163.CEL
GSM144164.CEL
GSM144165.CEL
GSM144166.CEL
GSM144167.CEL
GSM144168.CEL
GSM144169.CEL
GSM144585.CEL
GSM144586.CEL
GSM144587.CEL
GSM144588.CEL
GSM144589.CEL
GSM144590.CEL
GSM144591.CEL
GSM144592.CEL
GSM144593.CEL
GSM144594.CEL
GSM144595.CEL
GSM144596.CEL
GSM144597.CEL
GSM144598.CEL
GSM144599.CEL
GSM144600.CEL
GSM144601.CEL
GSM144602.CEL
GSM144603.CEL
GSM144604.CEL
GSM144605.CEL
GSM144606.CEL
GSM144607.CEL
GSM144608.CEL
GSM144609.CEL
GSM144610.CEL
GSM144611.CEL
GSM144612.CEL
GSM144613.CEL
GSM144614.CEL
GSM144615.CEL
GSM144616.CEL
GSM144617.CEL
GSM144618.CEL
GSM144619.CEL
GSM144620.CEL
GSM144621.CEL
GSM144625.CEL
GSM144626.CEL
GSM144627.CEL
GSM144628.CEL
GSM144629.CEL
GSM144630.CEL
GSM147125.CEL
GSM147127.CEL
GSM147128.CEL
GSM147129.CEL
GSM147130.CEL
GSM147132.CEL
GSM147166.CEL
GSM147167.CEL
GSM147168.CEL
GSM147169.CEL
GSM147451.CEL
GSM147452.CEL
GSM147459.CEL
GSM147460.CEL
GSM147461.CEL
GSM147462.CEL
GSM147463.CEL
GSM147465.CEL
GSM147466.CEL
GSM147467.CEL
GSM147468.CEL
GSM147469.CEL
GSM147481.CEL
GSM147493.CEL
GSM147506.CEL
GSM147507.CEL
GSM147509.CEL
GSM147510.CEL
GSM147511.CEL
GSM147512.CEL
GSM147514.CEL
GSM147515.CEL
GSM147516.CEL
GSM147517.CEL
GSM147518.CEL
GSM147519.CEL
GSM148077.CEL
GSM148078.CEL
GSM148079.CEL
GSM148080.CEL
GSM148421.CEL
GSM148422.CEL
GSM148423.CEL
GSM148424.CEL
GSM148425.CEL
GSM148426.CEL
GSM148427.CEL
GSM148428.CEL
GSM148429.CEL
GSM148430.CEL
GSM148431.CEL
GSM148432.CEL
GSM148433.CEL
GSM148434.CEL
GSM148435.CEL
GSM148436.CEL
GSM148437.CEL
GSM148438.CEL
GSM148439.CEL
GSM148440.CEL
GSM148441.CEL
GSM148442.CEL
GSM148443.CEL
GSM148444.CEL
GSM148445.CEL
GSM148446.CEL
GSM148447.CEL
GSM148448.CEL
GSM148449.CEL
GSM148450.CEL
GSM148507.CEL
GSM148508.CEL
GSM148509.CEL
GSM148510.CEL
GSM148511.CEL
GSM148512.CEL
GSM148513.CEL
GSM148514.CEL
GSM148515.CEL
GSM148649.CEL
GSM148650.CEL
GSM148651.CEL
GSM148652.CEL
GSM148653.CEL
GSM148654.CEL
GSM148655.CEL
GSM149222.CEL
GSM149223.CEL
GSM149224.CEL
GSM149225.CEL
GSM149226.CEL
GSM149227.CEL
GSM149228.CEL
GSM149229.CEL
GSM149230.CEL
GSM149511.CEL
GSM149512.CEL
GSM149513.CEL
GSM149514.CEL
GSM149515.CEL
GSM149516.CEL
GSM149517.CEL
GSM149518.CEL
GSM149519.CEL
GSM149520.CEL
GSM149521.CEL
GSM149522.CEL
GSM149523.CEL
GSM149524.CEL
GSM149525.CEL
GSM149540.CEL
GSM149541.CEL
GSM149542.CEL
GSM149543.CEL
GSM149544.CEL
GSM149545.CEL
GSM149546.CEL
GSM149547.CEL
GSM149548.CEL
GSM149549.CEL
GSM149550.CEL
GSM149551.CEL
GSM149552.CEL
GSM149553.CEL
GSM149554.CEL
GSM149555.CEL
GSM149556.CEL
GSM149557.CEL
GSM149558.CEL
GSM149559.CEL
GSM149560.CEL
GSM149561.CEL
GSM149562.CEL
GSM149563.CEL
GSM149564.CEL
GSM149565.CEL
GSM149566.CEL
GSM149567.CEL
GSM149568.CEL
GSM149575.CEL
GSM149576.CEL
GSM149577.CEL
GSM149578.CEL
GSM149599.CEL
GSM149600.CEL
GSM149601.CEL
GSM149602.CEL
GSM149603.CEL
GSM149604.CEL
GSM149605.CEL
GSM149606.CEL
GSM149607.CEL
GSM149608.CEL
GSM149609.CEL
GSM149610.CEL
GSM149611.CEL
GSM149612.CEL
GSM149613.CEL
GSM149614.CEL
GSM149615.CEL
GSM149616.CEL
GSM149617.CEL
GSM149618.CEL
GSM149619.CEL
GSM149620.CEL
GSM149621.CEL
GSM149622.CEL
GSM149623.CEL
GSM149624.CEL
GSM149625.CEL
GSM149626.CEL
GSM149627.CEL
GSM149628.CEL
GSM149629.CEL
GSM149630.CEL
GSM149631.CEL
GSM149632.CEL
GSM149633.CEL
GSM149634.CEL
GSM149635.CEL
GSM149636.CEL
GSM149637.CEL
GSM149648.CEL
GSM149649.CEL
GSM149650.CEL
GSM149821.CEL
GSM149822.CEL
GSM149823.CEL
GSM149824.CEL
GSM149825.CEL
GSM149826.CEL
GSM149827.CEL
GSM149887.CEL
GSM149888.CEL
GSM149889.CEL
GSM149890.CEL
GSM149891.CEL
GSM149893.CEL
GSM149894.CEL
GSM149895.CEL
GSM149896.CEL
GSM149897.CEL
GSM149898.CEL
GSM149899.CEL
GSM149900.CEL
GSM150229.CEL
GSM150230.CEL
GSM150231.CEL
GSM150232.CEL
GSM150234.CEL
GSM150235.CEL
GSM150236.CEL
GSM150237.CEL
GSM150238.CEL
GSM150239.CEL
GSM150240.CEL
GSM150241.CEL
GSM150242.CEL
GSM150243.CEL
GSM150244.CEL
GSM150245.CEL
GSM150246.CEL
GSM150247.CEL
GSM150248.CEL
GSM150249.CEL
GSM150250.CEL
GSM150251.CEL
GSM150252.CEL
GSM150253.CEL
GSM150254.CEL
GSM150255.CEL
GSM150256.CEL
GSM150257.CEL
GSM150258.CEL
GSM150259.CEL
GSM150260.CEL
GSM150261.CEL
GSM150262.CEL
GSM150263.CEL
GSM150264.CEL
GSM150265.CEL
GSM152245.CEL
GSM152246.CEL
GSM152247.CEL
GSM152248.CEL
GSM152249.CEL
GSM152250.CEL
GSM152251.CEL
GSM152252.CEL
GSM152253.CEL
GSM152254.CEL
GSM152255.CEL
GSM153707.CEL
GSM153709.CEL
GSM153710.CEL
GSM153712.CEL
GSM153714.CEL
GSM153716.CEL
GSM153717.CEL
GSM153718.CEL
GSM153719.CEL
GSM153720.CEL
GSM153721.CEL
GSM153722.CEL
GSM154320.CEL
GSM154321.CEL
GSM154322.CEL
GSM154323.CEL
GSM154324.CEL
GSM154325.CEL
GSM154326.CEL
GSM154327.CEL
GSM154328.CEL
GSM154329.CEL
GSM154330.CEL
GSM154331.CEL
GSM154332.CEL
GSM154333.CEL
GSM154334.CEL
GSM154335.CEL
GSM154337.CEL
GSM154338.CEL
GSM154339.CEL
GSM154340.CEL
GSM154341.CEL
GSM154342.CEL
GSM154343.CEL
GSM154344.CEL
GSM154345.CEL
GSM154346.CEL
GSM154347.CEL
GSM154348.CEL
GSM154349.CEL
GSM154350.CEL
GSM154351.CEL
GSM154352.CEL
GSM154353.CEL
GSM154354.CEL
GSM154366.CEL
GSM154369.CEL
GSM154371.CEL
GSM154373.CEL
GSM154499.CEL
GSM154500.CEL
GSM154501.CEL
GSM154502.CEL
GSM154725.CEL
GSM154726.CEL
GSM154727.CEL
GSM154730.CEL
GSM154733.CEL
GSM154735.CEL
GSM155304.CEL
GSM155809.CEL
GSM155916.CEL
GSM155917.CEL
GSM155918.CEL
GSM155994.CEL
GSM155995.CEL
GSM155996.CEL
GSM155997.CEL
GSM155998.CEL
GSM155999.CEL
GSM156165.CEL
GSM156166.CEL
GSM156167.CEL
GSM156168.CEL
GSM156795.CEL
GSM156796.CEL
GSM156797.CEL
GSM156798.CEL
GSM156799.CEL
GSM156800.CEL
GSM156801.CEL
GSM156802.CEL
GSM156803.CEL
GSM156804.CEL
GSM156805.CEL
GSM157163.CEL
GSM157164.CEL
GSM157165.CEL
GSM157166.CEL
GSM157223.CEL
GSM157224.CEL
GSM157681.CEL
GSM157682.CEL
GSM157683.CEL
GSM157684.CEL
GSM157685.CEL
GSM157686.CEL
GSM158132.CEL
GSM158133.CEL
GSM158134.CEL
GSM158135.CEL
GSM158136.CEL
GSM158137.CEL
GSM158138.CEL
GSM158139.CEL
GSM158140.CEL
GSM158141.CEL
GSM158142.CEL
GSM158143.CEL
GSM158144.CEL
GSM158145.CEL
GSM158146.CEL
GSM158147.CEL
GSM158357.CEL
GSM158359.CEL
GSM158360.CEL
GSM158361.CEL
GSM158362.CEL
GSM158363.CEL
GSM158519.CEL
GSM158520.CEL
GSM158521.CEL
GSM158522.CEL
GSM158523.CEL
GSM158525.CEL
GSM158527.CEL
GSM158528.CEL
GSM158596.CEL
GSM158599.CEL
GSM158602.CEL
GSM158604.CEL
GSM158606.CEL
GSM158607.CEL
GSM158608.CEL
GSM158609.CEL
GSM158610.CEL
GSM158611.CEL
GSM158616.CEL
GSM158618.CEL
GSM158620.CEL
GSM158621.CEL
GSM158622.CEL
GSM158624.CEL
GSM158625.CEL
GSM158626.CEL
GSM158628.CEL
GSM158630.CEL
GSM159983.CEL
GSM159984.CEL
GSM159985.CEL
GSM159986.CEL
GSM160088.CEL
GSM160104.CEL
GSM160105.CEL
GSM160106.CEL
GSM160444.CEL
GSM160445.CEL
GSM160452.CEL
GSM160453.CEL
GSM160454.CEL
GSM160455.CEL
GSM160456.CEL
GSM160457.CEL
GSM160458.CEL
GSM160459.CEL
GSM160460.CEL
GSM160461.CEL
GSM160462.CEL
GSM160463.CEL
GSM160540.CEL
GSM160541.CEL
GSM160542.CEL
GSM160543.CEL
GSM160730.CEL
GSM160731.CEL
GSM160739.CEL
GSM160860.CEL
GSM160861.CEL
GSM160864.CEL
GSM160865.CEL
GSM160866.CEL
GSM160867.CEL
GSM160868.CEL
GSM160869.CEL
GSM160880.CEL
GSM160881.CEL
GSM160882.CEL
GSM160883.CEL
GSM160884.CEL
GSM161108.CEL
GSM161109.CEL
GSM161110.CEL
GSM161111.CEL
GSM161112.CEL
GSM161113.CEL
GSM161114.CEL
GSM161115.CEL
GSM161116.CEL
GSM161117.CEL
GSM161118.CEL
GSM161119.CEL
GSM161120.CEL
GSM161121.CEL
GSM161122.CEL
GSM161123.CEL
GSM161124.CEL
GSM161125.CEL
GSM161126.CEL
GSM161127.CEL
GSM161128.CEL
GSM161129.CEL
GSM161130.CEL
GSM161131.CEL
GSM161132.CEL
GSM161133.CEL
GSM161134.CEL
GSM161135.CEL
GSM161136.CEL
GSM161137.CEL
GSM161138.CEL
GSM161139.CEL
GSM161514.CEL
GSM161515.CEL
GSM161516.CEL
GSM161517.CEL
GSM161518.CEL
GSM161519.CEL
GSM161520.CEL
GSM161521.CEL
GSM161522.CEL
GSM161523.CEL
GSM161524.CEL
GSM161525.CEL
GSM161526.CEL
GSM161527.CEL
GSM161528.CEL
GSM161529.CEL
GSM161530.CEL
GSM161531.CEL
GSM161876.CEL
GSM161882.CEL
GSM161889.CEL
GSM161890.CEL
GSM161891.CEL
GSM161905.CEL
GSM161906.CEL
GSM161907.CEL
GSM161908.CEL
GSM161909.CEL
GSM161910.CEL
GSM161911.CEL
GSM161912.CEL
GSM162082.CEL
GSM162083.CEL
GSM162084.CEL
GSM162085.CEL
GSM162086.CEL
GSM162087.CEL
GSM162088.CEL
GSM162089.CEL
GSM169455.CEL
GSM169456.CEL
GSM169459.CEL
GSM169460.CEL
GSM169463.CEL
GSM169464.CEL
GSM169465.CEL
GSM169466.CEL
GSM173005.CEL
GSM173006.CEL
GSM173007.CEL
GSM173008.CEL
GSM173009.CEL
GSM173010.CEL
GSM174757.CEL
GSM174758.CEL
GSM174759.CEL
GSM174760.CEL
GSM174761.CEL
GSM174762.CEL
GSM174763.CEL
GSM174764.CEL
GSM174891.CEL
GSM175730.CEL
GSM175731.CEL
GSM175732.CEL
GSM175733.CEL
GSM175734.CEL
GSM175735.CEL
GSM176483.CEL
GSM176484.CEL
GSM176485.CEL
GSM176486.CEL
GSM176487.CEL
GSM176488.CEL
GSM176489.CEL
GSM176490.CEL
GSM176491.CEL
GSM176492.CEL
GSM176493.CEL
GSM176494.CEL
GSM176671.CEL
GSM176672.CEL
GSM176673.CEL
GSM176674.CEL
GSM176675.CEL
GSM176676.CEL
GSM176677.CEL
GSM176678.CEL
GSM176679.CEL
GSM176680.CEL
GSM176756.CEL
GSM176757.CEL
GSM176758.CEL
GSM176759.CEL
GSM176760.CEL
GSM176761.CEL
GSM177031.CEL
GSM177032.CEL
GSM177033.CEL
GSM177034.CEL
GSM177035.CEL
GSM177036.CEL
GSM177037.CEL
GSM177038.CEL
GSM177039.CEL
GSM177040.CEL
GSM177041.CEL
GSM177042.CEL
GSM177078.CEL
GSM177079.CEL
GSM177080.CEL
GSM177081.CEL
GSM177082.CEL
GSM177083.CEL
GSM177393.CEL
GSM177394.CEL
GSM177395.CEL
GSM177396.CEL
GSM177397.CEL
GSM177398.CEL
GSM177399.CEL
GSM177400.CEL
GSM177401.CEL
GSM177402.CEL
GSM177403.CEL
GSM177404.CEL
GSM177486.CEL
GSM177490.CEL
GSM177491.CEL
GSM177492.CEL
GSM177547.CEL
GSM177548.CEL
GSM178608.CEL
GSM178609.CEL
GSM178610.CEL
GSM178611.CEL
GSM178612.CEL
GSM178613.CEL
GSM178614.CEL
GSM178615.CEL
GSM178616.CEL
GSM178617.CEL
GSM178618.CEL
GSM178619.CEL
GSM178620.CEL
GSM178621.CEL
GSM178622.CEL
GSM178623.CEL
GSM178624.CEL
GSM178625.CEL
GSM178626.CEL
GSM178627.CEL
GSM178628.CEL
GSM178629.CEL
GSM178630.CEL
GSM178631.CEL
GSM178632.CEL
GSM178633.CEL
GSM178634.CEL
GSM178635.CEL
GSM178636.CEL
GSM178637.CEL
GSM178638.CEL
GSM178639.CEL
GSM178640.CEL
GSM178641.CEL
GSM178642.CEL
GSM178643.CEL
GSM178644.CEL
GSM178645.CEL
GSM178646.CEL
GSM178647.CEL
GSM178648.CEL
GSM178649.CEL
GSM178650.CEL
GSM178651.CEL
GSM178653.CEL
GSM178654.CEL
GSM178655.CEL
GSM178656.CEL
GSM178657.CEL
GSM178658.CEL
GSM178659.CEL
GSM178660.CEL
GSM178661.CEL
GSM178662.CEL
GSM178663.CEL
GSM178664.CEL
GSM178665.CEL
GSM178666.CEL
GSM178667.CEL
GSM178668.CEL
GSM178669.CEL
GSM178670.CEL
GSM178671.CEL
GSM178672.CEL
GSM178673.CEL
GSM178674.CEL
GSM178675.CEL
GSM178676.CEL
GSM178677.CEL
GSM178678.CEL
GSM178679.CEL
GSM178680.CEL
GSM178681.CEL
GSM178682.CEL
GSM178683.CEL
GSM178684.CEL
GSM178685.CEL
GSM178686.CEL
GSM178687.CEL
GSM178688.CEL
GSM178689.CEL
GSM178690.CEL
GSM178691.CEL
GSM178692.CEL
GSM178693.CEL
GSM178694.CEL
GSM178695.CEL
GSM178696.CEL
GSM178697.CEL
GSM178698.CEL
GSM178699.CEL
GSM178700.CEL
GSM178701.CEL
GSM178702.CEL
GSM178703.CEL
GSM178704.CEL
GSM178705.CEL
GSM178706.CEL
GSM178707.CEL
GSM178708.CEL
GSM178709.CEL
GSM178710.CEL
GSM178711.CEL
GSM178712.CEL
GSM178713.CEL
GSM178714.CEL
GSM178715.CEL
GSM178716.CEL
GSM178717.CEL
GSM178718.CEL
GSM178719.CEL
GSM178720.CEL
GSM178721.CEL
GSM178722.CEL
GSM178723.CEL
GSM178724.CEL
GSM178725.CEL
GSM178726.CEL
GSM178727.CEL
GSM178728.CEL
GSM178729.CEL
GSM178730.CEL
GSM178731.CEL
GSM178732.CEL
GSM178733.CEL
GSM178734.CEL
GSM178735.CEL
GSM178747.CEL
GSM178748.CEL
GSM178749.CEL
GSM178751.CEL
GSM179573.CEL
GSM179574.CEL
GSM179575.CEL
GSM179576.CEL
GSM179577.CEL
GSM179578.CEL
GSM179579.CEL
GSM179580.CEL
GSM186666.CEL
GSM186667.CEL
GSM186668.CEL
GSM186709.CEL
GSM186710.CEL
GSM186711.CEL
GSM186743.CEL
GSM187134.CEL
GSM187135.CEL
GSM187136.CEL
GSM187137.CEL
GSM187138.CEL
GSM188001.CEL
GSM188002.CEL
GSM188003.CEL
GSM188004.CEL
GSM188005.CEL
GSM188006.CEL
GSM188007.CEL
GSM188181.CEL
GSM188182.CEL
GSM188183.CEL
GSM188246.CEL
GSM188247.CEL
GSM188248.CEL
GSM188249.CEL
GSM188611.CEL
GSM188612.CEL
GSM188613.CEL
GSM188614.CEL
GSM188615.CEL
GSM188616.CEL
GSM188617.CEL
GSM188618.CEL
GSM188619.CEL
GSM188620.CEL
GSM188621.CEL
GSM188622.CEL
GSM189182.CEL
GSM189296.CEL
GSM189297.CEL
GSM189298.CEL
GSM189299.CEL
GSM189300.CEL
GSM189301.CEL
GSM189302.CEL
GSM189303.CEL
GSM189304.CEL
GSM189305.CEL
GSM189306.CEL
GSM189307.CEL
GSM189308.CEL
GSM189309.CEL
GSM189310.CEL
GSM189472.CEL
GSM189473.CEL
GSM189474.CEL
GSM189475.CEL
GSM189476.CEL
GSM189477.CEL
GSM189478.CEL
GSM189479.CEL
GSM189791.CEL
GSM189792.CEL
GSM189793.CEL
GSM189794.CEL
GSM189795.CEL
GSM189796.CEL
GSM189797.CEL
GSM189798.CEL
GSM189799.CEL
GSM194071.CEL
GSM194072.CEL
GSM194073.CEL
GSM194074.CEL
GSM194394.CEL
GSM194395.CEL
GSM194396.CEL
GSM198456.CEL
GSM198457.CEL
GSM198458.CEL
GSM198496.CEL
GSM198523.CEL
GSM198545.CEL
GSM198782.CEL
GSM198827.CEL
GSM198832.CEL
GSM198842.CEL
GSM198848.CEL
GSM198856.CEL
GSM198878.CEL
GSM198879.CEL
GSM198880.CEL
GSM198881.CEL
GSM198882.CEL
GSM198883.CEL
GSM198884.CEL
GSM198885.CEL
GSM198887.CEL
GSM198939.CEL
GSM198940.CEL
GSM198941.CEL
GSM25150.CEL
GSM25151.CEL
GSM25152.CEL
GSM25153.CEL
GSM25154.CEL
GSM25155.CEL
GSM25156.CEL
GSM25157.CEL
GSM25158.CEL
GSM25159.CEL
GSM25160.CEL
GSM25161.CEL
GSM25162.CEL
GSM25163.CEL
GSM25164.CEL
GSM25165.CEL
GSM25166.CEL
GSM25167.CEL
GSM25168.CEL
GSM25169.CEL
GSM25170.CEL
GSM25171.CEL
GSM25172.CEL
GSM25173.CEL
GSM25174.CEL
GSM25175.CEL
GSM25176.CEL
GSM25177.CEL
GSM25178.CEL
GSM25179.CEL
GSM25180.CEL
GSM25181.CEL
GSM25182.CEL
GSM25183.CEL
GSM25184.CEL
GSM25185.CEL
GSM29706.CEL
GSM29707.CEL
GSM29708.CEL
GSM29709.CEL
GSM29710.CEL
GSM29711.CEL
GSM29712.CEL
GSM29713.CEL
GSM29714.CEL
GSM29715.CEL
GSM29716.CEL
GSM29717.CEL
GSM32153.CEL
GSM32154.CEL
GSM32155.CEL
GSM32156.CEL
GSM35544.CEL
GSM35545.CEL
GSM35546.CEL
GSM35547.CEL
GSM35548.CEL
GSM35549.CEL
GSM35550.CEL
GSM35551.CEL
GSM35552.CEL
GSM35553.CEL
GSM35554.CEL
GSM35555.CEL
GSM35556.CEL
GSM35557.CEL
GSM35558.CEL
GSM35559.CEL
GSM35560.CEL
GSM35884.CEL
GSM35885.CEL
GSM35886.CEL
GSM35887.CEL
GSM35888.CEL
GSM35889.CEL
GSM35890.CEL
GSM35891.CEL
GSM35892.CEL
GSM35893.CEL
GSM35894.CEL
GSM35895.CEL
GSM35896.CEL
GSM35897.CEL
GSM35898.CEL
GSM37497.CEL
GSM37498.CEL
GSM37499.CEL
GSM37500.CEL
GSM37501.CEL
GSM38974.CEL
GSM38975.CEL
GSM38976.CEL
GSM38977.CEL
GSM38978.CEL
GSM38979.CEL
GSM38980.CEL
GSM38981.CEL
GSM44658.CEL
GSM44659.CEL
GSM44660.CEL
GSM44661.CEL
GSM44662.CEL
GSM44663.CEL
GSM44979.CEL
GSM44980.CEL
GSM44981.CEL
GSM44982.CEL
GSM46551.CEL
GSM46552.CEL
GSM53236.CEL
GSM53237.CEL
GSM53238.CEL
GSM53239.CEL
GSM53317.CEL
GSM53318.CEL
GSM53319.CEL
GSM53320.CEL
GSM53321.CEL
GSM53322.CEL
GSM53323.CEL
GSM53324.CEL
GSM60604.CEL
GSM60605.CEL
GSM60606.CEL
GSM60607.CEL
GSM60608.CEL
GSM69245.CEL
GSM69246.CEL
GSM69247.CEL
GSM69248.CEL
GSM69249.CEL
GSM69250.CEL
GSM69251.CEL
GSM69252.CEL
GSM69253.CEL
GSM69254.CEL
GSM69255.CEL
GSM69256.CEL
GSM69257.CEL
GSM69258.CEL
GSM69259.CEL
GSM69260.CEL
GSM69261.CEL
GSM69262.CEL
GSM69263.CEL
GSM69264.CEL
GSM69265.CEL
GSM69266.CEL
GSM69267.CEL
GSM71992.CEL
GSM71993.CEL
GSM71994.CEL
GSM71995.CEL
GSM71996.CEL
GSM71997.CEL
GSM71998.CEL
GSM71999.CEL
GSM72000.CEL
GSM72001.CEL
GSM72002.CEL
GSM72003.CEL
GSM72004.CEL
GSM72005.CEL
GSM72006.CEL
GSM72007.CEL
GSM76963.CEL
GSM76964.CEL
GSM76965.CEL
GSM76966.CEL
GSM76967.CEL
GSM76968.CEL
GSM76969.CEL
GSM76970.CEL
GSM76971.CEL
GSM76972.CEL
GSM76973.CEL
GSM76974.CEL
GSM76975.CEL
GSM76976.CEL
GSM76977.CEL
GSM76978.CEL
GSM76979.CEL
GSM76980.CEL
GSM76981.CEL
GSM76982.CEL
GSM76983.CEL
GSM76984.CEL
GSM76985.CEL
GSM76986.CEL
GSM76987.CEL
GSM76988.CEL
GSM76989.CEL
GSM76990.CEL
GSM76991.CEL
GSM76992.CEL
GSM76993.CEL
GSM76994.CEL
GSM76995.CEL
GSM76996.CEL
GSM76997.CEL
GSM76998.CEL
GSM77216.CEL
GSM77217.CEL
GSM77689.CEL
GSM77690.CEL
GSM77691.CEL
GSM77692.CEL
GSM77693.CEL
GSM77694.CEL
GSM77695.CEL
GSM77696.CEL
GSM77697.CEL
GSM77698.CEL
GSM77699.CEL
GSM77700.CEL
GSM77701.CEL
GSM77702.CEL
GSM78479.CEL
GSM78480.CEL
GSM78481.CEL
GSM78482.CEL
GSM78484.CEL
GSM78485.CEL
GSM78486.CEL
GSM78487.CEL
GSM78489.CEL
GSM78490.CEL
GSM78491.CEL
GSM78493.CEL
GSM81688.CEL
GSM81689.CEL
GSM81690.CEL
GSM81691.CEL
GSM81692.CEL
GSM81693.CEL
GSM85006.CEL
GSM85007.CEL
GSM85008.CEL
GSM85009.CEL
GSM85011.CEL
GSM85012.CEL
GSM85014.CEL
GSM85016.CEL
GSM85017.CEL
GSM85018.CEL
GSM85019.CEL
GSM85020.CEL
GSM85021.CEL
GSM85022.CEL
GSM85023.CEL
GSM85024.CEL
GSM87677.CEL
GSM87678.CEL
GSM87679.CEL
GSM87680.CEL
GSM87681.CEL
GSM87682.CEL
GSM87683.CEL
GSM87684.CEL
GSM87685.CEL
GSM87686.CEL
GSM87687.CEL
GSM87688.CEL
GSM87689.CEL
GSM87690.CEL
GSM87691.CEL
GSM87692.CEL
GSM92297.CEL
GSM92409.CEL
GSM92410.CEL
GSM92411.CEL
GSM92412.CEL
GSM92413.CEL
GSM92414.CEL
GSM92415.CEL
GSM92416.CEL
GSM92417.CEL
GSM92418.CEL
GSM92419.CEL
GSM92420.CEL
GSM92421.CEL
GSM92422.CEL
GSM92423.CEL
GSM92424.CEL
GSM92425.CEL
GSM92426.CEL
GSM92427.CEL
GSM92428.CEL
GSM92429.CEL
GSM92430.CEL
GSM92432.CEL
GSM92433.CEL
GSM92435.CEL
GSM92436.CEL
GSM92437.CEL
GSM92438.CEL
GSM92439.CEL
GSM92440.CEL
GSM92441.CEL
GSM92442.CEL
GSM92443.CEL
GSM92444.CEL
GSM92445.CEL
GSM92446.CEL
GSM92447.CEL
GSM92448.CEL
GSM92449.CEL
GSM92450.CEL
GSM92451.CEL
GSM92452.CEL
GSM92453.CEL
GSM92454.CEL
GSM92455.CEL
GSM92456.CEL
GSM92457.CEL
GSM92458.CEL
GSM92459.CEL
GSM92512.CEL
GSM92513.CEL
GSM92514.CEL
GSM92515.CEL
GSM92516.CEL
GSM92517.CEL
GSM92518.CEL
GSM92519.CEL
GSM92520.CEL
GSM92521.CEL
GSM92522.CEL
GSM92523.CEL
GSM92524.CEL
GSM92525.CEL
GSM92526.CEL
GSM92527.CEL
GSM92610.CEL
GSM92611.CEL
GSM92612.CEL
GSM92613.CEL
GSM92614.CEL
GSM92615.CEL
GSM92616.CEL
GSM92617.CEL
GSM92618.CEL
GSM92619.CEL
GSM92620.CEL
[truncated: 146 more rows]

## Sheet: Distribution Metrics
		Original unscaled distribition metrics for 16361 genes							Scaled distribution metrics for 16361 genes
geneIndex	Entrez ID	median	mean	sd	Kurtosis	Skewness	geneIndex	Entrez ID	median	mean	sd	Kurtosis	Skewness
100012_at	100012	3.608	3.8639	1.3066	33.2728	5.80311	100012_at	100012	-47.226	-44.9319	-16.2346	16.5029	6.8083
100017_at	100017	7.17205	6.99792	1.13104	-0.526794	-0.395281	100017_at	100017	-13.2094	-14.7241	-21.3299	-30.5957	-26.061
100019_at	100019	7.49874	7.73553	1.05028	-0.00992652	0.715429	100019_at	100019	-10.0913	-7.61452	-23.6737	-26.1356	-20.171
100061_at	100061	3.66482	3.84892	0.652949	15.7735	3.81696	100061_at	100061	-46.6837	-45.0763	-35.2053	6.33762	-3.72399
100066_at	100066	5.70119	5.71817	0.450613	13.5662	2.00383	100066_at	100066	-27.2479	-27.0592	-41.0776	4.37095	-13.3388
100072_at	100072	5.58559	6.58711	2.11647	-1.04734	0.747757	100072_at	100072	-28.3512	-18.6838	7.27014	-37.0612	-19.9996
100087_at	100087	7.84888	7.86855	1.01208	0.528056	-0.251805	100087_at	100087	-6.74949	-6.33239	-24.7824	-22.5868	-25.3002
100088_at	100088	7.51225	7.69011	0.995595	-0.61934	0.519198	100088_at	100088	-9.9624	-8.05238	-25.2607	-31.5579	-21.2116
100090_at	100090	6.28356	6.40392	0.592764	2.22544	0.934352	100090_at	100090	-21.6894	-20.4495	-36.952	-14.9685	-19.0101
100102_at	100102	4.46174	4.79785	0.985625	3.2274	1.87462	100102_at	100102	-39.0776	-35.9299	-25.5501	-11.8125	-14.024
100121_at	100121	8.21415	8.05667	1.27896	0.327093	-0.60848	100121_at	100121	-3.26316	-4.5192	-17.0366	-23.8153	-27.1916
100129_at	100129	7.41004	7.37817	0.895706	-0.413354	0.151673	100129_at	100129	-10.938	-11.059	-28.1598	-29.4955	-23.1606
100163_at	100163	7.76463	7.87811	1.05067	0.112337	0.657692	100163_at	100163	-7.55353	-6.2403	-23.6623	-25.2513	-20.4772
100169_at	100169	8.65146	8.51904	0.872923	-0.1307	-0.555881	100169_at	100169	0.910707	-0.0625272	-28.821	-27.0641	-26.9126
100177_at	100177	7.37999	7.35799	0.782286	0.49682	0.142136	100177_at	100177	-11.2247	-11.2535	-31.4516	-22.7712	-23.2111
100198_at	100198	7.73273	7.79976	1.56926	-0.911208	0.246751	100198_at	100198	-7.85808	-6.99549	-8.61132	-35.0802	-22.6564
100201_at	100201	8.80248	8.73252	1.21502	1.9125	-0.909652	100201_at	100201	2.35207	1.99513	-18.8926	-16.1097	-28.7886
100206_at	100206	6.73511	6.7896	0.605264	0.923281	0.0886148	100206_at	100206	-17.3797	-16.732	-36.5892	-20.4325	-23.495
100210_at	100210	7.21674	7.33876	0.814747	5.62562	1.7207	100210_at	100210	-12.7828	-11.4389	-30.5095	-6.21234	-14.8402
100213_at	100213	7.85355	7.81286	1.16148	0.078976	-0.537912	100213_at	100213	-6.70491	-6.86922	-20.4464	-25.4874	-26.8173
100226_at	100226	9.99067	9.86105	0.7804	1.21349	-0.892297	100226_at	100226	13.6926	12.8727	-31.5063	-19.0287	-28.6966
100273_at	100273	9.96024	9.83795	0.897924	1.23942	-0.551814	100273_at	100273	13.4022	12.65	-28.0954	-18.9095	-26.8911
100317_at	100317	7.46385	7.478	0.585507	1.34918	0.466242	100317_at	100317	-10.4243	-10.0968	-37.1626	-18.4153	-21.4924
100336_at	100336	8.41054	8.33985	0.934004	0.309791	-0.22252	100336_at	100336	-1.38873	-1.78975	-27.0483	-23.9259	-25.1449
100340_at	100340	6.04989	6.49807	1.23382	1.38517	1.35737	100340_at	100340	-23.9197	-19.5421	-18.3468	-18.2568	-16.7669
100342_at	100342	4.60909	4.9191	0.968704	7.69502	2.4132	100342_at	100342	-37.6712	-34.7612	-26.0412	-2.6514	-11.168
100383_at	100383	8.16433	8.24194	0.696118	2.81298	1.15346	100383_at	100383	-3.73865	-2.73341	-33.9524	-13.0376	-17.8482
100434_at	100434	7.39593	7.57151	1.43213	1.02601	0.652558	100434_at	100434	-11.0726	-9.19548	-12.5913	-19.9202	-20.5044
100465_at	100465	5.80842	5.92704	0.591792	0.635073	0.924806	100465_at	100465	-26.2243	-25.046	-36.9802	-21.9719	-19.0607
100470_at	100470	6.45526	6.41237	0.776118	0.830143	-0.637521	100470_at	100470	-20.0507	-20.368	-31.6306	-20.9127	-27.3456
100494_at	100494	7.78281	7.81173	0.923182	1.74439	0.622336	100494_at	100494	-7.38009	-6.88007	-27.3624	-16.761	-20.6647
100515_at	100515	6.05918	6.19852	0.727849	1.21884	1.03516	100515_at	100515	-23.831	-22.4293	-33.0315	-19.004	-18.4756
100532_at	100532	8.2943	8.35196	1.43765	-0.100514	0.366217	100532_at	100532	-2.49819	-1.67296	-12.4312	-26.8265	-22.0229
100559_at	100559	4.17074	4.31467	0.635116	48.0932	5.35434	100559_at	100559	-41.855	-40.5871	-35.7229	21.7053	4.42856
100561_at	100561	7.69672	7.77845	0.940071	0.261111	0.392615	100561_at	100561	-8.20177	-7.20084	-26.8722	-24.2418	-21.8829
100604_at	100604	6.19472	6.40828	1.12493	-0.309453	0.525359	100604_at	100604	-22.5373	-20.4075	-21.507	-28.5548	-21.179
100608_at	100608	7.6506	7.83526	0.836011	-0.098938	0.689127	100608_at	100608	-8.64189	-6.65325	-29.8923	-26.8142	-20.3105
100609_at	100609	6.84855	6.98658	0.692781	0.40775	0.636115	100609_at	100609	-16.297	-14.8335	-34.0493	-23.3099	-20.5916
100637_at	100637	6.50434	6.5282	1.46793	-0.882432	0.25292	100637_at	100637	-19.5822	-19.2516	-11.5524	-34.6933	-22.6237
100647_at	100647	5.15246	5.7964	1.59354	0.708024	1.29497	100647_at	100647	-32.4852	-26.3052	-7.90666	-21.5669	-17.0978
100678_at	100678	7.63149	7.63751	1.17072	-0.0100632	0.28562	100678_at	100678	-8.82427	-8.5593	-20.1781	-26.1366	-22.4503
100683_at	100683	8.80648	8.73079	0.739587	0.725696	-0.489591	100683_at	100683	2.39025	1.97846	-32.6908	-21.4704	-26.5611
100689_at	100689	6.08518	6.18131	0.551489	0.481832	0.763803	100689_at	100689	-23.5829	-22.5952	-38.1499	-22.8605	-19.9145
100710_at	100710	7.71664	7.70489	0.928105	-0.0398072	-0.154378	100710_at	100710	-8.0116	-7.90985	-27.2195	-26.3599	-24.7835
100727_at	100727	3.9973	4.79905	2.02586	3.76744	2.29465	100727_at	100727	-43.5104	-35.9183	4.64049	-10.3544	-11.7966
100732_at	100732	7.2704	7.38519	1.23703	-0.561954	0.366604	100732_at	100732	-12.2707	-10.9914	-18.2538	-30.954	-22.0208
100737_at	100737	7.58803	7.79014	1.05953	-0.842176	0.400034	100737_at	100737	-9.23908	-7.08816	-23.4052	-34.1685	-21.8435
100756_at	100756	7.41683	7.43357	0.624034	2.38052	0.747258	100756_at	100756	-10.8731	-10.525	-36.0445	-14.4339	-20.0022
100763_at	100763	8.05095	8.07899	0.492431	-0.0123858	0.427522	100763_at	100763	-4.82083	-4.30406	-39.8639	-26.1539	-21.6978
100764_at	100764	7.2067	7.17147	0.670057	0.734394	-0.384485	100764_at	100764	-12.8786	-13.0513	-34.7088	-21.4231	-26.0037
100855_at	100855	6.23199	6.27893	0.769186	0.731261	0.544037	100855_at	100855	-22.1816	-21.6543	-31.8318	-21.4402	-21.0799
100900_at	100900	8.69951	8.65912	0.786891	-0.278702	-0.0864715	100900_at	100900	1.36924	1.28764	-31.3179	-28.2874	-24.4234
100929_at	100929	6.02396	6.13058	0.534836	5.29451	1.63735	100929_at	100929	-24.1672	-23.0841	-38.6332	-6.87071	-15.2822
100952_at	100952	6.80661	6.8386	1.23492	-0.82985	0.30285	100952_at	100952	-16.6973	-16.2598	-18.3147	-34.0114	-22.3589
100972_at	100972	9.01405	8.93829	0.797918	1.55868	-0.64505	100972_at	100972	4.37137	3.97841	-30.9979	-17.5155	-27.3855
100978_at	100978	4.89386	4.98281	0.602986	7.07347	1.93508	100978_at	100978	-34.9532	-34.1471	-36.6553	-3.63408	-13.7034
100986_at	100986	6.44376	6.462	0.893742	-0.398369	0.222738	100986_at	100986	-20.1604	-19.8897	-28.2168	-29.3561	-22.7837
101023_at	101023	6.49823	6.59179	0.764175	4.87992	1.46981	101023_at	101023	-19.6406	-18.6386	-31.9772	-7.73854	-16.1707
101095_at	101095	6.66538	6.72837	0.568638	1.59379	0.723272	101095_at	101095	-18.0452	-17.3223	-37.6522	-17.3698	-20.1294
101100_at	101100	5.43317	5.52926	0.577111	1.08112	0.93636	101100_at	101100	-29.8059	-28.88	-37.4063	-19.6526	-18.9995
101113_at	101113	5.67328	5.92625	1.12795	0.373522	0.877154	101113_at	101113	-27.5142	-25.0536	-21.4193	-23.5223	-19.3134
101118_at	101118	7.26488	7.28966	0.973124	-0.256867	0.290261	101118_at	101118	-12.3233	-11.9122	-25.9129	-28.1005	-22.4256
101122_at	101122	6.49697	6.55224	0.601886	0.425011	0.305855	101122_at	101122	-19.6526	-19.0199	-36.6873	-23.204	-22.343
101142_at	101142	7.34844	7.49173	0.937422	0.429854	0.81296	101142_at	101142	-11.5259	-9.96444	-26.9491	-23.1744	-19.6538
101148_at	101148	7.64644	7.59501	1.04383	0.264557	-0.192756	101148_at	101148	-8.68163	-8.96897	-23.8608	-24.2193	-24.987
101185_at	101185	7.87161	8.2403	1.21696	-0.31454	0.670511	101185_at	101185	-6.53254	-2.74923	-18.8361	-28.5995	-20.4092
101187_at	101187	7.82452	7.95816	0.898769	0.467967	0.473779	101187_at	101187	-6.982	-5.46868	-28.0709	-22.9436	-21.4525
101197_at	101197	6.53099	6.56283	0.567135	5.84431	0.958205	101197_at	101197	-19.3279	-18.9179	-37.6958	-5.793	-18.8836
101199_at	101199	5.61826	5.82788	0.877712	1.98145	1.33238	101199_at	101199	-28.0393	-26.0017	-28.682	-15.8506	-16.8994
101202_at	101202	4.08791	4.56004	1.17966	4.91608	2.28776	101202_at	101202	-42.6455	-38.222	-19.9188	-7.66081	-11.8332
101206_at	101206	7.28126	7.26901	0.692329	1.98265	-0.299729	101206_at	101206	-12.167	-12.1112	-34.0624	-15.8461	-25.5543
101214_at	101214	8.36709	8.29765	1.00036	-0.0409312	-0.372486	101214_at	101214	-1.80351	-2.19644	-25.1225	-26.3684	-25.9401
101240_at	101240	6.82705	6.84569	0.564491	0.948229	0.52182	101240_at	101240	-16.5022	-16.1915	-37.7726	-20.3064	-21.1977
101314_at	101314	10.4209	10.362	0.559646	3.2153	-1.15744	101314_at	101314	17.7992	17.7008	-37.9132	-11.8469	-30.1026
101351_at	101351	5.49735	5.6382	0.637412	1.01194	1.01744	101351_at	101351	-29.1934	-27.83	-35.6562	-19.9894	-18.5695
101358_at	101358	8.07879	8.44499	1.32517	2.05431	1.47751	101358_at	101358	-4.55514	-0.776257	-15.6957	-15.5816	-16.1298
101359_at	101359	6.24724	6.28809	0.532732	-0.120067	0.13593	101359_at	101359	-22.0361	-21.566	-38.6943	-26.98	-23.244
101434_at	101434	5.15818	5.20188	0.530233	8.1054	1.24813	101434_at	101434	-32.4305	-32.0356	-38.7668	-2.03655	-17.3462
101437_at	101437	8.1181	7.97587	1.04872	1.14699	-0.932655	101437_at	101437	-4.17994	-5.29799	-23.7189	-19.3388	-28.9106
101471_at	101471	8.01674	8.05348	0.776278	1.41342	-0.231944	101471_at	101471	-5.14734	-4.54991	-31.626	-18.1335	-25.1948
101476_at	101476	9.09232	8.93547	1.03067	0.443404	-0.647131	101476_at	101476	5.11842	3.95124	-24.2427	-23.0919	-27.3965
101488_at	101488	6.65797	6.71294	0.936241	3.12816	1.3046	101488_at	101488	-18.116	-17.471	-26.9834	-12.0968	-17.0467
101489_at	101489	8.20824	8.29477	0.834028	0.666055	0.264418	101489_at	101489	-3.31963	-2.22418	-29.9499	-21.7985	-22.5627
101490_at	101490	6.31093	6.628	1.06041	-0.6127	0.57445	101490_at	101490	-21.4282	-18.2896	-23.3797	-31.4868	-20.9186
101497_at	101497	7.58395	7.38317	1.25155	-0.527496	-0.242652	101497_at	101497	-9.27809	-11.0109	-17.8324	-30.6028	-25.2516
101502_at	101502	7.40973	7.60177	1.41018	0.399601	0.589001	101502_at	101502	-10.9408	-8.9038	-13.2282	-23.3602	-20.8415
101513_at	101513	7.56066	7.44659	0.819599	-0.429739	-0.407192	101513_at	101513	-9.50037	-10.3995	-30.3686	-29.6495	-26.1242
101540_at	101540	6.00889	6.45178	1.404	-0.235923	0.870154	101540_at	101540	-24.311	-19.9882	-13.4078	-27.9233	-19.3505
101543_at	101543	7.05589	7.12971	1.36133	-0.936769	0.0391356	101543_at	101543	-14.3181	-13.4538	-14.6463	-35.4326	-23.7573
101544_at	101544	6.28225	6.27047	0.585217	0.465365	-0.19009	101544_at	101544	-21.702	-21.7357	-37.1711	-22.9592	-24.9729
101565_at	101565	7.53564	7.51865	1.29569	-0.738926	-0.00720342	101565_at	101565	-9.7391	-9.70503	-16.5511	-32.9016	-24.0031
101568_at	101568	8.99733	8.95351	0.707284	1.46925	-0.566103	101568_at	101568	4.21182	4.12513	-33.6283	-17.8929	-26.9668
101592_at	101592	7.26534	7.38296	0.780724	-0.366393	0.269142	101592_at	101592	-12.319	-11.0129	-31.4969	-29.0629	-22.5376
101602_at	101602	6.07263	7.01038	2.10725	-0.89125	0.696573	101602_at	101602	-23.7026	-14.604	7.00245	-34.8108	-20.271
101604_at	101604	4.79064	4.86208	0.439731	1.12532	0.696991	101604_at	101604	-35.9384	-35.3107	-41.3935	-19.4413	-20.2688
101612_at	101612	7.21651	7.48517	1.03505	0.00582554	0.710147	101612_at	101612	-12.785	-10.0277	-24.1157	-26.0186	-20.199
101613_at	101613	4.957	5.32184	1.18373	3.90924	2.08603	101613_at	101613	-34.3506	-30.8793	-19.8005	-9.99422	-12.9029
101631_at	101631	6.58223	6.65275	0.927657	0.619015	0.220131	101631_at	101631	-18.8389	-18.0511	-27.2325	-22.0625	-22.7975
101685_at	101685	6.69767	6.79917	0.780935	0.775288	0.782469	101685_at	101685	-17.737	-16.6398	-31.4908	-21.203	-19.8155
101694_at	101694	5.17528	5.33118	0.592391	2.62199	1.37822	101694_at	101694	-32.2673	-30.7893	-36.9628	-13.6381	-16.6563
101700_at	101700	5.98046	6.2243	0.921576	0.757909	1.08596	101700_at	101700	-24.5824	-22.1808	-27.409	-21.2962	-18.2061
101706_at	101706	9.36253	9.31174	0.712116	0.213524	-0.201397	101706_at	101706	7.69736	7.57799	-33.4881	-24.5573	-25.0329
101739_at	101739	8.54427	8.71338	1.52256	-0.379796	0.17869	101739_at	101739	-0.11237	1.81061	-9.96671	-29.1851	-23.0173
101744_at	101744	5.21296	5.2999	0.71954	1.03733	0.806691	101744_at	101744	-31.9077	-31.0908	-33.2726	-19.8648	-19.6871
101772_at	101772	5.82674	6.17493	1.07062	0.26826	0.98245	101772_at	101772	-26.0495	-22.6567	-23.0834	-24.195	-18.7551
101809_at	101809	5.45365	5.70025	0.862657	0.0596302	0.88549	101809_at	101809	-29.6104	-27.2319	-29.119	-25.626	-19.2692
101831_at	101831	6.92354	6.97056	0.63377	1.51167	0.499074	101831_at	101831	-15.5812	-14.9878	-35.7619	-17.7127	-21.3183
101861_at	101861	8.21146	8.25779	0.759977	0.211627	0.407556	101861_at	101861	-3.28881	-2.58071	-32.099	-24.57	-21.8036
101867_at	101867	7.57598	7.71667	0.985801	0.0161422	0.583115	101867_at	101867	-9.35412	-7.79636	-25.545	-25.9425	-20.8727
101869_at	101869	7.50296	7.54873	0.641883	1.07375	0.0927779	101869_at	101869	-10.051	-9.41509	-35.5264	-19.6881	-23.4729
101943_at	101943	9.84662	9.924	0.835374	-0.0300786	0.0586429	101943_at	101943	12.3177	13.4794	-29.9108	-26.2865	-23.6539
101966_at	101966	10.1215	10.0183	0.568226	2.53171	-0.976078	101966_at	101966	14.9414	14.3882	-37.6642	-13.9307	-29.1409
101985_at	101985	8.03725	7.97606	0.587423	1.097	-0.0106	101985_at	101985	-4.95155	-5.2962	-37.107	-19.5763	-24.0211
101994_at	101994	6.00784	6.18669	0.831475	3.36932	1.42487	101994_at	101994	-24.321	-22.5433	-30.024	-11.4153	-16.409
102022_at	102022	4.09805	4.57249	1.56097	11.1423	3.36573	102022_at	102022	-42.5488	-38.102	-8.8521	1.86053	-6.11681
102032_at	102032	7.73435	7.72884	0.623907	0.602686	-0.00538267	102032_at	102032	-7.8426	-7.67901	-36.0482	-22.1553	-23.9934
102058_at	102058	8.11372	8.07773	0.846791	1.82327	-0.547078	102058_at	102058	-4.2217	-4.31619	-29.5794	-16.4518	-26.866
102060_at	102060	7.06304	7.06281	0.793492	0.565109	0.250289	102060_at	102060	-14.2498	-14.0987	-31.1263	-22.371	-22.6376
102075_at	102075	5.54059	5.71914	0.890216	6.27037	2.14323	102075_at	102075	-28.7806	-27.0498	-28.3191	-5.00857	-12.5996
102084_at	102084	5.02136	5.94457	2.04447	0.800355	1.37294	102084_at	102084	-33.7363	-24.877	5.18048	-21.0696	-16.6843
102093_at	102093	8.10044	8.03779	1.11456	1.14074	-0.148685	102093_at	102093	-4.34844	-4.7012	-21.8081	-19.3683	-24.7533
102098_at	102098	7.08327	7.21792	0.568461	1.00487	0.900769	102098_at	102098	-14.0567	-12.6036	-37.6574	-20.0242	-19.1882
102103_at	102103	6.75978	6.84697	1.55839	-1.11553	0.19732	102103_at	102103	-17.1442	-16.1791	-8.92703	-38.1627	-22.9185
102115_at	102115	8.21068	8.15637	0.656365	1.83299	-0.369671	102115_at	102115	-3.29635	-3.55825	-35.1062	-16.4142	-25.9252
102122_at	102122	9.10815	9.10383	0.571779	0.670191	-0.221828	102122_at	102122	5.26953	5.574	-37.5611	-21.7755	-25.1412
102124_at	102124	5.8337	6.05204	0.81235	1.30843	1.11742	102124_at	102124	-25.9831	-23.8411	-30.579	-18.5969	-18.0393
102141_at	102141	7.95363	8.03017	0.841892	-0.210305	0.314061	102141_at	102141	-5.7497	-4.77464	-29.7216	-27.7095	-22.2994
102162_at	102162	7.58965	7.75808	0.8529	-0.134419	0.664366	102162_at	102162	-9.22369	-7.39723	-29.4021	-27.0936	-20.4418
102182_at	102182	5.32493	5.41442	0.413377	0.215867	0.689275	102182_at	102182	-30.839	-29.987	-42.1583	-24.5416	-20.3097
102193_at	102193	8.48464	8.51278	0.646624	1.44169	0.0125846	102193_at	102193	-0.681493	-0.122917	-35.3889	-18.0112	-23.8981
102209_at	102209	9.16222	9.04895	0.82396	0.829991	-0.767658	102209_at	102209	5.78551	5.04505	-30.2421	-20.9135	-28.0357
102247_at	102247	7.30195	7.22826	0.725683	0.542609	-0.278526	102247_at	102247	-11.9695	-12.504	-33.0943	-22.5016	-25.4419
102278_at	102278	5.57311	5.75742	0.788589	3.11197	1.62729	102278_at	102278	-28.4702	-26.6809	-31.2686	-12.1437	-15.3356
102294_at	102294	6.43869	6.7795	1.40727	0.87923	1.05136	102294_at	102294	-20.2089	-16.8294	-13.3129	-20.6577	-18.3896
102323_at	102323	5.2315	5.29577	0.565301	1.06056	0.703662	102323_at	102323	-31.7307	-31.1306	-37.7491	-19.7519	-20.2334
102334_at	102334	8.41248	8.52038	1.24205	0.274077	-0.168779	102334_at	102334	-1.37028	-0.0496577	-18.1079	-24.157	-24.8599
102339_at	102339	8.17461	8.17561	0.688596	1.27257	-0.108017	102339_at	102339	-3.64061	-3.3728	-34.1707	-18.7585	-24.5377
102371_at	102371	5.42665	6.16201	2.10537	0.208601	1.15965	102371_at	102371	-29.8681	-22.7811	6.94782	-24.5903	-17.8154
102414_at	102414	8.70338	8.77085	0.691355	1.90089	0.286068	102414_at	102414	1.40624	2.36458	-34.0906	-16.1537	-22.4479
102423_at	102423	6.53331	6.77028	0.881334	3.06518	1.43809	102423_at	102423	-19.3058	-16.9183	-28.5769	-12.2801	-16.3388
102436_at	102436	7.33338	7.37355	0.486271	0.525938	0.43508	102436_at	102436	-11.6696	-11.1035	-40.0427	-22.5992	-21.6577
102448_at	102448	5.06931	5.5377	1.27021	1.40824	1.42076	102448_at	102448	-33.2788	-28.7987	-17.2906	-18.1561	-16.4307
102462_at	102462	9.03566	9.06104	0.672113	0.715228	-0.17246	102462_at	102462	4.57764	5.16162	-34.6491	-21.5275	-24.8794
102545_at	102545	7.58215	7.57397	1.60144	-0.661138	0.12104	102545_at	102545	-9.29519	-9.17176	-7.67734	-32.0139	-23.323
102566_at	102566	7.79146	7.80382	0.719869	1.06305	0.478294	102566_at	102566	-7.29753	-6.95635	-33.2631	-19.7398	-21.4285
102570_at	102570	5.81794	5.89659	0.631689	5.70219	1.59046	102570_at	102570	-26.1335	-25.3395	-35.8223	-6.06416	-15.5309
102580_at	102580	7.98996	8.04022	0.67692	1.122	0.209251	102580_at	102580	-5.40292	-4.67771	-34.5096	-19.4571	-22.8552
102595_at	102595	6.97188	6.95925	0.874938	-0.0279469	0.267063	102595_at	102595	-15.1199	-15.0968	-28.7626	-26.2705	-22.5487
102607_at	102607	7.37065	7.33306	0.426822	0.0599951	-0.253865	102607_at	102607	-11.3138	-11.4939	-41.7681	-25.6234	-25.3111
102614_at	102614	4.78225	5.22001	1.11883	2.42635	1.58181	102614_at	102614	-36.0186	-31.8608	-21.6842	-14.2795	-15.5767
102626_at	102626	7.43311	7.44449	1.24113	-0.367489	0.407035	102626_at	102626	-10.7177	-10.4198	-18.1347	-29.0729	-21.8064
102632_at	102632	7.47583	7.64154	1.37561	0.274003	0.689232	102632_at	102632	-10.31	-8.52051	-14.2316	-24.1575	-20.3099
102644_at	102644	6.97898	7.23877	1.47708	-0.123234	0.571408	102644_at	102644	-15.0521	-12.4026	-11.2866	-27.005	-20.9348
102657_at	102657	6.38796	6.61202	0.940484	-0.255487	0.720882	102657_at	102657	-20.693	-18.4437	-26.8602	-28.0887	-20.1421
102680_at	102680	4.23861	5.08844	1.65785	1.19706	1.34743	102680_at	102680	-41.2073	-33.1289	-6.04022	-19.1047	-16.8196
102693_at	102693	7.82935	7.74368	1.0252	0.123768	-0.537222	102693_at	102693	-6.93583	-7.53602	-24.4015	-25.1712	-26.8137
102747_at	102747	5.24066	5.75741	1.56618	0.244868	1.08574	102747_at	102747	-31.6433	-26.6809	-8.70069	-24.3488	-18.2073
102774_at	102774	6.12248	6.4545	1.06671	0.751682	1.06447	102774_at	102774	-23.2269	-19.962	-23.1969	-21.3297	-18.3201
102791_at	102791	7.94577	7.88949	0.927574	-0.33289	-0.164253	102791_at	102791	-5.82468	-6.13058	-27.2349	-28.7618	-24.8359
102857_at	102857	8.61102	8.39516	1.48463	-0.127392	-0.555433	102857_at	102857	0.524663	-1.25662	-11.0677	-27.0379	-26.9103
102866_at	102866	9.35753	8.78138	1.81488	0.227342	-0.982405	102866_at	102866	7.64969	2.46601	-1.48281	-24.465	-29.1744
102910_at	102910	7.94764	7.57258	1.72747	-1.04306	-0.334062	102910_at	102910	-5.80681	-9.18519	-4.01985	-36.9946	-25.7364
102920_at	102920	5.45353	5.76084	1.34935	-0.871433	0.521535	102920_at	102920	-29.6116	-26.648	-14.9937	-34.5481	-21.1992
102941_at	102941	4.76399	5.444	1.40899	0.235564	1.1766	102941_at	102941	-36.1928	-29.7018	-13.2629	-24.4104	-17.7255
102954_at	102954	4.06977	4.33793	0.702778	0.521332	1.14768	102954_at	102954	-42.8187	-40.3629	-33.7591	-22.6263	-17.8789
102991_at	102991	5.43947	5.55913	1.19904	14.4422	3.05399	102991_at	102991	-29.7458	-28.5922	-19.3563	5.1829	-7.76994
103080_at	103080	5.088	5.19165	0.622507	1.84519	1.19792	103080_at	103080	-33.1003	-32.1342	-36.0888	-16.3671	-17.6125
103098_at	103098	4.46221	5.54379	2.01179	-0.690692	0.93977	103098_at	103098	-39.0731	-28.74	4.23208	-32.3449	-18.9814
103135_at	103135	7.80193	7.85308	1.00158	-0.230107	0.35812	103135_at	103135	-7.19754	-6.48155	-25.0871	-27.8745	-22.0658
103136_at	103136	7.29314	7.46889	0.899779	-0.280542	0.399069	103136_at	103136	-12.0537	-10.1846	-28.0416	-28.3033	-21.8486
103140_at	103140	5.54193	5.88073	1.18727	1.36643	1.14639	103140_at	103140	-28.7678	-25.4924	-19.6978	-18.3391	-17.8857
103142_at	103142	4.10895	4.72028	1.61578	6.14256	2.56252	103142_at	103142	-42.4447	-36.6776	-7.26143	-5.23955	-10.3762
103149_at	103149	4.96047	5.34064	1.34186	13.9762	3.60011	103149_at	103149	-34.3176	-30.6981	-15.2111	4.75655	-4.87392
103161_at	103161	4.31849	4.73431	1.53875	16.6301	4.0897	103161_at	103161	-40.4448	-36.5424	-9.49682	7.03573	-2.27768
103172_at	103172	10.6423	10.1971	1.8646	-0.74666	-0.571774	103172_at	103172	19.9121	16.1119	-0.0398306	-32.9928	-26.9969
103175_at	103175	3.931	3.97713	0.280455	54.0805	4.62381	103175_at	103175	-44.1432	-43.8405	-46.0161	23.3797	0.554615
103199_at	103199	8.63311	8.5627	0.792949	0.90253	-0.635118	103199_at	103199	0.735555	0.358234	-31.1421	-20.5381	-27.3328
103213_at	103213	7.20095	7.2286	1.08663	-0.710861	0.193637	103213_at	103213	-12.9335	-12.5007	-22.6185	-32.5752	-22.938
103220_at	103220	3.87676	3.98379	0.464832	25.2424	4.07411	103220_at	103220	-44.6608	-43.7763	-40.665	12.6715	-2.36035
103236_at	103236	8.98785	8.88547	0.681146	0.773148	-0.446549	103236_at	103236	4.12134	3.46933	-34.3869	-21.2144	-26.3329
103266_at	103266	8.58994	8.61229	1.0722	1.88355	-0.485946	103266_at	103266	0.323466	0.836288	-23.0374	-16.2198	-26.5418
103268_at	103268	6.29843	6.48665	0.703065	1.86165	1.24273	103268_at	103268	-21.5475	-19.6521	-33.7508	-16.3037	-17.3748
103284_at	103284	7.02065	7.11592	0.60561	0.00439263	0.519826	103284_at	103284	-14.6544	-13.5868	-36.5792	-26.0292	-21.2083
103425_at	103425	7.99831	7.96753	0.865484	-0.0925046	-0.0714158	103425_at	103425	-5.32328	-5.37837	-29.0369	-26.7641	-24.3436
103466_at	103466	8.51991	8.66542	0.835955	-0.476377	0.322427	103466_at	103466	-0.344927	1.34838	-29.8939	-30.0966	-22.2551
103468_at	103468	8.2167	8.47189	1.02993	-0.592634	0.578746	103468_at	103468	-3.23881	-0.516986	-24.2644	-31.2738	-20.8958
103511_at	103511	4.88525	5.12154	0.945653	4.23092	1.77015	103511_at	103511	-35.0354	-32.8099	-26.7102	-9.20806	-14.578
103534_at	103534	8.80891	8.53956	1.21106	1.33808	-1.12761	103534_at	103534	2.4134	0.135198	-19.0073	-18.4646	-29.9444
103537_at	103537	8.8683	8.98152	1.17577	1.30837	0.461442	103537_at	103537	2.9803	4.39516	-20.0316	-18.5972	-21.5179
103551_at	103551	4.59979	5.02341	1.29483	6.98739	2.45501	103551_at	103551	-37.76	-33.7558	-16.5762	-3.77547	-10.9463
103554_at	103554	8.33631	8.36627	1.23107	-0.159476	0.229456	103554_at	103554	-2.09726	-1.53503	-18.4265	-27.2942	-22.7481
103573_at	103573	9.80955	9.87442	1.01186	-0.472407	0.0497319	103573_at	103573	11.9639	13.0015	-24.7887	-30.058	-23.7011
103583_at	103583	9.40237	9.34837	0.629375	0.313438	-0.527172	103583_at	103583	8.07765	7.93104	-35.8895	-23.9025	-26.7604
103655_at	103655	5.1278	5.53622	1.16327	3.22259	2.00909	103655_at	103655	-32.7204	-28.813	-20.3945	-11.8262	-13.3109
103677_at	103677	6.35683	6.68044	1.00901	4.06415	2.22814	103677_at	103677	-20.9901	-17.7842	-24.8714	-9.61042	-12.1493
103694_at	103694	10.0612	9.95502	0.737442	2.47958	-1.0876	103694_at	103694	14.3655	13.7784	-32.7531	-14.1022	-29.7323
103710_at	103710	5.9147	5.95895	0.362599	1.53618	0.870617	103710_at	103710	-25.21	-24.7384	-43.632	-17.6095	-19.3481
103711_at	103711	8.36852	8.52859	1.1103	1.03512	0.757456	103711_at	103711	-1.78984	0.0294504	-21.9316	-19.8757	-19.9482
103712_at	103712	5.86563	7.27085	2.63277	-1.0703	0.747907	103712_at	103712	-25.6783	-12.0935	22.2546	-37.423	-19.9988
103724_at	103724	7.5942	7.46065	0.79818	0.185682	-0.697345	103724_at	103724	-9.18026	-10.264	-30.9903	-24.745	-27.6628
103733_at	103733	7.73399	7.74439	0.950072	-0.230439	-0.204455	103733_at	103733	-7.846	-7.52913	-26.582	-27.8773	-25.0491
103737_at	103737	6.71219	6.76738	0.789258	1.54257	0.51343	103737_at	103737	-17.5985	-16.9462	-31.2492	-17.5828	-21.2422
103742_at	103742	9.48732	9.42746	0.887238	2.3193	-0.857615	103742_at	103742	8.88847	8.69339	-28.4056	-14.6426	-28.5127
103743_at	103743	8.996	8.70838	1.6741	-0.688692	-0.405451	103743_at	103743	4.19906	1.76243	-5.56874	-32.3223	-26.1149
103765_at	103765	5.09714	5.26289	0.635099	5.27636	1.90164	103765_at	103765	-33.0131	-31.4475	-35.7234	-6.90766	-13.8807
103768_at	103768	4.07005	4.57489	1.20383	1.89757	1.60123	103768_at	103768	-42.816	-38.0789	-19.2174	-16.1664	-15.4737
103775_at	103775	4.42168	4.61982	0.692259	7.04879	2.39349	103775_at	103775	-39.4599	-37.6458	-34.0644	-3.67447	-11.2725
103784_at	103784	7.44923	7.60853	0.890333	0.192211	0.646898	103784_at	103784	-10.5638	-8.83864	-28.3157	-24.7008	-20.5344
103806_at	103806	7.36666	7.35109	0.6861	-0.337	-0.0175299	103806_at	103806	-11.3519	-11.32	-34.2432	-28.7984	-24.0578
103836_at	103836	7.82929	7.83437	0.786051	0.193427	0.248601	103836_at	103836	-6.93646	-6.66191	-31.3423	-24.6926	-22.6466
103841_at	103841	6.84415	6.83331	0.880589	0.448038	0.114049	103841_at	103841	-16.339	-16.3108	-28.5986	-23.0638	-23.3601
103844_at	103844	5.39974	5.55748	0.772891	5.69136	2.06199	103844_at	103844	-30.1249	-28.6081	-31.7242	-6.08503	-13.0304
103850_at	103850	8.10919	8.14423	0.641601	-0.0127231	-0.0283008	103850_at	103850	-4.26495	-3.67523	-35.5346	-26.1564	-24.1149
103861_at	103861	8.44455	8.42041	0.480145	0.971532	-0.341246	103861_at	103861	-1.06416	-1.01326	-40.2205	-20.1897	-25.7745
103889_at	103889	5.91375	6.11002	1.26825	-0.0219537	0.636934	103889_at	103889	-25.2191	-23.2823	-17.3477	-26.2255	-20.5873
103963_at	103963	10.8745	10.8316	0.828336	4.51484	-1.03811	103963_at	103963	22.1285	22.2271	-30.1151	-8.54721	-29.4698
103967_at	103967	4.87519	5.44048	1.3182	1.22803	1.63787	103967_at	103967	-35.1315	-29.7357	-15.898	-18.9618	-15.2794
103978_at	103978	3.88922	4.5087	1.37239	0.929482	1.6185	103978_at	103978	-44.542	-38.7169	-14.325	-20.4011	-15.3821
103988_at	103988	5.00256	5.12796	0.610531	11.0465	2.79834	103988_at	103988	-33.9158	-32.7481	-36.4364	1.75199	-9.12559
104001_at	104001	6.57427	7.54374	2.51169	-0.223586	1.10773	104001_at	104001	-18.9148	-9.46315	18.7404	-27.82	-18.0907
104002_at	104002	4.66827	4.72041	0.395457	3.08135	1.1447	104002_at	104002	-37.1064	-36.6763	-42.6784	-12.2328	-17.8947
104009_at	104009	6.97088	7.16049	1.00718	0.819379	0.840143	104009_at	104009	-15.1295	-13.1572	-24.9245	-20.9692	-19.5097
104010_at	104010	5.60918	6.08188	1.21946	0.825063	1.28718	104010_at	104010	-28.126	-23.5535	-18.7636	-20.9393	-17.1391
104015_at	104015	7.98945	8.19867	1.33081	-0.646892	0.458003	104015_at	104015	-5.40776	-3.15048	-15.5318	-31.8569	-21.5361
104027_at	104027	6.20037	6.62466	1.64222	-0.788054	0.551494	104027_at	104027	-22.4835	-18.3218	-6.49386	-33.4909	-21.0404
104069_at	104069	7.07552	7.28081	1.20904	1.68713	1.13895	104069_at	104069	-14.1307	-11.9975	-19.0661	-16.9896	-17.9252
104079_at	104079	7.92617	7.83869	0.825393	1.04762	-0.867208	104079_at	104079	-6.01174	-6.62021	-30.2005	-19.8147	-28.5636
104080_at	104080	7.24039	7.14158	0.801677	0.973699	-0.813429	104080_at	104080	-12.5571	-13.3394	-30.8888	-20.1789	-28.2784
104082_at	104082	8.37479	8.61966	1.07243	-0.45209	0.557371	104082_at	104082	-1.72998	0.907328	-23.0309	-29.8621	-21.0092
104086_at	104086	7.00527	7.24608	1.29998	1.51687	1.02298	104086_at	104086	-14.8012	-12.3322	-16.4267	-17.6907	-18.5401
104099_at	104099	5.72627	5.96951	0.896147	7.57859	2.24226	104099_at	104099	-27.0085	-24.6366	-28.147	-2.83059	-12.0744
104110_at	104110	5.26771	5.60888	0.979832	0.98926	1.3142	104110_at	104110	-31.3852	-28.1126	-25.7182	-20.1015	-16.9958
104111_at	104111	6.40982	6.48455	0.620445	0.274029	0.499266	104111_at	104111	-20.4844	-19.6723	-36.1487	-24.1574	-21.3173
104112_at	104112	10.1691	10.0632	0.891111	0.121616	-0.502835	104112_at	104112	15.3951	14.8214	-28.2932	-25.1863	-26.6313
104130_at	104130	11.5794	11.4693	0.746353	1.78224	-0.915255	104130_at	104130	28.8561	28.3737	-32.4944	-16.6119	-28.8183
104156_at	104156	6.22851	6.45613	1.12849	0.844329	0.998066	104156_at	104156	-22.2149	-19.9462	-21.4038	-20.8385	-18.6722
104158_at	104158	3.93327	5.35756	2.67157	0.695857	1.51066	104158_at	104158	-44.1215	-30.535	23.3808	-21.6337	-15.954
104174_at	104174	5.32083	6.02531	1.5505	0.848338	1.37146	104174_at	104174	-30.8781	-24.0988	-9.15583	-20.8177	-16.6922
104175_at	104175	8.06506	7.98474	1.42846	-0.206854	0.0582324	104175_at	104175	-4.68613	-5.21254	-12.698	-27.6809	-23.6561
104183_at	104183	4.85397	4.92451	0.565674	66.175	5.47037	104183_at	104183	-35.334	-34.709	-37.7382	26.2761	5.04386
104184_at	104184	9.42166	9.52423	0.854627	0.195042	0.439724	104184_at	104184	8.26175	9.62612	-29.352	-24.6817	-21.6331
104215_at	104215	9.77562	9.62396	1.31763	0.882445	-0.866407	104215_at	104215	11.6401	10.5874	-15.9145	-20.6411	-28.5593
104245_at	104245	4.79205	5.05295	0.833604	4.12758	2.06135	104245_at	104245	-35.925	-33.4711	-29.9622	-9.45611	-13.0338
104248_at	104248	6.99872	7.00578	0.397061	1.14704	0.157195	104248_at	104248	-14.8637	-14.6483	-42.6319	-19.3386	-23.1313
104252_at	104252	7.7091	7.86311	1.08399	-0.53931	0.332174	104252_at	104252	-8.08356	-6.38483	-22.6954	-30.7223	-22.2034
104263_at	104263	9.08837	9.15465	0.999456	0.232642	0.0499596	104263_at	104263	5.08068	6.06392	-25.1487	-24.4298	-23.6999
104271_at	104271	4.83354	5.22041	1.21086	4.41405	1.82223	104271_at	104271	-35.529	-31.8569	-19.0131	-8.77846	-14.3018
104303_at	104303	9.60891	9.54811	0.861024	1.61191	-0.563529	104303_at	104303	10.0489	9.85631	-29.1664	-17.2952	-26.9532
104318_at	104318	9.3399	9.31116	0.456229	1.40575	-0.74253	104318_at	104318	7.48144	7.57242	-40.9146	-18.1669	-27.9024
104346_at	104346	6.78154	6.85918	0.716055	-0.303361	0.310855	104346_at	104346	-16.9365	-16.0614	-33.3738	-28.5014	-22.3164
104348_at	104348	5.51304	5.61836	0.995765	0.00212956	0.574615	104348_at	104348	-29.0436	-28.0212	-25.2558	-26.046	-20.9178
104349_at	104349	5.23975	5.41227	0.655538	2.90578	1.39302	104349_at	104349	-31.652	-30.0077	-35.1301	-12.7543	-16.5779
104360_at	104360	6.39288	6.43784	0.566227	3.60437	1.04513	104360_at	104360	-20.6461	-20.1226	-37.7222	-10.7798	-18.4227
104362_at	104362	3.95595	4.40466	1.18074	11.771	2.94223	104362_at	104362	-43.905	-39.7197	-19.8874	2.55357	-8.36259
104367_at	104367	6.94639	7.21201	1.34358	-0.649082	0.467357	104367_at	104367	-15.3632	-12.6606	-15.1613	-31.8809	-21.4865
104383_at	104383	7.05208	7.07256	0.804292	0.755429	0.709993	104383_at	104383	-14.3544	-14.0047	-30.8129	-21.3095	-20.1999
104384_at	104384	5.33671	5.44641	0.77142	14.6898	2.71403	104384_at	104384	-30.7265	-29.6786	-31.7669	5.40458	-9.57269
104394_at	104394	7.51182	7.6142	0.838061	-0.51052	0.403042	104394_at	104394	-9.9665	-8.78404	-29.8328	-30.4328	-21.8276
104401_at	104401	8.80219	8.5538	0.937381	0.697662	-1.06527	104401_at	104401	2.34932	0.272465	-26.9503	-21.6237	-29.6139
104416_at	104416	8.97971	8.96003	0.641779	0.196056	-0.360123	104416_at	104416	4.04364	4.18804	-35.5295	-24.6748	-25.8746
104418_at	104418	9.07708	9.14864	1.04618	-0.138629	0.036584	104418_at	104418	4.97292	6.00599	-23.7927	-27.1271	-23.7709
104443_at	104443	4.27804	4.38075	0.604578	6.41845	1.91837	104443_at	104443	-40.8309	-39.9502	-36.6092	-4.74536	-13.792
104444_at	104444	9.82129	9.71313	0.815466	1.15878	-0.524534	104444_at	104444	12.0759	11.4469	-30.4886	-19.2834	-26.7464
104445_at	104445	7.04413	7.09501	1.27876	-0.65239	0.0635233	104445_at	104445	-14.4303	-13.7883	-17.0424	-31.9173	-23.628
104457_at	104457	6.53729	6.51523	1.0475	-0.302373	0.147455	104457_at	104457	-19.2678	-19.3766	-23.7542	-28.4928	-23.1829
104458_at	104458	9.20632	9.32116	0.933586	0.215981	-0.0453327	104458_at	104458	6.20645	7.66884	-27.0604	-24.5409	-24.2053
104479_at	104479	6.85664	6.99881	0.918029	1.23274	0.811521	104479_at	104479	-16.2198	-14.7156	-27.5119	-18.9401	-19.6615
104570_at	104570	7.98082	7.92893	0.828778	0.310079	-0.337174	104570_at	104570	-5.49017	-5.75042	-30.1022	-23.9241	-25.7529
104582_at	104582	5.47275	5.77945	1.05308	2.74589	1.77256	104582_at	104582	-29.4281	-26.4685	-23.5923	-13.2458	-14.5652
104601_at	104601	4.66297	4.74966	0.438857	25.9214	3.33691	104601_at	104601	-37.157	-36.3943	-41.4188	13.0366	-6.26966
104625_at	104625	9.22798	9.16618	0.984469	2.00806	-0.875641	104625_at	104625	6.41324	6.17496	-25.5837	-15.7518	-28.6083
104662_at	104662	8.49857	8.66649	1.1025	-0.606112	0.369989	104662_at	104662	-0.548584	1.35862	-22.158	-31.4165	-22.0029
104681_at	104681	5.69419	6.24697	1.52334	-0.0897755	0.900009	104681_at	104681	-27.3146	-21.9623	-9.94423	-26.7429	-19.1922
104709_at	104709	6.68572	6.67809	0.907252	0.0507388	0.0552653	104709_at	104709	-17.8511	-17.8068	-27.8247	-25.6902	-23.6718
104718_at	104718	7.72533	7.8495	1.02334	-0.418786	0.442877	104718_at	104718	-7.92868	-6.51602	-24.4555	-29.5464	-21.6163
104721_at	104721	10.0972	10.0333	0.871038	1.57151	-0.811012	104721_at	104721	14.7092	14.5329	-28.8757	-17.4621	-28.2656
104725_at	104725	10.0798	10.0058	0.899557	1.06401	-0.471374	104725_at	104725	14.5436	14.2678	-28.048	-19.7351	-26.4645
104732_at	104732	5.42695	5.57628	0.834402	2.17203	1.35664	104732_at	104732	-29.8653	-28.4268	-29.939	-15.1571	-16.7708
104759_at	104759	5.78366	6.19707	1.38007	1.47011	1.386	104759_at	104759	-26.4607	-22.4432	-14.1023	-17.8892	-16.6151
104771_at	104771	8.56942	8.76692	1.10299	-0.136502	0.600269	104771_at	104771	0.127687	2.32663	-22.1439	-27.1102	-20.7817
104776_at	104776	8.12278	8.10331	1.29567	0.311893	-0.147623	104776_at	104776	-4.13528	-4.0696	-16.5517	-23.9124	-24.7477
104799_at	104799	8.51792	8.53752	0.615069	1.25866	0.216677	104799_at	104799	-0.363928	0.115596	-36.3047	-18.8217	-22.8159
104806_at	104806	5.68424	5.83436	0.531265	3.19103	1.55911	104806_at	104806	-27.4096	-25.9393	-38.7369	-11.9161	-15.6971
104816_at	104816	4.64673	4.86593	0.880218	7.73568	2.40127	104816_at	104816	-37.312	-35.2737	-28.6093	-2.58935	-11.2313
104831_at	104831	7.36558	7.44577	0.549533	1.47129	0.138172	104831_at	104831	-11.3623	-10.4074	-38.2067	-17.8842	-23.2322
104836_at	104836	7.5861	7.65363	0.806494	1.66392	0.272052	104836_at	104836	-9.25754	-8.40394	-30.749	-17.0832	-22.5222
104859_at	104859	6.96666	7.07855	0.848878	-0.148895	0.462267	104859_at	104859	-15.1697	-13.947	-29.5189	-27.2092	-21.5135
104871_at	104871	5.9237	6.09996	0.888801	1.14058	0.987806	104871_at	104871	-25.1241	-23.3793	-28.3602	-19.3691	-18.7267
104884_at	104884	7.24472	7.36844	0.834552	0.672395	0.417601	104884_at	104884	-12.5158	-11.1528	-29.9347	-21.7633	-21.7504
104885_at	104885	5.77872	6.19009	1.35929	0.0428933	1.06935	104885_at	104885	-26.5078	-22.5105	-14.7054	-25.747	-18.2942
104886_at	104886	8.35657	8.47059	1.17173	-0.205677	0.425387	104886_at	104886	-1.90386	-0.52957	-20.149	-27.6712	-21.7091
104910_at	104910	6.07349	6.30845	1.17967	12.5906	3.19807	104910_at	104910	-23.6945	-21.3697	-19.9185	3.41104	-7.00588
104923_at	104923	7.78623	7.82529	1.03179	-0.26904	0.0716736	104923_at	104923	-7.34742	-6.74938	-24.2102	-28.2044	-23.5848
104943_at	104943	5.89626	6.08348	0.877234	6.97405	2.16853	104943_at	104943	-25.386	-23.5381	-28.6959	-3.79748	-12.4654
105000_at	105000	4.53064	4.63398	0.466663	18.9483	3.2814	105000_at	105000	-38.42	-37.5094	-40.6118	8.77515	-6.56403
105005_at	105005	5.47805	5.89194	1.40636	-0.13799	0.769371	105005_at	105005	-29.3776	-25.3843	-13.3394	-27.122	-19.885
105014_at	105014	8.58209	8.40237	0.983749	0.374771	-0.738489	105014_at	105014	0.248546	-1.18706	-25.6046	-23.5145	-27.881
105083_at	105083	6.92581	6.89949	0.756445	0.0820832	-0.264362	105083_at	105083	-15.5596	-15.6728	-32.2016	-25.4652	-25.3667
105148_at	105148	8.90015	8.86694	1.07152	0.603909	-0.307926	105148_at	105148	3.28429	3.2907	-23.0573	-22.1483	-25.5978
105171_at	105171	8.64059	8.50324	1.37472	0.485191	-0.728894	105171_at	105171	0.806915	-0.214851	-14.2575	-22.8404	-27.8301
105193_at	105193	5.77236	5.98502	0.854629	-0.537423	0.575478	105193_at	105193	-26.5685	-24.4871	-29.352	-30.7031	-20.9132
105203_at	105203	6.18147	6.34311	0.91545	-0.306599	0.564444	105203_at	105203	-22.6639	-21.0356	-27.5868	-28.5298	-20.9717
105239_at	105239	9.83523	9.77914	0.788301	0.634501	-0.46414	105239_at	105239	12.209	12.0831	-31.277	-21.9751	-26.4261
105245_at	105245	9.00602	9.01948	0.965904	-0.454581	-0.0480491	105245_at	105245	4.29477	4.76102	-26.1225	-29.886	-24.2197
105246_at	105246	8.60602	8.77087	0.991817	0.685215	0.502635	105246_at	105246	0.476937	2.36475	-25.3704	-21.6923	-21.2995
105278_at	105278	6.63734	6.72662	0.790194	9.0885	2.25508	105278_at	105278	-18.3129	-17.3391	-31.222	-0.659656	-12.0064
105298_at	105298	6.57237	6.87729	1.49643	-0.789234	0.553154	105298_at	105298	-18.9329	-15.8869	-10.7251	-33.5054	-21.0316
105348_at	105348	8.80694	8.82381	1.13974	0.257887	0.230931	105348_at	105348	2.39466	2.87501	-21.0772	-24.263	-22.7403
105349_at	105349	6.53709	6.53941	0.798782	9.58104	1.53107	105349_at	105349	-19.2697	-19.1436	-30.9728	-0.0150833	-15.8458
105351_at	105351	8.138	8.07465	0.951138	0.351217	-0.285635	105351_at	105351	-3.98995	-4.34584	-26.551	-23.6623	-25.4796
105352_at	105352	7.95083	8.11661	1.10632	0.375468	0.668247	105352_at	105352	-5.77642	-3.94148	-22.0473	-23.5101	-20.4212
105355_at	105355	5.03725	5.22271	1.10878	12.2081	3.13253	105355_at	105355	-33.5847	-31.8348	-21.9759	3.01706	-7.35347
105372_at	105372	7.6144	7.73701	0.71518	-0.380431	0.462172	105372_at	105372	-8.98741	-7.60026	-33.3992	-29.1909	-21.514
105377_at	105377	6.44655	6.57421	1.14733	-0.367882	0.28682	105377_at	105377	-20.1338	-18.8081	-20.857	-29.0765	-22.4439
105387_at	105387	4.15479	5.15244	1.98086	1.04315	1.48684	105387_at	105387	-42.0073	-32.5121	3.33437	-19.8365	-16.0804
105418_at	105418	4.00622	4.40809	1.49543	22.1709	4.58335	105418_at	105418	-43.4252	-39.6866	-10.7542	10.8973	0.34009
105428_at	105428	6.72849	6.76119	0.590794	2.97413	0.631592	105428_at	105428	-17.4429	-17.0059	-37.0092	-12.5491	-20.6156
105439_at	105439	5.38215	5.98382	1.31529	1.21141	1.38458	105439_at	105439	-30.2929	-24.4987	-15.9822	-19.0383	-16.6226
105440_at	105440	7.56152	7.68249	1.08852	-0.487009	0.207592	105440_at	105440	-9.49213	-8.12575	-22.564	-30.2005	-22.864
105445_at	105445	7.06595	7.24356	1.41388	-0.846378	0.0958202	105445_at	105445	-14.2221	-12.3565	-13.1208	-34.2224	-23.4567
105446_at	105446	7.91872	7.85963	0.883165	2.08398	-0.945426	105446_at	105446	-6.08287	-6.41839	-28.5238	-15.4735	-28.9783
105450_at	105450	5.90695	6.29616	1.19358	-0.446491	0.640961	105450_at	105450	-25.284	-21.4882	-19.5148	-29.8085	-20.5659
105501_at	105501	9.19783	9.0089	1.09205	0.589094	-0.678211	105501_at	105501	6.12539	4.659	-22.4612	-22.233	-27.5613
105504_at	105504	9.11075	9.08361	0.931888	1.70556	-0.628798	105504_at	105504	5.29432	5.37913	-27.1097	-16.9156	-27.2993
105511_at	105511	6.2698	6.39163	0.709863	6.25099	1.89598	105511_at	105511	-21.8208	-20.568	-33.5535	-5.04336	-13.9107
105513_at	105513	8.30098	8.24722	0.717902	0.820426	-0.487913	105513_at	105513	-2.43445	-2.68252	-33.3202	-20.9637	-26.5522
105522_at	105522	7.72396	7.80623	0.881133	0.42269	0.415108	105522_at	105522	-7.94174	-6.93314	-28.5828	-23.2182	-21.7636
105559_at	105559	9.49285	9.29159	1.50225	1.64635	-1.11906	105559_at	105559	8.9412	7.38381	-10.5563	-17.1545	-29.8991
105590_at	105590	4.9693	5.15102	0.947749	20.5219	3.9945	105590_at	105590	-34.2333	-32.5257	-26.6494	9.84934	-2.78254
105611_at	105611	4.10598	4.25423	0.809411	65.9916	7.51117	105611_at	105611	-42.4731	-41.1697	-30.6643	26.2362	15.8659
105638_at	105638	6.77704	6.83035	0.523951	0.13068	0.504975	105638_at	105638	-16.9795	-16.3393	-38.9492	-25.123	-21.287
105653_at	105653	4.77503	5.4289	1.45248	1.77268	1.67067	105653_at	105653	-36.0874	-29.8474	-12.0008	-16.6494	-15.1055
105663_at	105663	7.43677	7.48282	0.460598	1.85283	0.666125	105663_at	105663	-10.6828	-10.0503	-40.7878	-16.3376	-20.4325
105670_at	105670	7.67259	7.72994	1.03587	0.485882	0.201176	105670_at	105670	-8.432	-7.66844	-24.0919	-22.8363	-22.8981
105675_at	105675	8.27318	8.39584	0.912718	0.389805	0.523331	105675_at	105675	-2.6998	-1.25002	-27.6661	-23.4209	-21.1897
105689_at	105689	8.30567	8.40026	0.834592	-0.621241	0.227406	105689_at	105689	-2.38966	-1.20741	-29.9335	-31.5784	-22.759
105722_at	105722	9.09258	9.00689	0.994533	0.460523	-0.443861	105722_at	105722	5.1209	4.63964	-25.2916	-22.9884	-26.3186
105727_at	105727	8.60739	8.61726	1.02432	-0.443941	0.172294	105727_at	105727	0.490071	0.884107	-24.4272	-29.7842	-23.0512
105732_at	105732	5.56508	5.80856	1.09939	1.2099	1.1053	105732_at	105732	-28.547	-26.188	-22.2483	-19.0453	-18.1036
105734_at	105734	5.77026	5.72859	0.451264	1.45424	-0.425538	105734_at	105734	-26.5886	-26.9587	-41.0587	-17.9573	-26.2214
105782_at	105782	7.41679	7.5316	0.791231	0.912128	0.491199	105782_at	105782	-10.8734	-9.58016	-31.192	-20.4892	-21.3601
105785_at	105785	6.57102	6.80055	1.61937	-0.294603	0.679785	105785_at	105785	-18.9459	-16.6265	-7.15699	-28.4251	-20.36
105787_at	105787	6.09317	6.18626	1.1061	0.200288	0.283647	105787_at	105787	-23.5066	-22.5475	-22.0536	-24.6463	-22.4607
105827_at	105827	5.28758	5.62129	0.970034	2.35612	1.48206	105827_at	105827	-31.1955	-27.993	-26.0026	-14.5167	-16.1057
105833_at	105833	5.73171	5.83446	0.554122	12.3508	2.53844	105833_at	105833	-26.9565	-25.9383	-38.0735	3.16523	-10.5038
105835_at	105835	7.3466	7.27265	0.695808	2.59125	-0.800535	105835_at	105835	-11.5434	-12.0761	-33.9614	-13.7371	-28.21
105837_at	105837	6.19965	6.38614	1.10358	-0.871177	0.458472	105837_at	105837	-22.4904	-20.6208	-22.1267	-34.5447	-21.5336
105841_at	105841	7.48548	7.71328	1.05254	0.375779	0.805093	105841_at	105841	-10.2178	-7.82897	-23.608	-23.5082	-19.6956
105844_at	105844	7.54539	7.57867	1.04538	-0.638829	0.0157088	105844_at	105844	-9.64607	-9.12645	-23.8159	-31.7688	-23.8816
105847_at	105847	8.46305	8.30718	0.863485	1.22176	-0.969961	105847_at	105847	-0.887557	-2.1046	-29.095	-18.9906	-29.1084
105853_at	105853	3.81767	5.59004	2.56673	-0.97405	0.751488	105853_at	105853	-45.2249	-28.2942	20.3379	-35.9619	-19.9798
105855_at	105855	6.33536	6.81464	1.45201	-0.00324204	0.961238	105855_at	105855	-21.195	-16.4907	-12.0143	-26.0858	-18.8675
105859_at	105859	6.07226	6.48096	1.08303	-0.782132	0.685559	105859_at	105859	-23.7062	-19.7069	-22.7231	-33.4186	-20.3294
105866_at	105866	6.13542	6.28043	0.66855	8.78963	1.78467	105866_at	105866	-23.1034	-21.6398	-34.7525	-1.06488	-14.501
105887_at	105887	4.67037	4.88298	1.06016	11.3503	2.88149	105887_at	105887	-37.0864	-35.1094	-23.3868	2.09349	-8.68467
105892_at	105892	4.34331	4.57818	0.916551	13.2817	3.33095	105892_at	105892	-40.2079	-38.0472	-27.5548	4.0974	-6.30126
105988_at	105988	5.97691	6.35802	1.73156	-0.786403	0.584774	105988_at	105988	-24.6163	-20.892	-3.90097	-33.4707	-20.8639
106014_at	106014	6.11973	6.60262	1.48174	-0.351794	0.919617	106014_at	106014	-23.2532	-18.5343	-11.1515	-28.931	-19.0882
106021_at	106021	6.59655	6.72205	0.745838	0.467221	0.817486	106021_at	106021	-18.7022	-17.3832	-32.5094	-22.948	-19.6298
106025_at	106025	8.42278	8.57246	0.718848	1.82406	0.877917	106025_at	106025	-1.27193	0.452301	-33.2927	-16.4488	-19.3094
106039_at	106039	8.12083	8.13148	0.494443	1.29053	0.205502	106039_at	106039	-4.15382	-3.7981	-39.8056	-18.6774	-22.8751
106042_at	106042	8.10435	8.07257	1.51444	-0.434337	0.0603728	106042_at	106042	-4.31112	-4.36596	-10.2024	-29.693	-23.6447
106051_at	106051	5.05428	5.19984	0.552752	1.47812	1.1096	106051_at	106051	-33.4222	-32.0553	-38.1133	-17.8551	-18.0808
106052_at	106052	6.59578	6.62598	0.918371	-0.267068	0.332244	106052_at	106052	-18.7095	-18.3092	-27.502	-28.1875	-22.203
106064_at	106064	9.22919	9.14836	0.723878	1.74835	-0.773834	106064_at	106064	6.4247	6.00329	-33.1467	-16.7453	-28.0684
106068_at	106068	6.447	6.35165	0.796156	0.674677	-0.614931	106068_at	106068	-20.1295	-20.9533	-31.049	-21.7506	-27.2258
106073_at	106073	8.93661	8.91242	0.683306	2.82041	-0.88729	106073_at	106073	3.63224	3.72914	-34.3242	-13.0147	-28.6701
106143_at	106143	8.70642	8.67318	0.707396	2.5969	-0.816375	106143_at	106143	1.43522	1.4231	-33.6251	-13.7188	-28.294
106200_at	106200	7.13547	7.26811	0.678439	1.6945	1.13521	106200_at	106200	-13.5586	-12.1199	-34.4655	-16.96	-17.945
106205_at	106205	6.60996	6.71274	1.1199	-0.392754	0.43145	106205_at	106205	-18.5742	-17.4729	-21.6531	-29.3042	-21.6769
106248_at	106248	5.72332	6.11386	1.00146	1.41363	1.43995	106248_at	106248	-27.0366	-23.2453	-25.0905	-18.1326	-16.329
106264_at	106264	8.12942	8.14528	0.654711	0.479629	-0.135912	106264_at	106264	-4.07189	-3.66507	-35.1541	-22.8736	-24.6856
106298_at	106298	7.91442	8.17337	1.24419	0.728802	1.00198	106298_at	106298	-6.12391	-3.39436	-18.046	-21.4535	-18.6515
106326_at	106326	8.47923	8.71181	1.0005	0.0465123	0.610392	106326_at	106326	-0.733143	1.79545	-25.1185	-25.7208	-20.728
106338_at	106338	5.52236	5.61277	0.494169	0.222204	0.633051	106338_at	106338	-28.9546	-28.0751	-39.8135	-24.4993	-20.6079
106344_at	106344	7.01796	7.15636	1.73288	-1.06882	0.312694	106344_at	106344	-14.6801	-13.197	-3.86271	-37.3994	-22.3067
106347_at	106347	4.20699	4.39866	0.613285	8.39008	2.43459	106347_at	106347	-41.509	-39.7775	-36.3564	-1.62451	-11.0546
106369_at	106369	5.43721	5.72039	0.832041	2.94762	1.5195	106369_at	106369	-29.7673	-27.0378	-30.0075	-12.6284	-15.9071
106389_at	106389	5.21604	5.47075	0.851788	13.4146	2.93392	106389_at	106389	-31.8782	-29.444	-29.4344	4.22579	-8.40667
106393_at	106393	6.43527	7.11647	1.93123	1.61433	1.56966	106393_at	106393	-20.2415	-13.5815	1.8939	-17.2853	-15.6412
106407_at	106407	5.05172	5.40015	1.38693	10.3421	3.16099	106407_at	106407	-33.4466	-30.1245	-13.9031	0.928842	-7.20254
106504_at	106504	9.3431	9.25842	0.925951	-0.0106974	-0.242302	106504_at	106504	7.51198	7.06404	-27.282	-26.1413	-25.2498
106512_at	106512	6.47889	7.02058	1.60963	-0.0516917	0.99073	106512_at	106512	-19.8252	-14.5057	-7.4399	-26.4501	-18.7111
106522_at	106522	6.35701	6.86311	1.64769	-0.647614	0.636992	106522_at	106522	-20.9884	-16.0235	-6.33509	-31.8648	-20.587
106529_at	106529	11.2652	11.0613	1.23652	0.0610641	-0.676098	106529_at	106529	25.8568	24.4417	-18.2686	-25.6157	-27.5501
106557_at	106557	4.95075	5.01445	0.567074	77.975	6.31761	106557_at	106557	-34.4103	-33.8421	-37.6976	28.6437	9.53662
106564_at	106564	7.04792	7.13555	1.02316	0.119259	0.120554	106564_at	106564	-14.3942	-13.3975	-24.4607	-25.2028	-23.3256
106565_at	106565	6.72768	6.75412	0.802906	0.448703	-0.063738	106565_at	106565	-17.4506	-17.074	-30.8531	-23.0598	-24.3029
106572_at	106572	7.62651	7.61974	0.999642	0.172682	0.273516	106572_at	106572	-8.87183	-8.73058	-25.1433	-24.8335	-22.5144
106581_at	106581	8.63276	8.56394	1.00138	-0.435304	-0.073042	106581_at	106581	0.732182	0.370265	-25.0929	-29.7021	-24.3522
106582_at	106582	6.55617	6.59807	1.21153	-0.735451	0.132775	106582_at	106582	-19.0876	-18.5781	-18.9936	-32.8608	-23.2608
106583_at	106583	8.4119	8.51842	0.792299	0.605549	0.0906346	106583_at	106583	-1.37575	-0.0685009	-31.161	-22.139	-23.4842
106585_at	106585	6.92128	7.13106	1.11036	-0.123264	0.551441	106585_at	106585	-15.6028	-13.4409	-21.93	-27.0052	-21.0406
106628_at	106628	8.20166	8.04441	1.10094	-0.053854	-0.472131	106628_at	106628	-3.38235	-4.6374	-22.2033	-26.4666	-26.4685
106633_at	106633	8.08545	8.41177	1.08238	0.89467	1.10989	106633_at	106633	-4.49151	-1.09646	-22.7421	-20.5784	-18.0792
106639_at	106639	6.92973	6.97946	0.562603	0.173258	0.437939	106639_at	106639	-15.5222	-14.9021	-37.8274	-24.8296	-21.6425
106648_at	106648	5.62795	5.84073	0.96415	11.9517	2.96883	106648_at	106648	-27.9469	-25.8779	-26.1734	2.7469	-8.22155
106672_at	106672	6.43388	6.48749	1.27635	-0.808947	0.195753	106672_at	106672	-20.2548	-19.644	-17.1126	-33.7488	-22.9268
106707_at	106707	7.60079	7.53928	0.843433	0.232443	-0.421136	106707_at	106707	-9.11737	-9.50617	-29.6769	-24.4311	-26.1981
106757_at	106757	4.73585	4.89673	0.615032	19.1574	3.16415	106757_at	106757	-36.4614	-34.9768	-36.3057	8.92245	-7.18579
106759_at	106759	6.89987	6.95229	0.785636	0.382269	0.544294	106759_at	106759	-15.8072	-15.1639	-31.3543	-23.4677	-21.0785
106763_at	106763	6.21094	6.30504	0.681756	0.361703	0.554731	106763_at	106763	-22.3826	-21.4025	-34.3692	-23.5963	-21.0232
106766_at	106766	6.90985	7.21906	1.37095	-0.0837888	0.717553	106766_at	106766	-15.7119	-12.5926	-14.367	-26.6965	-20.1598
106794_at	106794	7.33595	7.40858	0.770232	2.36858	0.803217	106794_at	106794	-11.6451	-10.7659	-31.8014	-14.4744	-19.7055
106795_at	106795	7.3987	7.61012	1.29615	-0.367236	0.442739	106795_at	106795	-11.0462	-8.82337	-16.5379	-29.0706	-21.6171
106821_at	106821	7.06675	7.10943	1.00597	-0.403494	0.167436	106821_at	106821	-14.2144	-13.6493	-24.9598	-29.4036	-23.077
106840_at	106840	9.53198	9.54119	0.810776	0.572146	-0.0973112	106840_at	106840	9.31465	9.7896	-30.6247	-22.3304	-24.4809
106861_at	106861	5.34619	6.12178	2.1492	-1.18887	0.545218	106861_at	106861	-30.6361	-23.1689	8.22003	-39.4464	-21.0736
106869_at	106869	7.9223	7.94736	1.71504	-1.02122	-0.0431339	106869_at	106869	-6.04872	-5.57284	-4.38051	-36.66	-24.1936
106877_at	106877	6.24395	6.67803	1.47849	-0.00585364	0.959861	106877_at	106877	-22.0675	-17.8075	-11.246	-26.1052	-18.8748
106878_at	106878	7.06918	7.22096	1.45658	0.878806	0.755619	106878_at	106878	-14.1912	-12.5743	-11.8819	-20.6599	-19.9579
106894_at	106894	7.85293	7.83737	0.588148	1.49727	0.1761	106894_at	106894	-6.71085	-6.63299	-37.086	-17.7736	-23.031
106947_at	106947	6.98813	6.99034	0.46864	1.04564	-0.148337	106947_at	106947	-14.9648	-14.7972	-40.5544	-19.8244	-24.7515
106952_at	106952	5.65079	6.07107	1.11453	1.06175	1.37459	106952_at	106952	-27.7289	-23.6577	-21.8089	-19.7461	-16.6756
106957_at	106957	7.56647	7.52298	1.02472	0.294597	-0.098151	106957_at	106957	-9.44488	-9.66322	-24.4154	-24.0238	-24.4853
107022_at	107022	6.17401	6.37259	0.8824	0.864996	0.907988	107022_at	107022	-22.7351	-20.7515	-28.546	-20.7312	-19.1499
107029_at	107029	7.75229	7.74999	1.13582	-0.193237	0.062465	107029_at	107029	-7.67136	-7.47518	-21.1911	-27.5687	-23.6336
107035_at	107035	8.58778	8.61915	0.491618	0.328343	0.113486	107035_at	107035	0.302888	0.902401	-39.8875	-23.8073	-23.3631
107045_at	107045	9.15021	9.24575	0.979266	0.544879	-0.240834	107045_at	107045	5.67097	6.94198	-25.7347	-22.4884	-25.242
107047_at	107047	8.36674	8.41493	0.862126	2.52572	-0.621881	107047_at	107047	-1.80685	-1.06605	-29.1344	-13.9503	-27.2626
107065_at	107065	4.41143	5.06618	1.2743	0.464979	1.33949	107065_at	107065	-39.5578	-33.3436	-17.1721	-22.9615	-16.8617
107071_at	107071	8.52826	8.58321	0.857	0.921735	0.0788405	107071_at	107071	-0.26522	0.555981	-29.2832	-20.4403	-23.5468
107094_at	107094	6.42628	6.54914	0.900176	0.736656	0.833578	107094_at	107094	-20.3273	-19.0498	-28.0301	-21.4109	-19.5445
107141_at	107141	4.6736	4.96112	1.35462	22.6592	4.63525	107141_at	107141	-37.0555	-34.3562	-14.841	11.1939	0.615279
107146_at	107146	4.08353	4.37598	1.13359	13.3291	3.63614	107146_at	107146	-42.6873	-39.9961	-21.2559	4.14329	-4.68288
107173_at	107173	8.21186	8.20109	0.797907	-0.134948	0.102731	107173_at	107173	-3.28505	-3.12713	-30.9982	-27.0978	-23.4201
107182_at	107182	8.55501	8.5246	0.83234	0.659502	-0.348484	107182_at	107182	-0.00992239	-0.00900949	-29.9989	-21.835	-25.8128
107197_at	107197	8.64157	8.66682	0.706975	0.911115	-0.000889031	107197_at	107197	0.816242	1.36182	-33.6373	-20.4943	-23.9696
107221_at	107221	4.46955	4.85163	1.10355	2.68852	1.78322	107221_at	107221	-39.0031	-35.4115	-22.1276	-13.4261	-14.5086
107227_at	107227	7.64636	7.74342	1.32701	0.757641	0.784304	107227_at	107227	-8.68238	-7.53847	-15.6422	-21.2976	-19.8058
107242_at	107242	8.592	8.53461	0.56597	1.52472	-0.906883	107242_at	107242	0.343161	0.0874887	-37.7297	-17.6577	-28.774
107250_at	107250	5.65585	6.06372	1.22526	1.44635	1.32276	107250_at	107250	-27.6805	-23.7285	-18.5952	-17.9912	-16.9504
107260_at	107260	7.43827	7.50753	0.657884	0.164249	0.214723	107260_at	107260	-10.6684	-9.81213	-35.0621	-24.8912	-22.8262
107271_at	107271	8.57288	8.52823	0.87748	0.801894	-0.620259	107271_at	107271	0.160634	0.0260384	-28.6888	-21.0615	-27.254
107272_at	107272	9.35929	8.84381	1.86077	-0.46471	-0.564966	107272_at	107272	7.66646	3.06775	-0.151135	-29.9835	-26.9608
107305_at	107305	7.90604	7.92057	0.64081	0.127824	0.0446313	107305_at	107305	-6.20392	-5.83098	-35.5576	-25.1429	-23.7282
107321_at	107321	4.96142	5.6131	1.78749	0.938412	1.38829	107321_at	107321	-34.3085	-28.072	-2.27776	-20.3559	-16.6029
107328_at	107328	5.87441	5.93835	0.644034	0.586264	0.407289	107328_at	107328	-25.5945	-24.937	-35.464	-22.2492	-21.8051
107338_at	107338	7.34504	7.27592	0.579707	0.38583	-0.287824	107338_at	107338	-11.5583	-12.0446	-37.331	-23.4456	-25.4912
107350_at	107350	6.32109	7.47186	2.39056	-1.25543	0.434145	107350_at	107350	-21.3313	-10.156	15.2248	-40.7163	-21.6626
107351_at	107351	6.74762	6.7805	0.708388	0.54191	-0.0540014	107351_at	107351	-17.2603	-16.8198	-33.5963	-22.5057	-24.2512
107358_at	107358	9.22105	9.16772	0.520139	0.857774	-0.633315	107358_at	107358	6.34704	6.18989	-39.0598	-20.7686	-27.3233
107371_at	107371	6.67273	6.73727	0.677225	-0.157983	0.378239	107371_at	107371	-17.9751	-17.2365	-34.5007	-27.2821	-21.9591
107373_at	107373	7.13803	7.34711	1.74441	-0.788286	0.436549	107373_at	107373	-13.5341	-11.3584	-3.52815	-33.4938	-21.6499
107375_at	107375	7.4346	7.57298	0.989749	0.396446	0.609665	107375_at	107375	-10.7035	-9.18128	-25.4304	-23.3797	-20.7319
107376_at	107376	4.45651	4.5677	0.719057	9.08759	2.20401	107376_at	107376	-39.1275	-38.1482	-33.2867	-0.660871	-12.2772
107392_at	107392	6.65567	6.65308	0.773726	-0.0211228	-0.145544	107392_at	107392	-18.1379	-18.0479	-31.7	-26.2192	-24.7367
107435_at	107435	8.5276	8.73994	1.24371	-0.463512	0.419798	107435_at	107435	-0.271508	2.06663	-18.0599	-29.9719	-21.7387
107448_at	107448	6.166	6.4004	0.864288	2.88377	1.49185	107448_at	107448	-22.8115	-20.4835	-29.0717	-12.821	-16.0538
107449_at	107449	6.55418	6.58095	0.991425	0.650907	0.187708	107449_at	107449	-19.1065	-18.7431	-25.3818	-21.883	-22.9695
107459_at	107459	5.60459	5.65837	0.559232	0.4165	0.550863	107459_at	107459	-28.1698	-27.6356	-37.9252	-23.2561	-21.0437
107477_at	107477	6.98545	7.08773	0.82709	7.08868	1.97468	107477_at	107477	-14.9904	-13.8585	-30.1512	-3.60923	-13.4934
107503_at	107503	7.76525	8.03782	1.07521	0.55252	0.876861	107503_at	107503	-7.54764	-4.70092	-22.95	-22.444	-19.315
107508_at	107508	8.69414	8.72535	0.88722	-0.286414	-0.0479377	107508_at	107508	1.31798	1.92603	-28.4061	-28.354	-24.2191
107513_at	107513	9.93005	9.83894	0.688384	0.482157	-0.538248	107513_at	107513	13.114	12.6595	-34.1769	-22.8585	-26.8191
107515_at	107515	8.60032	8.48105	1.56612	-0.849052	-0.0338466	107515_at	107515	0.422557	-0.428713	-8.70252	-34.2568	-24.1443
107522_at	107522	5.49824	5.52069	0.682687	1.0497	0.290422	107522_at	107522	-29.1849	-28.9627	-34.3422	-19.8046	-22.4248
107526_at	107526	6.89578	7.47774	2.24269	-0.770095	0.655846	107526_at	107526	-15.8462	-10.0993	10.9333	-33.2728	-20.487
107527_at	107527	5.61196	5.63119	0.504493	2.7721	0.78245	107527_at	107527	-28.0994	-27.8975	-39.5139	-13.1641	-19.8156
107528_at	107528	6.07872	6.66772	1.69588	-0.559346	0.800182	107528_at	107528	-23.6446	-17.9068	-4.9367	-30.9271	-19.7216
107566_at	107566	9.15594	9.09049	1.11209	0.645457	-0.848281	107566_at	107566	5.72558	5.44549	-21.8796	-21.9136	-28.4632
107569_at	107569	8.53593	8.56373	1.08947	1.17354	0.200433	107569_at	107569	-0.191986	0.368213	-22.5363	-19.2142	-22.902
107581_at	107581	7.50763	7.65218	1.08205	1.22784	0.392924	107581_at	107581	-10.0065	-8.41793	-22.7515	-18.9626	-21.8812
107586_at	107586	5.09215	5.21712	0.784922	3.26507	1.41338	107586_at	107586	-33.0608	-31.8887	-31.3751	-11.706	-16.4699
107587_at	107587	4.34132	4.652	0.966907	8.49231	2.67453	107587_at	107587	-40.227	-37.3357	-26.0934	-1.47931	-9.78219
107589_at	107589	6.37284	6.92322	2.09201	-0.0115612	0.884886	107589_at	107589	-20.8374	-15.4442	6.56022	-26.1477	-19.2724
107605_at	107605	4.08432	4.19899	0.492224	9.56841	2.34317	107605_at	107605	-42.6798	-41.7021	-39.87	-0.0312633	-11.5393
107607_at	107607	7.08624	7.32614	1.23622	-0.616002	0.406384	107607_at	107607	-14.0283	-11.5605	-18.2771	-31.5221	-21.8099
107650_at	107650	6.48881	6.58333	0.782008	-0.175584	0.453867	107650_at	107650	-19.7305	-18.7202	-31.4596	-27.4245	-21.5581
107652_at	107652	7.33544	7.38296	1.05476	0.0456962	0.0355405	107652_at	107652	-11.6499	-11.0128	-23.5435	-25.7267	-23.7764
107684_at	107684	6.58219	6.84916	1.16546	0.400815	0.909801	107684_at	107684	-18.8393	-16.158	-20.3308	-23.3527	-19.1403
107702_at	107702	9.66439	9.68996	1.08154	0.471675	-0.429439	107702_at	107702	10.5784	11.2236	-22.7663	-22.9213	-26.2421
107723_at	107723	8.71113	8.71781	0.773076	0.273058	0.0296301	107723_at	107723	1.4802	1.85336	-31.7189	-24.1637	-23.8077
107732_at	107732	8.67333	8.48263	0.778542	1.59225	-1.23055	107732_at	107732	1.11943	-0.413528	-31.5602	-17.3762	-30.4903
107733_at	107733	5.76597	5.82479	0.36593	2.68964	1.21889	107733_at	107733	-26.6296	-26.0315	-43.5354	-13.4226	-17.5012
107734_at	107734	11.2676	11.0824	0.88168	5.44827	-1.82778	107734_at	107734	25.8802	24.6451	-28.5669	-6.56134	-33.6573
107746_at	107746	7.22235	7.30056	0.548636	0.379577	0.500037	107746_at	107746	-12.7293	-11.8071	-38.2327	-23.4845	-21.3132
107747_at	107747	6.21882	6.64209	1.757	0.633859	0.961239	107747_at	107747	-22.3074	-18.1538	-3.16266	-21.9787	-18.8675
107753_at	107753	5.2484	5.73946	1.6599	7.96868	2.9159	107753_at	107753	-31.5694	-26.8541	-5.98069	-2.23857	-8.5022
107765_at	107765	4.57445	6.0403	2.61711	0.59112	1.37054	107765_at	107765	-38.0019	-23.9543	21.8001	-22.2214	-16.6971
107766_at	107766	5.62416	6.07568	1.45528	4.14434	2.06401	107766_at	107766	-27.9831	-23.6133	-11.9196	-9.41558	-13.0197
107767_at	107767	7.94624	7.92594	1.21613	-0.489983	-0.0941678	107767_at	107767	-5.82018	-5.77921	-18.8601	-30.2297	-24.4642
107769_at	107769	7.01237	7.08691	1.50596	-0.6269	0.215777	107769_at	107769	-14.7334	-13.8664	-10.4485	-31.6394	-22.8206
107770_at	107770	5.09306	5.60071	1.62924	5.32942	2.47588	107770_at	107770	-33.052	-28.1914	-6.87054	-6.7999	-10.8356
107771_at	107771	7.53708	7.66037	1.01492	-0.374699	0.414663	107771_at	107771	-9.72543	-8.33895	-24.6998	-29.1385	-21.766
107815_at	107815	5.83348	5.96265	0.873914	6.59332	1.90776	107815_at	107815	-25.9852	-24.7028	-28.7923	-4.44044	-13.8483
107817_at	107817	7.89804	8.00923	0.671863	0.0757969	0.543489	107817_at	107817	-6.28027	-4.97645	-34.6563	-25.5101	-21.0828
107823_at	107823	6.97693	7.03805	0.73332	0.000536897	0.507859	107823_at	107823	-15.0717	-14.3373	-32.8727	-26.0578	-21.2718
107829_at	107829	8.08533	8.16707	0.691535	0.597553	0.354325	107829_at	107829	-4.49272	-3.45505	-34.0854	-22.1846	-22.0859
107831_at	107831	6.81552	6.98146	0.922888	0.472056	0.785309	107831_at	107831	-16.6123	-14.8828	-27.3709	-22.919	-19.8005
107868_at	107868	4.3129	4.38519	0.517414	11.2416	2.34513	107868_at	107868	-40.4982	-39.9074	-39.1389	1.97224	-11.5289
107869_at	107869	5.79922	6.42936	1.98847	0.0490434	0.944436	107869_at	107869	-26.3122	-20.2043	3.55534	-25.7025	-18.9566
107889_at	107889	4.65974	4.77792	0.5214	10.6875	2.77249	107889_at	107889	-37.1878	-36.122	-39.0232	1.33824	-9.26267
107895_at	107895	4.18141	4.24628	0.376103	10.5539	2.20093	107895_at	107895	-41.7531	-41.2462	-43.2401	1.18127	-12.2936
107932_at	107932	7.36443	7.44348	0.68337	-0.0295214	0.47585	107932_at	107932	-11.3733	-10.4296	-34.3224	-26.2823	-21.4415
107934_at	107934	5.90099	6.36409	1.26608	1.35805	1.35622	107934_at	107934	-25.3409	-20.8334	-17.4104	-18.3761	-16.773
107939_at	107939	8.92401	9.01455	0.775668	-0.147813	0.165313	107939_at	107939	3.51197	4.71353	-31.6436	-27.2005	-23.0882
107951_at	107951	9.78782	9.62924	0.728325	1.4391	-1.04485	107951_at	107951	11.7566	10.6383	-33.0177	-18.0224	-29.5056
107970_at	107970	5.10017	5.13296	0.478412	0.754358	0.597412	107970_at	107970	-32.9842	-32.6999	-40.2708	-21.3153	-20.7969
107971_at	107971	7.01417	7.08749	0.612039	0.964294	0.429803	107971_at	107971	-14.7162	-13.8608	-36.3926	-20.2258	-21.6857
107975_at	107975	7.49848	7.50551	0.677457	0.365689	0.072313	107975_at	107975	-10.0938	-9.83163	-34.494	-23.5713	-23.5814
107976_at	107976	8.886	8.79886	0.682118	0.35186	-0.64764	107976_at	107976	3.14917	2.63458	-34.3587	-23.6582	-27.3992
107986_at	107986	6.38559	6.58152	0.975088	0.42145	0.876974	107986_at	107986	-20.7156	-18.7377	-25.8559	-23.2258	-19.3144
107993_at	107993	6.39614	6.49387	0.735342	2.18501	1.0614	107993_at	107993	-20.6149	-19.5825	-32.814	-15.111	-18.3364
107995_at	107995	8.12578	7.95395	2.37344	-1.32878	0.0503202	107995_at	107995	-4.1066	-5.5093	14.7281	-42.2543	-23.698
107999_at	107999	7.39522	7.44719	0.556663	1.28938	0.687389	107999_at	107999	-11.0794	-10.3938	-37.9998	-18.6825	-20.3197
108000_at	108000	5.81795	5.88982	0.920233	-0.36347	0.37137	108000_at	108000	-26.1334	-25.4047	-27.448	-29.0364	-21.9955
108011_at	108011	7.34471	7.4783	0.760781	0.661171	0.716347	108011_at	108011	-11.5615	-10.0939	-32.0757	-21.8257	-20.1662
108012_at	108012	5.51695	5.84848	1.04938	0.371539	1.01941	108012_at	108012	-29.0063	-25.8032	-23.6997	-23.5347	-18.559
108013_at	108013	5.12341	6.00008	1.88702	0.250122	1.29332	108013_at	108013	-32.7624	-24.3419	0.610878	-24.3141	-17.1065
108014_at	108014	9.83628	9.83179	0.930175	0.266155	-0.225444	108014_at	108014	12.219	12.5906	-27.1594	-24.2088	-25.1604
108015_at	108015	4.83639	4.90042	0.463323	7.83255	2.09247	108015_at	108015	-35.5018	-34.9412	-40.7087	-2.4425	-12.8688
108017_at	108017	5.96594	6.03889	0.789947	10.412	1.88717	108017_at	108017	-24.721	-23.9679	-31.2292	1.01268	-13.9574
108030_at	108030	4.66883	5.14703	1.08107	1.46795	1.4986	108030_at	108030	-37.1011	-32.5642	-22.78	-17.8985	-16.018
108037_at	108037	8.55008	8.67608	1.22864	-0.420666	0.452762	108037_at	108037	-0.0569244	1.45105	-18.4971	-29.564	-21.5639
108043_at	108043	4.9865	5.0332	0.612603	2.73266	1.00405	108043_at	108043	-34.069	-33.6615	-36.3762	-13.2871	-18.6405
108052_at	108052	4.76746	5.60824	1.6718	-0.116634	1.09284	108052_at	108052	-36.1597	-28.1188	-5.63545	-26.9529	-18.1697
108058_at	108058	7.17719	7.02879	1.14753	-0.753491	-0.227006	108058_at	108058	-13.1603	-14.4266	-20.8513	-33.0739	-25.1686
108062_at	108062	8.23951	8.12834	0.704944	-0.411365	-0.336112	108062_at	108062	-3.02113	-3.8284	-33.6962	-29.4769	-25.7472
108067_at	108067	8.163	8.1026	0.881634	-0.0639283	0.0869523	108067_at	108067	-3.7514	-4.0765	-28.5682	-26.5436	-23.5038
108069_at	108069	4.34058	5.25236	1.85042	0.844763	1.50252	108069_at	108069	-40.234	-31.549	-0.451339	-20.8363	-15.9972
108071_at	108071	3.82341	4.64825	1.7594	1.88806	1.82311	108071_at	108071	-45.1701	-37.3718	-3.09318	-16.2026	-14.2971
108073_at	108073	4.77965	5.66646	1.77647	0.029493	1.25336	108073_at	108073	-36.0433	-27.5577	-2.59761	-25.8446	-17.3185
108075_at	108075	7.28036	7.5616	1.74745	-0.671591	0.33205	108075_at	108075	-12.1756	-9.29105	-3.43983	-32.1301	-22.204
108077_at	108077	6.46027	6.41411	0.796062	-0.308183	-0.166488	108077_at	108077	-20.0029	-20.3513	-31.0517	-28.5437	-24.8477
108078_at	108078	3.85457	4.30252	1.12694	8.00719	2.71118	108078_at	108078	-44.8726	-40.7042	-21.4488	-2.18139	-9.58779
108079_at	108079	7.0504	7.2154	1.8249	-0.779799	0.279562	108079_at	108079	-14.3704	-12.6279	-1.192	-33.3903	-22.4824
108083_at	108083	8.35678	8.3615	0.843018	-0.693909	-0.0861605	108083_at	108083	-1.90189	-1.58099	-29.689	-32.3814	-24.4218
108086_at	108086	7.63009	7.61792	0.683162	0.32461	-0.180641	108086_at	108086	-8.83768	-8.74817	-34.3284	-23.8311	-24.9228
108089_at	108089	7.45959	7.55695	0.68338	0.299231	0.544665	108089_at	108089	-10.465	-9.33583	-34.3221	-23.9939	-21.0766
108096_at	108096	4.43008	4.61832	0.797245	17.3013	3.73084	108096_at	108096	-39.3798	-37.6603	-31.0174	7.56069	-4.18067
108097_at	108097	6.84514	6.98223	0.810713	5.19658	1.74675	108097_at	108097	-16.3295	-14.8754	-30.6265	-7.07118	-14.7021
108098_at	108098	8.2527	8.19462	1.04136	0.119945	-0.162453	108098_at	108098	-2.89526	-3.18952	-23.9324	-25.198	-24.8263
108099_at	108099	6.53852	6.56282	0.943429	-0.160554	0.143785	108099_at	108099	-19.256	-18.9179	-26.7748	-27.3029	-23.2024
108100_at	108100	6.17479	6.38318	0.899196	2.53601	1.59988	108100_at	108100	-22.7276	-20.6494	-28.0585	-13.9166	-15.4809
108101_at	108101	6.12391	6.85309	1.94916	-0.531101	0.881099	108101_at	108101	-23.2132	-16.1201	2.41421	-30.6391	-19.2925
108105_at	108105	4.64535	5.24887	1.32012	0.376679	1.1929	108105_at	108105	-37.3252	-31.5827	-15.8422	-23.5026	-17.6391
108112_at	108112	8.6526	8.59869	0.769734	-0.131122	0.110939	108112_at	108112	0.921525	0.705188	-31.8159	-27.0674	-23.3766
108114_at	108114	5.65971	5.77996	0.821441	7.7829	2.21877	108114_at	108114	-27.6438	-26.4637	-30.3152	-2.51757	-12.199
108115_at	108115	6.3049	6.75265	1.20428	1.75031	1.49315	108115_at	108115	-21.4858	-17.0882	-19.2042	-16.7376	-16.0469
108116_at	108116	7.62653	7.6088	1.2579	-0.620135	-0.0549173	108116_at	108116	-8.87165	-8.8361	-17.648	-31.5665	-24.2561
108123_at	108123	8.16712	8.35325	0.8311	-0.622981	0.441261	108123_at	108123	-3.71207	-1.66054	-30.0349	-31.5971	-21.6249
108124_at	108124	8.21922	8.24464	0.624555	-0.0904689	-0.0669576	108124_at	108124	-3.21475	-2.70736	-36.0294	-26.7483	-24.3199
108138_at	108138	6.76188	6.84033	0.628136	0.577915	0.41932	108138_at	108138	-17.1242	-16.2431	-35.9254	-22.2971	-21.7413
108143_at	108143	8.68733	8.76491	0.885752	0.252942	0.14501	108143_at	108143	1.25303	2.30731	-28.4487	-24.2955	-23.1959
108147_at	108147	7.49071	7.62386	0.895528	0.528145	0.404613	108147_at	108147	-10.1679	-8.69094	-28.165	-22.5863	-21.8193
108148_at	108148	8.02038	7.9089	0.892797	-0.0274181	-0.390403	108148_at	108148	-5.11259	-5.94352	-28.2442	-26.2665	-26.0351
108150_at	108150	6.91097	7.01048	0.954232	-0.124583	0.418335	108150_at	108150	-15.7013	-14.603	-26.4612	-27.0156	-21.7465
108151_at	108151	4.6634	4.80598	0.57265	7.21478	2.25	108151_at	108151	-37.1529	-35.8515	-37.5358	-3.40489	-12.0334
108153_at	108153	5.48379	5.6742	0.822381	0.955672	1.06698	108153_at	108153	-29.3228	-27.483	-30.2879	-20.269	-18.3068
108155_at	108155	9.0612	8.99495	0.879231	0.156021	-0.25629	108155_at	108155	4.82135	4.52456	-28.638	-24.9477	-25.3239
108156_at	108156	8.96042	9.19834	1.0391	-0.56611	0.453064	108156_at	108156	3.85949	6.48501	-23.9982	-30.9969	-21.5623
108159_at	108159	6.80458	6.78604	0.673535	0.147741	-0.105074	108159_at	108159	-16.7166	-16.7663	-34.6078	-25.0048	-24.5221
108160_at	108160	8.72774	8.70809	0.715332	0.737857	-0.316235	108160_at	108160	1.63871	1.75964	-33.3947	-21.4044	-25.6418
108176_at	108176	7.1784	7.20674	1.29421	-0.252963	0.160735	108176_at	108176	-13.1488	-12.7114	-16.5941	-28.0673	-23.1125
108645_at	108645	9.49918	9.46585	0.970366	2.68494	-0.267695	108645_at	108645	9.00166	9.0634	-25.993	-13.4375	-25.3844
108652_at	108652	8.14291	8.09502	1.05156	-0.275975	-0.20245	108652_at	108652	-3.94315	-4.14951	-23.6366	-28.264	-25.0384
108653_at	108653	4.25507	4.81039	1.10319	1.78823	1.49921	108653_at	108653	-41.0501	-35.809	-22.1381	-16.5884	-16.0147
108654_at	108654	6.44706	6.52228	0.895984	-0.0400865	0.138179	108654_at	108654	-20.1289	-19.3087	-28.1518	-26.362	-23.2321
108655_at	108655	7.8664	7.80867	1.14116	0.400557	-0.224967	108655_at	108655	-6.58226	-6.90955	-21.0359	-23.3543	-25.1578
108657_at	108657	8.54011	8.5434	1.02648	-0.242792	-0.255016	108657_at	108657	-0.152102	0.172236	-24.3645	-27.9812	-25.3172
108660_at	108660	10.6467	10.6666	0.526067	0.276333	-0.21274	108660_at	108660	19.9539	20.6366	-38.8877	-24.1423	-25.093
108664_at	108664	9.29215	9.2695	0.994517	0.255649	-0.187904	108664_at	108664	7.02563	7.17091	-25.292	-24.2777	-24.9613
108670_at	108670	5.81624	6.20286	1.29354	0.182616	1.00378	108670_at	108670	-26.1497	-22.3875	-16.6137	-24.7659	-18.6419
108671_at	108671	9.34808	9.38838	1.2077	0.526467	-0.304315	108671_at	108671	7.55944	8.31669	-19.1048	-22.5961	-25.5786
108672_at	108672	4.20697	4.29441	0.436741	10.9145	2.28102	108672_at	108672	-41.5092	-40.7824	-41.4802	1.60118	-11.8689
108673_at	108673	6.40087	6.63783	1.09912	-0.257799	0.590616	108673_at	108673	-20.5698	-18.1949	-22.2563	-28.1084	-20.8329
108679_at	108679	9.3577	9.33435	0.708101	1.32701	-0.13733	108679_at	108679	7.6513	7.79593	-33.6046	-18.5138	-24.6931
108682_at	108682	7.01237	6.96651	1.26533	0.649995	0.61011	108682_at	108682	-14.7334	-15.0269	-17.4322	-21.8881	-20.7295
108686_at	108686	7.49985	7.31071	1.48791	-0.783233	-0.234478	108686_at	108686	-10.0808	-11.7092	-10.9723	-33.4321	-25.2083
108687_at	108687	7.61331	7.65552	0.905062	-0.0995975	-0.0691132	108687_at	108687	-8.99785	-8.38575	-27.8883	-26.8194	-24.3314
108689_at	108689	6.63924	6.66376	0.784405	-0.17925	0.217744	108689_at	108689	-18.2947	-17.945	-31.3901	-27.4544	-22.8102
108699_at	108699	6.01155	6.52307	1.5108	1.77669	1.53229	108699_at	108699	-24.2856	-19.3011	-10.3082	-16.6336	-15.8393
108705_at	108705	10.1689	10.0734	1.07034	0.812403	-0.454521	108705_at	108705	15.3938	14.9197	-23.0916	-21.006	-26.3751
108707_at	108707	7.80537	7.87132	0.698772	0.257224	0.212253	108707_at	108707	-7.16473	-6.30571	-33.8754	-24.2674	-22.8393
108723_at	108723	5.28542	5.5646	1.08034	2.05561	1.51505	108723_at	108723	-31.2161	-28.5395	-22.8013	-15.5768	-15.9308
108735_at	108735	7.19177	7.14645	0.742431	-0.330962	-0.090433	108735_at	108735	-13.0212	-13.2925	-32.6083	-28.7447	-24.4444
108737_at	108737	8.60702	8.59805	0.781643	3.11905	-0.676501	108737_at	108737	0.486534	0.699032	-31.4702	-12.1232	-27.5523
108755_at	108755	8.00911	7.9077	0.841919	1.08918	-0.645005	108755_at	108755	-5.22016	-5.95507	-29.7209	-19.6138	-27.3852
108760_at	108760	7.25463	7.4185	1.1366	-0.113059	0.511906	108760_at	108760	-12.4212	-10.6703	-21.1685	-26.9248	-21.2503
108767_at	108767	10.2463	10.1631	1.04751	4.34778	-1.31827	108767_at	108767	16.1325	15.7836	-23.754	-8.93247	-30.9555
108797_at	108797	6.01267	6.4443	1.67645	-0.130226	0.733187	108797_at	108797	-24.2749	-20.0603	-5.50049	-27.0603	-20.0769
108800_at	108800	5.24436	5.42902	0.798511	3.94494	1.65841	108800_at	108800	-31.6079	-29.8462	-30.9807	-9.90488	-15.1705
108811_at	108811	6.23283	6.4345	1.18942	0.0805535	0.697464	108811_at	108811	-22.1736	-20.1547	-19.6354	-25.4761	-20.2663
108812_at	108812	6.50322	6.55616	1.00623	0.584436	-0.0291886	108812_at	108812	-19.5929	-18.9821	-24.9522	-22.2597	-24.1196
108829_at	108829	9.30192	9.25501	0.879194	1.48512	-0.723087	108829_at	108829	7.11891	7.03126	-28.639	-17.8252	-27.7993
108832_at	108832	5.37907	5.54659	0.618754	0.792158	0.96319	108832_at	108832	-30.3223	-28.713	-36.1977	-21.1131	-18.8572
108837_at	108837	5.91	6.08954	0.861698	1.7218	1.28698	108837_at	108837	-25.2549	-23.4797	-29.1468	-16.8508	-17.1402
108841_at	108841	6.97499	7.0968	0.822677	-0.227338	0.480832	108841_at	108841	-15.0902	-13.7711	-30.2793	-27.8513	-21.4151
108853_at	108853	6.39998	6.60605	0.993445	-0.283968	0.45676	108853_at	108853	-20.5783	-18.5012	-25.3231	-28.3329	-21.5427
108888_at	108888	8.97526	9.07698	1.06945	-0.196223	0.303247	108888_at	108888	4.00111	5.31529	-23.1172	-27.5933	-22.3568
108897_at	108897	6.25348	6.47768	1.10203	5.06955	1.84301	108897_at	108897	-21.9766	-19.7386	-22.1717	-7.33529	-14.1916
108899_at	108899	7.24635	7.18807	1.28698	-0.488654	-0.00632131	108899_at	108899	-12.5003	-12.8913	-16.8041	-30.2166	-23.9984
108900_at	108900	5.25813	5.59238	1.06648	2.01925	1.35987	108900_at	108900	-31.4765	-28.2716	-23.2035	-15.7104	-16.7536
108902_at	108902	7.91766	7.98221	1.1102	-0.128667	-0.119951	108902_at	108902	-6.09297	-5.23687	-21.9347	-27.048	-24.601
108903_at	108903	9.23774	9.152	0.871338	0.456271	-0.621558	108903_at	108903	6.50631	6.03831	-28.867	-23.014	-27.2609
108907_at	108907	8.24511	8.01941	2.14974	-1.2335	0.00665737	108907_at	108907	-2.96766	-4.8783	8.23559	-40.2858	-23.9296
108909_at	108909	9.68888	9.62857	0.652382	0.906425	-0.273944	108909_at	108909	10.8122	10.6318	-35.2217	-20.5182	-25.4176
108911_at	108911	7.6063	7.91027	1.5108	-0.329903	0.563072	108911_at	108911	-9.06476	-5.9303	-10.3081	-28.7353	-20.979
108912_at	108912	6.5703	6.69019	1.32998	-0.846517	0.3216	108912_at	108912	-18.9527	-17.6903	-15.5559	-34.2242	-22.2595
108927_at	108927	9.01512	8.78772	2.01754	-0.370523	-0.585012	108927_at	108927	4.38155	2.52716	4.39874	-29.1005	-27.0671
108943_at	108943	6.56239	6.73686	0.83454	0.407773	0.845351	108943_at	108943	-19.0282	-17.2404	-29.935	-23.3098	-19.4821
108946_at	108946	8.42581	8.53421	1.03317	0.776489	-0.00913372	108946_at	108946	-1.24302	0.0836358	-24.1702	-21.1966	-24.0133
108954_at	108954	5.58617	5.72863	0.695358	0.824277	0.845562	108954_at	108954	-28.3456	-26.9584	-33.9745	-20.9435	-19.481
108958_at	108958	7.61961	7.84515	0.805214	-0.490414	0.563225	108958_at	108958	-8.93766	-6.55798	-30.7861	-30.2339	-20.9782
108960_at	108960	7.68332	7.64247	0.820021	0.397713	-0.363265	108960_at	108960	-8.32959	-8.51153	-30.3564	-23.3719	-25.8912
108961_at	108961	5.81588	5.94026	0.925056	-0.0901831	0.60675	108961_at	108961	-26.1532	-24.9185	-27.308	-26.7461	-20.7473
108989_at	108989	8.80271	8.76852	0.740341	0.901418	-0.488461	108989_at	108989	2.35421	2.34206	-32.6689	-20.5438	-26.5551
108995_at	108995	5.2239	5.89776	1.67067	1.2718	1.5043	108995_at	108995	-31.8033	-25.3282	-5.66828	-18.762	-15.9877
109006_at	109006	7.25198	7.30728	0.534867	0.577508	0.453496	109006_at	109006	-12.4465	-11.7423	-38.6324	-22.2995	-21.56
109019_at	109019	6.44513	6.73353	1.09356	0.187578	0.960487	109019_at	109019	-20.1474	-17.2725	-22.4175	-24.7322	-18.8715
109042_at	109042	6.68526	6.53495	1.444	-1.0258	0.00268321	109042_at	109042	-17.8555	-19.1865	-12.2468	-36.7296	-23.9506
109050_at	109050	5.27773	5.37817	0.525365	1.81614	1.20101	109050_at	109050	-31.2895	-30.3364	-38.9081	-16.4795	-17.596
109052_at	109052	6.13571	6.25125	0.837887	10.492	1.99013	109052_at	109052	-23.1006	-21.921	-29.8379	1.10787	-13.4114
109054_at	109054	8.92588	8.9378	1.1168	0.124035	0.149103	109054_at	109054	3.52987	3.97376	-21.7431	-25.1694	-23.1742
109065_at	109065	5.56206	5.75263	1.02365	0.270628	0.81702	109065_at	109065	-28.5757	-26.727	-24.4465	-24.1796	-19.6323
109075_at	109075	7.8345	7.87931	0.539264	0.146924	0.215513	109075_at	109075	-6.88668	-6.22871	-38.5047	-25.0104	-22.822
109077_at	109077	7.46447	7.46055	0.604636	0.0692129	-0.134332	109077_at	109077	-10.4184	-10.265	-36.6074	-25.5572	-24.6772
109079_at	109079	7.83866	7.88968	0.683061	0.0701646	0.523377	109079_at	109079	-6.84695	-6.12878	-34.3313	-25.5504	-21.1895
109082_at	109082	7.14393	7.16485	0.774409	1.02728	0.234223	109082_at	109082	-13.4778	-13.1152	-31.6802	-19.914	-22.7228
109093_at	109093	8.78827	8.81847	0.750925	2.44134	-0.576282	109093_at	109093	2.21645	2.82356	-32.3618	-14.2294	-27.0208
109108_at	109108	9.03041	8.9462	1.04225	1.46233	-0.807202	109108_at	109108	4.52752	4.05471	-23.9067	-17.9225	-28.2454
109113_at	109113	6.13612	6.27085	0.619536	0.270603	0.531664	109113_at	109113	-23.0967	-21.7321	-36.175	-24.1797	-21.1455
109115_at	109115	6.90066	6.93374	0.659295	0.125051	0.191465	109115_at	109115	-15.7996	-15.3428	-35.0211	-25.1623	-22.9495
109129_at	109129	10.1397	10.1078	0.654761	0.658115	-0.478257	109129_at	109129	15.1146	15.2507	-35.1527	-21.8428	-26.501
109135_at	109135	6.87904	7.02961	0.831958	0.143247	0.574276	109135_at	109135	-16.006	-14.4187	-30.01	-25.0358	-20.9195
109136_at	109136	6.99676	7.14279	0.84323	0.67882	0.975288	109136_at	109136	-14.8824	-13.3278	-29.6828	-21.7277	-18.793
109145_at	109145	8.36205	8.39287	0.95111	-0.147119	0.0887724	109145_at	109145	-1.85155	-1.27862	-26.5518	-27.1949	-23.4941
109151_at	109151	7.99442	7.99274	0.914911	0.514339	-0.254423	109151_at	109151	-5.36038	-5.13536	-27.6024	-22.6675	-25.314
109154_at	109154	8.08281	8.1632	0.867249	-0.42124	0.210703	109154_at	109154	-4.51673	-3.49234	-28.9857	-29.5694	-22.8475
109161_at	109161	7.85146	7.8217	1.03575	0.343258	-0.250158	109161_at	109161	-6.72488	-6.78396	-24.0953	-23.7126	-25.2914
109168_at	109168	5.16281	5.2898	0.619353	1.2034	1.04963	109168_at	109168	-32.3863	-31.1881	-36.1803	-19.0753	-18.3988
109181_at	109181	4.37812	4.47628	0.41811	2.94068	1.44291	109181_at	109181	-39.8757	-39.0294	-42.021	-12.6492	-16.3133
109202_at	109202	5.20647	5.49359	0.759416	2.19879	1.5338	109202_at	109202	-31.9696	-29.2239	-32.1153	-15.0623	-15.8313
109205_at	109205	5.5677	5.63604	0.647571	1.03862	0.512879	109205_at	109205	-28.5219	-27.8508	-35.3614	-19.8586	-21.2451
109212_at	109212	5.19915	5.60779	1.34966	-0.231958	0.873269	109212_at	109212	-32.0394	-28.1231	-14.9848	-27.89	-19.334
109218_at	109218	5.31482	5.67304	1.0214	2.46579	1.69518	109218_at	109218	-30.9355	-27.4942	-24.5119	-14.148	-14.9755
109222_at	109222	4.92555	5.38148	1.21009	5.24869	2.32201	109222_at	109222	-34.6508	-30.3044	-19.0355	-6.96417	-11.6515
109225_at	109225	5.21596	5.47021	1.37826	3.39586	1.46319	109225_at	109225	-31.879	-29.4492	-14.1547	-11.3421	-16.2058
109226_at	109226	4.47818	4.62733	0.661181	15.7748	3.2142	109226_at	109226	-38.9207	-37.5735	-34.9664	6.33875	-6.92034
109229_at	109229	6.96361	7.10112	0.806315	0.521145	0.609377	109229_at	109229	-15.1988	-13.7294	-30.7542	-22.6274	-20.7334
109232_at	109232	8.00813	7.82676	1.49519	-0.601344	-0.0969911	109232_at	109232	-5.22953	-6.73518	-10.7611	-31.3659	-24.4792
109241_at	109241	5.41661	5.67783	1.1559	-0.390855	0.644232	109241_at	109241	-29.964	-27.448	-20.6084	-29.2867	-20.5486
109242_at	109242	5.2034	5.262	0.736891	1.22516	0.81811	109242_at	109242	-31.9989	-31.4561	-32.7691	-18.9749	-19.6265
109245_at	109245	4.01363	4.51745	1.44003	7.0442	2.81515	109245_at	109245	-43.3545	-38.6326	-12.362	-3.68201	-9.03646
109246_at	109246	7.74965	7.78472	0.806091	0.228679	0.114554	109246_at	109246	-7.69652	-7.14038	-30.7607	-24.4561	-23.3574
109254_at	109254	4.33406	5.01953	1.70538	2.4592	1.92961	109254_at	109254	-40.2962	-33.7932	-4.66077	-14.1699	-13.7324
109263_at	109263	6.79238	6.98086	0.674995	0.677856	1.06206	109263_at	109263	-16.8331	-14.8885	-34.5655	-21.733	-18.3329
109264_at	109264	5.92985	6.22115	1.19802	0.652608	0.969092	109264_at	109264	-25.0654	-22.2112	-19.3859	-21.8735	-18.8259
109267_at	109267	7.40353	7.4339	0.776261	1.89307	0.698599	109267_at	109267	-11	-10.5219	-31.6264	-16.1835	-20.2603
109270_at	109270	4.75426	5.07671	0.925341	1.03587	1.27007	109270_at	109270	-36.2857	-33.2421	-27.2997	-19.872	-17.2298
109272_at	109272	5.39537	5.74932	1.31718	15.1544	3.81724	109272_at	109272	-30.1667	-26.7589	-15.9276	5.8118	-3.72249
109275_at	109275	7.42581	7.52193	0.636683	0.986601	0.31953	109275_at	109275	-10.7874	-9.67335	-35.6774	-20.1147	-22.2704
109284_at	109284	8.95993	9.05185	0.90138	0.345511	0.552319	109284_at	109284	3.85484	5.07303	-27.9951	-23.6983	-21.036
109299_at	109299	7.67117	7.7162	0.782588	0.135455	0.267233	109299_at	109299	-8.44559	-7.80089	-31.4428	-25.0898	-22.5478
109305_at	109305	7.89917	7.96421	0.846401	-0.458572	0.185512	109305_at	109305	-6.26949	-5.41035	-29.5908	-29.9243	-22.9811
109314_at	109314	4.42058	4.5525	0.825351	45.6993	5.68914	109314_at	109314	-39.4704	-38.2947	-30.2017	20.979	6.20395
109323_at	109323	4.47552	4.83924	0.99224	3.43052	1.97105	109323_at	109323	-38.9461	-35.531	-25.3581	-11.2472	-13.5126
109331_at	109331	7.89868	7.98521	0.662633	0.45427	0.679638	109331_at	109331	-6.27417	-5.20797	-34.9242	-23.0261	-20.3608
109333_at	109333	7.36081	7.45774	1.13155	-0.107857	0.455457	109333_at	109333	-11.4078	-10.2921	-21.3151	-26.8839	-21.5496
109335_at	109335	4.39917	4.55119	0.581189	3.75742	1.67794	109335_at	109335	-39.6748	-38.3074	-37.288	-10.3802	-15.067
109342_at	109342	5.43556	5.52106	0.660776	4.61386	1.57058	109342_at	109342	-29.7831	-28.9591	-34.9781	-8.32349	-15.6363
109346_at	109346	6.60146	6.61773	0.442256	1.26968	0.0859753	109346_at	109346	-18.6553	-18.3886	-41.3202	-18.7716	-23.5089
109349_at	109349	5.54576	5.53147	0.501397	1.51282	-0.302679	109349_at	109349	-28.7313	-28.8587	-39.6037	-17.7078	-25.5699
109359_at	109359	8.89085	8.96297	0.699822	0.920882	0.218168	109359_at	109359	3.19545	4.2163	-33.8449	-20.4447	-22.8079
109552_at	109552	9.57869	9.32895	1.11605	2.98182	-1.42799	109552_at	109552	9.76051	7.7439	-21.765	-12.5262	-31.5373
109594_at	109594	5.85644	6.25238	1.36002	3.35444	1.65649	109594_at	109594	-25.7661	-21.9102	-14.6842	-11.4564	-15.1807
109620_at	109620	5.68922	6.79776	2.47566	-1.12678	0.538819	109620_at	109620	-27.3621	-16.6535	17.6948	-38.3524	-21.1076
109624_at	109624	7.88927	7.8532	2.12004	-0.876808	-0.0198258	109624_at	109624	-6.36401	-6.48032	7.37364	-34.6189	-24.07
109637_at	109637	5.79825	5.82575	0.584502	1.10291	0.394193	109637_at	109637	-26.3214	-26.0223	-37.1918	-19.5481	-21.8745
109648_at	109648	6.76434	7.15262	1.42364	0.646854	1.15316	109648_at	109648	-17.1007	-13.2331	-12.8376	-21.9057	-17.8498
109652_at	109652	7.39009	7.50706	0.818797	0.899647	0.811586	109652_at	109652	-11.1284	-9.81672	-30.3919	-20.5529	-19.6611
109658_at	109658	7.49242	7.49055	0.600135	-0.398506	0.1399	109658_at	109658	-10.1516	-9.97582	-36.7381	-29.3574	-23.223
109660_at	109660	5.77399	6.02781	1.07721	12.0648	2.98442	109660_at	109660	-26.553	-24.0747	-22.892	2.86673	-8.13885
109672_at	109672	10.6203	10.6442	1.11308	2.60182	-0.726075	109672_at	109672	19.7018	20.421	-21.8511	-13.7029	-27.8152
109674_at	109674	8.88342	8.80293	0.859261	1.40173	-0.395184	109674_at	109674	3.12458	2.67381	-29.2175	-18.1844	-26.0605
109676_at	109676	5.83853	6.77763	2.47599	-1.07609	0.637742	109676_at	109676	-25.937	-16.8474	17.7045	-37.5157	-20.583
109685_at	109685	4.61043	4.64856	0.485133	0.337658	0.526345	109685_at	109685	-37.6584	-37.3688	-40.0758	-23.7481	-21.1737
109689_at	109689	7.58977	7.53527	1.48645	-0.815275	-0.190692	109689_at	109689	-9.22247	-9.54476	-11.0149	-33.8278	-24.9761
109697_at	109697	5.06125	5.54394	1.53968	8.72672	2.93001	109697_at	109697	-33.3557	-28.7386	-9.47001	-1.15161	-8.42739
109700_at	109700	5.94576	6.25504	1.27935	0.447584	0.850373	109700_at	109700	-24.9136	-21.8845	-17.0253	-23.0666	-19.4554
109711_at	109711	7.65985	7.77845	1.25457	-0.358453	0.48392	109711_at	109711	-8.55365	-7.20082	-17.7445	-28.991	-21.3987
109731_at	109731	6.96734	7.07695	2.20049	-0.956752	0.356741	109731_at	109731	-15.1632	-13.9624	9.70856	-35.7139	-22.0731
109754_at	109754	9.38352	9.21841	1.65704	-0.331893	-0.525131	109754_at	109754	7.89775	6.6784	-6.06395	-28.753	-26.7496
109778_at	109778	8.45178	8.42564	0.84475	1.6264	-0.502945	109778_at	109778	-0.995134	-0.962799	-29.6387	-17.2359	-26.6319
109785_at	109785	7.58397	7.61521	0.98338	-0.180958	-0.0603323	109785_at	109785	-9.27783	-8.77431	-25.6153	-27.4683	-24.2848
109791_at	109791	4.05942	4.58652	1.75166	11.2096	3.45689	109791_at	109791	-42.9175	-37.9669	-3.31774	1.93628	-5.6334
109801_at	109801	9.67997	9.62919	1.10598	1.17348	0.296027	109801_at	109801	10.7271	10.6379	-22.0569	-19.2145	-22.3951
109815_at	109815	9.73158	9.71083	0.943244	7.87702	-1.75279	109815_at	109815	11.2197	11.4247	-26.7801	-2.37557	-33.2597
109820_at	109820	6.22198	6.27619	0.636779	17.163	1.89467	109820_at	109820	-22.2772	-21.6806	-35.6746	7.45405	-13.9176
109821_at	109821	5.08443	5.30813	0.917178	16.3446	3.82806	109821_at	109821	-33.1344	-31.0115	-27.5366	6.80674	-3.66514
109857_at	109857	6.69759	6.87129	1.51741	-0.599721	0.480022	109857_at	109857	-17.7378	-15.9447	-10.1161	-31.3487	-21.4194
109889_at	109889	5.15887	5.20748	0.452296	3.18634	1.01421	109889_at	109889	-32.424	-31.9816	-41.0288	-11.9295	-18.5866
109900_at	109900	7.4244	7.5474	1.23065	1.82996	1.03634	109900_at	109900	-10.8008	-9.42791	-18.4388	-16.4259	-18.4693
109901_at	109901	6.07704	6.65607	1.59963	0.714102	1.08792	109901_at	109901	-23.6606	-18.0191	-7.72997	-21.5336	-18.1958
109904_at	109904	4.12215	4.58219	1.10786	3.92753	2.08649	109904_at	109904	-42.3187	-38.0085	-22.0026	-9.94837	-12.9005
109910_at	109910	7.29874	7.36682	0.53011	0.463221	0.608286	109910_at	109910	-12.0002	-11.1684	-38.7704	-22.9721	-20.7392
109929_at	109929	6.05731	6.17819	0.766332	0.332015	0.756423	109929_at	109929	-23.8488	-22.6252	-31.9146	-23.7839	-19.9536
109934_at	109934	7.09369	7.23746	0.927118	-0.364024	0.315963	109934_at	109934	-13.9573	-12.4153	-27.2482	-29.0414	-22.2894
109978_at	109978	4.90652	5.11523	0.761103	3.10256	1.58431	109978_at	109978	-34.8324	-32.8708	-32.0664	-12.171	-15.5635
109979_at	109979	4.78037	5.45668	1.53644	3.30317	1.91543	109979_at	109979	-36.0365	-29.5796	-9.5639	-11.5991	-13.8076
110006_at	110006	7.39897	7.39949	1.28925	0.39323	0.326584	110006_at	110006	-11.0435	-10.8535	-16.7381	-23.3996	-22.233
110012_at	110012	7.58253	7.38317	1.05562	0.340334	-0.862988	110012_at	110012	-9.29156	-11.0108	-23.5186	-23.7311	-28.5412
110033_at	110033	6.41036	6.70298	1.59613	-1.04839	0.431306	110033_at	110033	-20.4792	-17.567	-7.83149	-37.0774	-21.6777
110058_at	110058	5.52651	5.74567	0.801977	4.17821	1.87676	110058_at	110058	-28.9151	-26.7942	-30.8801	-9.33406	-14.0126
110074_at	110074	6.72393	6.96656	1.05549	0.069259	0.712688	110074_at	110074	-17.4864	-15.0264	-23.5224	-25.5569	-20.1856
110078_at	110078	9.14833	9.24366	1.13647	0.112872	0.270032	110078_at	110078	5.65302	6.92185	-21.1723	-25.2475	-22.5329
110082_at	110082	4.83659	4.91674	0.496587	3.54292	1.36843	110082_at	110082	-35.4998	-34.784	-39.7433	-10.9433	-16.7083
110083_at	110083	4.23041	4.42347	0.680955	7.54215	2.25932	110083_at	110083	-41.2855	-39.5384	-34.3925	-2.88713	-11.9839
110084_at	110084	5.13841	5.22922	0.474517	7.459	1.87394	110084_at	110084	-32.6192	-31.772	-40.3839	-3.01693	-14.0276
110094_at	110094	7.85779	7.92189	0.6719	0.856921	0.295741	110094_at	110094	-6.6644	-5.81827	-34.6553	-20.773	-22.3966
110095_at	110095	7.23701	7.51619	1.75389	-0.711348	0.46053	110095_at	110095	-12.5894	-9.72873	-3.25283	-32.5808	-21.5227
110109_at	110109	8.29146	8.47421	0.815247	0.557171	0.891188	110109_at	110109	-2.52535	-0.494647	-30.4949	-22.417	-19.239
110115_at	110115	5.08227	5.1603	0.541639	3.53901	1.31077	110115_at	110115	-33.155	-32.4364	-38.4358	-10.9538	-17.014
110119_at	110119	7.71271	7.82465	0.947536	0.855019	0.46297	110119_at	110119	-8.04915	-6.75554	-26.6556	-20.7829	-21.5098
110135_at	110135	4.6347	5.15784	1.77713	12.2943	3.48282	110135_at	110135	-37.4268	-32.4601	-2.5784	3.10672	-5.4959
110147_at	110147	8.06334	7.94225	0.839775	-0.381632	-0.405852	110147_at	110147	-4.70258	-5.62204	-29.7831	-29.2019	-26.117
110157_at	110157	9.30581	9.15857	0.852575	1.75654	-0.368314	110157_at	110157	7.156	6.10163	-29.4116	-16.713	-25.918
110168_at	110168	4.81435	5.5323	1.78614	2.49945	1.87486	110168_at	110168	-35.7121	-28.8508	-2.31692	-14.0366	-14.0227
110172_at	110172	9.67253	9.61567	0.65435	3.68774	-0.957659	110172_at	110172	10.6561	10.5075	-35.1646	-10.5608	-29.0432
110173_at	110173	7.59777	7.52327	1.23663	-0.365185	-0.0363654	110173_at	110173	-9.14612	-9.66044	-18.2651	-29.052	-24.1577
110197_at	110197	4.91236	5.13221	0.778265	5.82941	2.13703	110197_at	110197	-34.7767	-32.7071	-31.5683	-5.82119	-12.6325
110198_at	110198	8.89063	8.9398	0.840818	0.568115	0.0420946	110198_at	110198	3.19344	3.99303	-29.7528	-22.3536	-23.7416
110208_at	110208	9.74908	9.57916	1.15223	0.270628	-0.529455	110208_at	110208	11.3868	10.1556	-20.7148	-24.1796	-26.7725
110213_at	110213	11.0867	11.1487	0.918202	-0.207149	-0.0692015	110213_at	110213	24.1539	25.2843	-27.5069	-27.6834	-24.3318
110253_at	110253	8.45223	8.27373	1.30777	1.11593	-0.907287	110253_at	110253	-0.990878	-2.42704	-16.2006	-19.486	-28.7761
110265_at	110265	7.76812	7.81826	0.921701	0.559548	0.317046	110265_at	110265	-7.52021	-6.81713	-27.4054	-22.4032	-22.2836
110279_at	110279	7.38375	7.3929	0.534522	-0.0515425	0.216022	110279_at	110279	-11.1888	-10.9171	-38.6424	-26.449	-22.8193
110304_at	110304	4.44085	4.49905	0.416116	5.3689	1.57045	110304_at	110304	-39.277	-38.8099	-42.0788	-6.72022	-15.6369
110308_at	110308	6.05412	6.32754	1.27292	12.4344	3.28372	110308_at	110308	-23.8793	-21.1857	-17.212	3.25138	-6.55173
110310_at	110310	5.84486	6.77187	2.0919	0.246896	1.23669	110310_at	110310	-25.8766	-16.9029	6.55697	-24.3354	-17.4069
110312_at	110312	4.6308	4.92452	1.12615	11.2558	3.21519	110312_at	110312	-37.464	-34.7089	-21.4716	1.98813	-6.9151
110323_at	110323	12.4013	12.1873	0.901218	3.03758	-1.6173	110323_at	110323	36.701	35.2951	-27.9998	-12.3611	-32.5412
110326_at	110326	5.57904	5.60694	0.548752	0.99632	0.601351	110326_at	110326	-28.4137	-28.1314	-38.2294	-20.0665	-20.776
110350_at	110350	7.21519	7.15826	0.778587	0.929955	0.174655	110350_at	110350	-12.7977	-13.1787	-31.5589	-20.3987	-23.0387
110351_at	110351	7.75981	7.991	1.22104	-0.0254343	0.681697	110351_at	110351	-7.59959	-5.15218	-18.7177	-26.2516	-20.3499
110355_at	110355	8.50042	8.53301	0.88329	1.25719	0.000704266	110355_at	110355	-0.530938	0.0720501	-28.5202	-18.8284	-23.9611
110379_at	110379	9.40476	9.38633	0.716404	0.704318	-0.452152	110379_at	110379	8.10043	8.29694	-33.3636	-21.5872	-26.3626
110380_at	110380	6.98468	7.16578	1.17565	0.0223869	0.619153	110380_at	110380	-14.9977	-13.1062	-20.0349	-25.8967	-20.6816
110382_at	110382	4.81164	5.07869	1.05484	10.3391	2.9255	110382_at	110382	-35.738	-33.2229	-23.5414	0.925318	-8.45129
110391_at	110391	10.3047	10.476	0.936504	0.0693781	0.301343	110391_at	110391	16.69	18.7995	-26.9757	-25.556	-22.3669
110417_at	110417	6.6234	6.74136	0.927838	0.589419	0.622578	110417_at	110417	-18.4459	-17.197	-27.2273	-22.2311	-20.6634
110446_at	110446	9.59282	9.6478	1.0218	-0.269761	0.016545	110446_at	110446	9.89535	10.8172	-24.5002	-28.2106	-23.8771
110454_at	110454	9.72467	9.72313	2.28424	-0.841645	-0.2198	110454_at	110454	11.1538	11.5432	12.1392	-34.1617	-25.1304
110460_at	110460	10.4103	10.4306	1.02155	-0.26349	-0.0245404	110460_at	110460	17.6976	18.3627	-24.5074	-28.1569	-24.095
110524_at	110524	5.37234	5.44284	0.598055	0.466029	0.662297	110524_at	110524	-30.3865	-29.713	-36.7985	-22.9552	-20.4528
110532_at	110532	5.81911	5.91658	0.632559	0.231466	0.600423	110532_at	110532	-26.1224	-25.1468	-35.7971	-24.4376	-20.7809
110542_at	110542	5.36251	5.73419	1.21286	7.83147	2.6523	110542_at	110542	-30.4803	-26.9048	-18.9552	-2.44413	-9.90002
110593_at	110593	7.88376	8.10813	0.883342	-0.250969	0.661348	110593_at	110593	-6.41658	-4.02323	-28.5186	-28.0504	-20.4578
110595_at	110595	4.7798	5.62755	1.63069	0.0973039	1.23308	110595_at	110595	-36.0419	-27.9327	-6.82868	-25.3572	-17.426
110596_at	110596	5.91943	6.01309	0.797627	0.0916176	0.454328	110596_at	110596	-25.1649	-24.2166	-31.0063	-25.3975	-21.5556
110606_at	110606	7.35143	7.42049	0.606275	0.396786	0.515434	110606_at	110606	-11.4973	-10.6511	-36.5599	-23.3776	-21.2316
110611_at	110611	7.93353	8.02178	1.00295	-0.475655	0.404983	110611_at	110611	-5.94156	-4.85544	-25.0474	-30.0896	-21.8173
110616_at	110616	5.48765	5.56199	0.620473	2.90396	1.06978	110616_at	110616	-29.286	-28.5646	-36.1478	-12.7598	-18.2919
110637_at	110637	5.89224	6.02193	0.678441	0.905862	0.928215	110637_at	110637	-25.4244	-24.1314	-34.4654	-20.5211	-19.0427
110639_at	110639	7.34168	7.38682	0.730715	0.554824	0.367808	110639_at	110639	-11.5904	-10.9756	-32.9483	-22.4306	-22.0144
110648_at	110648	4.59824	4.70462	0.65127	4.51317	1.54712	110648_at	110648	-37.7748	-36.8285	-35.254	-8.55101	-15.7607
110695_at	110695	7.04738	7.07612	0.474343	5.27381	1.23961	110695_at	110695	-14.3993	-13.9704	-40.3889	-6.91285	-17.3914
110749_at	110749	6.41766	6.60865	1.3312	-0.443758	0.572502	110749_at	110749	-20.4096	-18.4762	-15.5205	-29.7825	-20.929
110750_at	110750	9.41613	9.51557	0.83906	-0.00476874	0.345103	110750_at	110750	8.209	9.54263	-29.8038	-26.0972	-22.1348
110751_at	110751	6.82963	6.84736	0.728371	0.473098	-0.14391	110751_at	110751	-16.4776	-16.1753	-33.0163	-22.9128	-24.728
110784_at	110784	5.67671	5.96946	1.17919	0.971813	1.04166	110784_at	110784	-27.4815	-24.6371	-19.9324	-20.1883	-18.4411
110785_at	110785	4.74816	5.70168	2.302	3.77309	2.21597	110785_at	110785	-36.3439	-27.2181	12.6548	-10.3399	-12.2138
110786_at	110786	5.65912	6.3762	2.17027	1.03454	1.30899	110786_at	110786	-27.6493	-20.7167	8.83164	-19.8785	-17.0235
110789_at	110789	4.83213	5.01959	0.838569	7.64326	2.25932	110789_at	110789	-35.5424	-33.7926	-29.8181	-2.7308	-11.984
110796_at	110796	8.12344	8.04246	0.949648	1.83775	-0.845668	110796_at	110796	-4.12891	-4.65618	-26.5943	-16.3958	-28.4493
110809_at	110809	9.98168	9.96902	0.986511	0.0695307	-0.277292	110809_at	110809	13.6068	13.9133	-25.5244	-25.5549	-25.4353
110816_at	110816	7.74655	7.92937	0.805516	-0.159485	0.653216	110816_at	110816	-7.7261	-5.74623	-30.7774	-27.2942	-20.5009
110821_at	110821	8.56238	8.49687	0.888037	0.388015	-0.0287578	110821_at	110821	0.0605014	-0.276241	-28.3824	-23.432	-24.1174
110826_at	110826	9.96207	10.0717	1.04765	-0.0989638	0.300854	110826_at	110826	13.4197	14.9028	-23.7499	-26.8144	-22.3695
110829_at	110829	8.34312	8.29387	0.998406	-0.755093	-0.110151	110829_at	110829	-2.03222	-2.23288	-25.1792	-33.093	-24.549
110834_at	110834	4.77807	4.88388	0.534712	6.12413	1.79931	110834_at	110834	-36.0585	-35.1007	-38.6368	-5.27315	-14.4234
110835_at	110835	3.96014	4.05979	0.423878	7.32656	2.16249	110835_at	110835	-43.8651	-43.0438	-41.8536	-3.22606	-12.4975
110842_at	110842	10.2112	10.2109	0.986535	0.617009	-0.132935	110842_at	110842	15.7975	16.2444	-25.5237	-22.0739	-24.6698
110854_at	110854	9.49393	9.50447	0.566453	1.66989	0.00339094	110854_at	110854	8.95153	9.43568	-37.7156	-17.0591	-23.9469
110855_at	110855	4.55286	4.76034	0.885645	33.0399	4.89555	110855_at	110855	-38.2079	-36.2915	-28.4518	16.4047	1.99562
110876_at	110876	4.01486	4.96536	1.94069	1.61491	1.75277	110876_at	110876	-43.3428	-34.3153	2.1686	-17.2829	-14.6701
110877_at	110877	5.48403	5.61113	0.883472	1.52315	1.10928	110877_at	110877	-29.3205	-28.0909	-28.5149	-17.6643	-18.0825
110880_at	110880	5.30535	5.42169	0.573971	13.2049	2.73168	110880_at	110880	-31.0259	-29.9169	-37.4975	4.02264	-9.47909
110886_at	110886	4.10402	4.85813	1.59846	1.60164	1.69733	110886_at	110886	-42.4918	-35.3488	-7.76388	-17.3375	-14.9641
110891_at	110891	5.5698	5.6469	0.541706	1.8039	1.05557	110891_at	110891	-28.5019	-27.7461	-38.4339	-16.5272	-18.3673
110893_at	110893	5.15454	5.25878	0.488197	2.08138	1.27183	110893_at	110893	-32.4653	-31.4871	-39.9868	-15.4829	-17.2205
110902_at	110902	4.47553	4.53208	0.475292	5.20723	1.31699	110902_at	110902	-38.946	-38.4915	-40.3614	-7.04924	-16.981
110911_at	110911	8.08095	8.17246	0.708117	0.232179	0.449304	110911_at	110911	-4.53452	-3.40315	-33.6042	-24.4328	-21.5823
110920_at	110920	7.51077	7.52804	0.714726	-0.382563	0.190667	110920_at	110920	-9.97653	-9.61451	-33.4124	-29.2105	-22.9538
110935_at	110935	4.37807	4.45753	0.442188	13.0838	2.32469	110935_at	110935	-39.8761	-39.2101	-41.3222	3.9041	-11.6373
110948_at	110948	5.98815	6.04146	0.587607	2.26723	0.676492	110948_at	110948	-24.509	-23.9431	-37.1017	-14.8225	-20.3775
110956_at	110956	7.92429	7.77434	1.80938	-1.03037	0.0603923	110956_at	110956	-6.02972	-7.24048	-1.64242	-36.7992	-23.6446
110957_at	110957	3.97416	4.13226	0.610657	27.0426	4.44364	110957_at	110957	-43.7312	-42.3452	-36.4327	13.6205	-0.400776
110958_at	110958	5.04661	5.16907	0.560314	9.05395	2.25901	110958_at	110958	-33.4954	-32.3518	-37.8938	-0.70594	-11.9856
110959_at	110959	8.4965	8.52468	1.00154	0.12024	-0.403895	110959_at	110959	-0.568353	-0.00818858	-25.0881	-25.1959	-26.1067
110960_at	110960	8.8131	8.89176	1.02855	-0.231223	0.0573866	110960_at	110960	2.4534	3.53001	-24.3042	-27.8839	-23.6606
110962_at	110962	7.72009	7.98539	1.18422	2.57062	1.71826	110962_at	110962	-7.97863	-5.20623	-19.7864	-13.8038	-14.8531
111173_at	111173	6.44742	6.462	0.654361	-0.591859	0.0159778	111173_at	111173	-20.1255	-19.8897	-35.1643	-31.2656	-23.8801
111174_at	111174	5.33382	5.40292	0.683238	0.554395	0.612083	111174_at	111174	-30.7542	-30.0978	-34.3262	-22.4331	-20.7191
111175_at	111175	6.81525	7.03399	1.32135	2.02556	1.26965	111175_at	111175	-16.6148	-14.3765	-15.8066	-15.6872	-17.2321
111975_at	111975	5.89242	5.90349	0.729439	-0.014607	0.191421	111975_at	111975	-25.4227	-25.273	-32.9853	-26.1705	-22.9498
112403_at	112403	7.86251	7.8448	0.52387	0.902602	0.132058	112403_at	112403	-6.61933	-6.56136	-38.9515	-20.5378	-23.2646
112405_at	112405	8.60815	8.67554	0.712121	1.68055	0.85126	112405_at	112405	0.497315	1.44589	-33.488	-17.0161	-19.4507
112406_at	112406	9.565	9.55797	0.460509	8.52946	-0.719334	112406_at	112406	9.62983	9.95131	-40.7904	-1.42689	-27.7794
112407_at	112407	6.51148	6.93259	1.54935	-0.13432	0.757476	112407_at	112407	-19.5141	-15.3538	-9.18934	-27.0928	-19.9481
112415_at	112415	4.97695	5.22511	0.854391	1.08418	1.03178	112415_at	112415	-34.1602	-31.8116	-29.3589	-19.6378	-18.4935
112417_at	112417	3.5965	3.79818	0.741413	24.1265	4.45615	112417_at	112417	-47.3357	-45.5653	-32.6378	12.0512	-0.334461
112418_at	112418	4.46514	4.58142	0.448233	40.984	4.35998	112418_at	112418	-39.0451	-38.016	-41.1467	19.4353	-0.844414
112419_at	112419	3.78457	4.07149	0.90822	8.99209	3.06513	112419_at	112419	-45.5408	-42.931	-27.7966	-0.789167	-7.71086
112422_at	112422	4.16911	4.79733	1.53475	2.97913	1.79415	112422_at	112422	-41.8706	-35.9348	-9.61287	-12.5342	-14.4507
11287_at	11287	4.2443	4.70595	1.65646	14.2241	3.7405	11287_at	11287	-41.1529	-36.8157	-6.08071	4.98493	-4.12945
11298_at	11298	5.36086	5.34678	0.452744	0.575504	-0.12495	11298_at	11298	-30.4961	-30.6389	-41.0158	-22.311	-24.6275
11302_at	11302	5.98046	6.54579	1.47346	1.01778	1.51433	11302_at	11302	-24.5824	-19.0821	-11.3919	-19.9606	-15.9345
11303_at	11303	6.07879	6.25123	1.05711	1.01915	0.966906	11303_at	11303	-23.6439	-21.9212	-23.4755	-19.9539	-18.8375
11304_at	11304	5.29011	5.49512	0.917785	20.9332	3.9612	11304_at	11304	-31.1713	-29.2091	-27.519	10.1178	-2.95913
11305_at	11305	6.73837	6.92023	1.07679	0.559221	0.803296	11305_at	11305	-17.3486	-15.473	-22.9042	-22.4051	-19.7051
11307_at	11307	8.45114	8.37931	1.15855	-0.427064	-0.232439	11307_at	11307	-1.00121	-1.40939	-20.5313	-29.6242	-25.1975
11350_at	11350	6.80067	6.82465	0.469229	0.67423	0.492205	11350_at	11350	-16.7539	-16.3942	-40.5373	-21.7531	-21.3548
11352_at	11352	6.31325	6.37209	0.569711	1.75937	0.790785	11352_at	11352	-21.4061	-20.7563	-37.6211	-16.7018	-19.7714
11354_at	11354	6.69672	6.6938	0.567211	47.7316	3.64691	11354_at	11354	-17.7461	-17.6555	-37.6936	21.5978	-4.62576
11363_at	11363	9.60948	9.51311	1.5938	0.512979	-0.559644	11363_at	11363	10.0544	9.51894	-7.89936	-22.6755	-26.9326
11364_at	11364	9.08527	9.22295	1.11843	0.439016	0.496383	11364_at	11364	5.05109	6.72216	-21.6957	-23.1186	-21.3326
11370_at	11370	9.58824	9.63849	1.10395	0.460771	0.29429	11370_at	11370	9.85166	10.7275	-22.1159	-22.9869	-22.4043
113846_at	113846	3.59772	3.67081	0.340414	44.5269	5.07264	113846_at	113846	-47.3241	-46.793	-44.2759	20.6099	2.93474
113847_at	113847	3.55799	3.61136	0.276675	45.2967	4.91287	113847_at	113847	-47.7033	-47.366	-46.1258	20.8533	2.08747
113848_at	113848	4.49419	4.55548	0.491491	3.90232	1.34147	113848_at	113848	-38.7679	-38.266	-39.8912	-10.0116	-16.8512
113851_at	113851	4.77708	4.84244	0.575352	2.03636	1.04933	113851_at	113851	-36.0679	-35.5001	-37.4574	-15.6474	-18.4004
113852_at	113852	3.65855	3.71693	0.280691	21.9053	3.62447	113852_at	113852	-46.7436	-46.3485	-46.0092	10.7334	-4.74475
113853_at	113853	3.88988	3.99758	0.496623	8.32919	2.21948	113853_at	113853	-44.5357	-43.6434	-39.7423	-1.71168	-12.1953
113855_at	113855	3.7323	3.81213	0.305746	14.0481	3.00594	113855_at	113855	-46.0397	-45.4309	-45.2821	4.82314	-8.02471
113856_at	113856	3.96511	4.06258	0.441941	9.30832	2.30275	113856_at	113856	-43.8176	-43.0169	-41.3293	-0.368519	-11.7536
113857_at	113857	4.0697	4.40914	1.09191	9.23495	2.52069	113857_at	113857	-42.8194	-39.6765	-22.4654	-0.465057	-10.598
113859_at	113859	3.65645	3.74912	0.355656	13.9545	3.23743	113859_at	113859	-46.7636	-46.0382	-43.8335	4.73634	-6.79719
113860_at	113860	3.39907	3.45474	0.244435	76.4973	6.59619	113860_at	113860	-49.2201	-48.8757	-47.0615	28.3671	11.0139
113861_at	113861	4.90843	4.96359	0.538239	1.27456	0.783287	113861_at	113861	-34.8143	-34.3324	-38.5345	-18.7495	-19.8112
113862_at	113862	3.75708	3.81726	0.307243	14.2759	2.88744	113862_at	113862	-45.8031	-45.3815	-45.2386	5.03215	-8.6531
113863_at	113863	3.74177	3.86144	0.429389	13.015	3.16631	113863_at	113863	-45.9492	-44.9556	-41.6936	3.83627	-7.17431
113864_at	113864	3.73354	3.83761	0.43331	19.4145	3.7182	113864_at	113864	-46.0278	-45.1853	-41.5798	9.10154	-4.24773
113865_at	113865	4.0099	4.07272	0.344181	11.473	2.40709	113865_at	113865	-43.3901	-42.9191	-44.1666	2.2291	-11.2004
113868_at	113868	6.56412	6.79293	1.20489	0.524094	0.776328	113868_at	113868	-19.0117	-16.7	-19.1864	-22.61	-19.8481
11409_at	11409	7.60557	7.73037	1.06601	-0.159214	0.618566	11409_at	11409	-9.07169	-7.66427	-23.2171	-27.2921	-20.6847
114128_at	114128	10.608	10.358	1.38496	0.441771	-0.895489	114128_at	114128	19.585	17.6629	-13.9603	-23.1018	-28.7135
114141_at	114141	5.08495	5.11877	0.553716	2.76373	0.912636	114141_at	114141	-33.1295	-32.8366	-38.0853	-13.1901	-19.1253
114142_at	114142	5.52116	5.81577	1.06604	0.899726	1.11068	114142_at	114142	-28.9661	-26.1185	-23.2162	-20.5525	-18.0751
114143_at	114143	9.93646	9.84163	0.891575	1.45515	-0.797424	114143_at	114143	13.1752	12.6855	-28.2797	-17.9533	-28.1935
11416_at	11416	7.097	7.06098	0.855238	0.491426	-0.101228	11416_at	11416	-13.9257	-14.1163	-29.3343	-22.8032	-24.5017
11418_at	11418	5.51959	5.86272	1.00551	0.495201	1.21893	11418_at	11418	-28.981	-25.666	-24.9731	-22.7808	-17.501
11419_at	11419	6.88072	7.12517	1.04605	-0.190399	0.841156	11419_at	11419	-15.9899	-13.4976	-23.7965	-27.5455	-19.5043
11421_at	11421	6.12833	6.66773	1.54744	1.76602	1.60767	11421_at	11421	-23.171	-17.9068	-9.24459	-16.6756	-15.4396
114229_at	114229	6.72494	6.80099	0.550469	3.53102	1.27861	114229_at	114229	-17.4768	-16.6223	-38.1795	-10.9752	-17.1845
114230_at	114230	4.72375	4.86099	0.672301	15.6297	3.24658	114230_at	114230	-36.5769	-35.3213	-34.6436	6.21715	-6.74866
11423_at	11423	4.88017	5.41216	1.38603	1.67076	1.53575	11423_at	11423	-35.084	-30.0088	-13.9293	-17.0555	-15.821
114249_at	114249	5.66493	5.9146	0.853246	2.1995	1.46232	114249_at	114249	-27.5939	-25.1659	-29.3921	-15.0598	-16.2103
114255_at	114255	6.62623	6.73209	0.812142	0.631947	0.473324	114255_at	114255	-18.4189	-17.2864	-30.5851	-21.9895	-21.4549
11425_at	11425	5.33864	5.57975	1.15088	17.9398	4.04345	11425_at	11425	-30.7081	-28.3934	-20.7539	8.04338	-2.52297
11426_at	11426	9.48228	9.41836	1.02437	0.348793	-0.242376	11426_at	11426	8.84029	8.60571	-24.4257	-23.6776	-25.2502
11428_at	11428	8.89089	8.8633	0.904163	0.493344	-0.0865902	11428_at	11428	3.19585	3.25569	-27.9144	-22.7918	-24.424
11429_at	11429	10.2547	10.2425	1.02435	0.540017	-0.0462355	11429_at	11429	16.2129	16.5492	-24.4262	-22.5168	-24.21
114301_at	114301	6.36966	6.58695	1.28255	-0.629673	0.513661	114301_at	114301	-20.8677	-18.6853	-16.9325	-31.6694	-21.241
114304_at	114304	5.01278	5.09728	0.592308	3.43465	1.35038	114304_at	114304	-33.8183	-33.0437	-36.9653	-11.2359	-16.8039
11430_at	11430	8.56804	8.60198	1.13431	0.176008	0.485621	11430_at	11430	0.114438	0.736867	-21.235	-24.8108	-21.3897
11431_at	11431	5.80994	5.97293	0.761009	0.559744	0.847886	11431_at	11431	-26.2099	-24.6036	-32.0691	-22.402	-19.4686
11432_at	11432	7.42491	7.40839	0.55934	3.97552	0.490682	11432_at	11432	-10.796	-10.7677	-37.9221	-9.82878	-21.3628
114332_at	114332	4.75774	5.64956	1.85737	1.60544	1.56986	114332_at	114332	-36.2525	-27.7205	-0.249605	-17.3218	-15.6401
11433_at	11433	6.25351	6.80849	2.05416	-0.648646	0.641918	11433_at	11433	-21.9763	-16.55	5.46165	-31.8761	-20.5609
11434_at	11434	5.10462	5.19988	0.631153	18.7247	2.50848	11434_at	11434	-32.9417	-32.0548	-35.8379	8.61599	-10.6627
11435_at	11435	5.74235	5.89307	0.97964	19.9568	3.7246	11435_at	11435	-26.855	-25.3734	-25.7238	9.47249	-4.21378
11438_at	11438	5.71948	5.82493	0.599665	0.339687	0.717289	11438_at	11438	-27.0732	-26.0302	-36.7517	-23.7352	-20.1612
11440_at	11440	5.04772	5.10742	0.436234	12.9279	2.38658	11440_at	11440	-33.4848	-32.9461	-41.495	3.74994	-11.3091
11441_at	11441	5.10433	5.12113	0.405806	1.72041	0.598537	11441_at	11441	-32.9445	-32.8139	-42.3781	-16.8563	-20.7909
11443_at	11443	5.88508	6.26019	1.37018	0.0492529	0.808391	11443_at	11443	-25.4927	-21.8349	-14.3893	-25.7009	-19.6781
11444_at	11444	5.59425	5.66287	0.479179	-0.00450866	0.534252	11444_at	11444	-28.2685	-27.5922	-40.2486	-26.0952	-21.1318
114479_at	114479	7.08205	7.0754	0.508373	-0.334127	0.0832141	114479_at	114479	-14.0683	-13.9773	-39.4013	-28.7729	-23.5236
11447_at	11447	6.1774	6.18457	0.533583	2.62216	0.386306	11447_at	11447	-22.7027	-22.5637	-38.6696	-13.6376	-21.9163
11448_at	11448	5.48528	5.5816	0.513595	9.34853	2.2253	11448_at	11448	-29.3086	-28.3756	-39.2497	-0.315875	-12.1644
11449_at	11449	4.25106	4.4207	0.689098	21.9847	4.01469	11449_at	11449	-41.0884	-39.5651	-34.1561	10.7826	-2.67548
11450_at	11450	4.03943	4.86896	1.92284	3.76629	2.16201	11450_at	11450	-43.1082	-35.2445	1.65029	-10.3574	-12.5
11451_at	11451	4.24839	4.34172	0.498575	53.14	4.79757	11451_at	11451	-41.1139	-40.3264	-39.6856	23.1289	1.47606
114565_at	114565	6.92258	7.00911	0.649112	1.49307	0.713287	114565_at	114565	-15.5904	-14.6163	-35.3166	-17.7914	-20.1824
114566_at	114566	4.13659	4.22182	0.498831	87.3965	7.32884	114566_at	114566	-42.1809	-41.482	-39.6782	30.2954	14.8991
114570_at	114570	4.56421	4.74364	0.633669	6.30717	2.20183	114570_at	114570	-38.0996	-36.4524	-35.7649	-4.94271	-12.2888
114584_at	114584	10.2511	9.78095	1.70437	-0.482304	-0.714442	114584_at	114584	16.1781	12.1006	-4.69012	-30.1545	-27.7535
11459_at	11459	5.77606	6.72504	2.46051	1.52989	1.56405	11459_at	11459	-26.5332	-17.3544	17.2552	-17.6359	-15.6709
114601_at	114601	7.08914	7.27709	1.11815	-0.498589	0.557393	114601_at	114601	-14.0007	-12.0333	-21.704	-30.3145	-21.0091
114602_at	114602	5.36174	5.56263	0.771738	7.74531	1.9386	114602_at	114602	-30.4876	-28.5584	-31.7577	-2.57468	-13.6847
114604_at	114604	6.38598	6.6093	1.04111	0.0391751	0.786161	114604_at	114604	-20.7119	-18.4699	-23.9398	-25.7741	-19.7959
114606_at	114606	6.84366	7.06158	1.05018	6.65167	2.00806	114606_at	114606	-16.3437	-14.1106	-23.6765	-4.34008	-13.3164
114615_at	114615	4.98772	5.04929	0.423535	3.59638	1.23018	114615_at	114615	-34.0574	-33.5063	-41.8635	-10.801	-17.4414
11461_at	11461	12.7492	12.4809	0.83733	3.17661	-1.71018	11461_at	11461	40.0212	38.1244	-29.854	-11.9574	-33.0337
114640_at	114640	6.55307	6.55124	0.46323	0.494518	0.205423	114640_at	114640	-19.1172	-19.0296	-40.7115	-22.7849	-22.8755
114641_at	114641	8.28276	8.50099	1.22445	-0.558176	0.541046	114641_at	114641	-2.60839	-0.236572	-18.6187	-30.9151	-21.0958
114642_at	114642	4.64971	4.82706	0.820013	24.7905	4.7382	114642_at	114642	-37.2836	-35.6483	-30.3566	12.4234	1.16122
114643_at	114643	4.8551	5.29926	1.25002	11.177	2.91005	114643_at	114643	-35.3233	-31.097	-17.8765	1.89969	-8.53325
114644_at	114644	4.99052	5.41642	1.03303	2.84861	1.68781	114644_at	114644	-34.0308	-29.9676	-24.1742	-12.9282	-15.0146
11464_at	11464	5.31668	6.75983	2.9117	-0.0417486	1.15899	11464_at	11464	-30.9177	-17.019	30.3498	-26.3746	-17.8189
114654_at	114654	4.4733	4.55108	0.471415	54.0471	4.93098	114654_at	114654	-38.9673	-38.3084	-40.4739	23.3709	2.18351
114660_at	114660	4.44498	4.53163	0.45939	6.23155	1.87395	114660_at	114660	-39.2376	-38.4959	-40.8229	-5.07834	-14.0275
114661_at	114661	4.83988	4.94223	0.597912	1.80703	1.08871	114661_at	114661	-35.4684	-34.5382	-36.8026	-16.515	-18.1915
114662_at	114662	4.55281	4.62584	0.341579	6.26732	1.92246	114662_at	114662	-38.2084	-37.5878	-44.2421	-5.01402	-13.7703
114663_at	114663	6.5245	6.59198	0.919837	-0.288388	0.509266	114663_at	114663	-19.3898	-18.6368	-27.4595	-28.3711	-21.2643
114664_at	114664	8.93249	9.02151	1.27168	-0.168037	0.237363	114664_at	114664	3.59294	4.78061	-17.248	-27.3633	-22.7062
114666_at	114666	5.53032	5.64201	0.601483	11.0776	2.1899	114666_at	114666	-28.8786	-27.7933	-36.699	1.78737	-12.3521
114672_at	114672	3.42575	3.59966	0.565488	19.8428	3.79559	114672_at	114672	-48.9655	-47.4788	-37.7436	9.39529	-3.83733
114673_at	114673	4.67256	4.76796	0.692203	7.79477	2.18652	114673_at	114673	-37.0654	-36.218	-34.066	-2.4996	-12.37
114674_at	114674	7.33713	7.38434	0.553412	0.400226	0.406017	114674_at	114674	-11.6338	-10.9995	-38.0941	-23.3563	-21.8118
114679_at	114679	8.04639	7.64209	1.96222	-1.15819	-0.240754	114679_at	114679	-4.86434	-8.51517	2.79347	-38.8959	-25.2416
11468_at	11468	5.20919	6.12629	2.07537	0.945028	1.32914	11468_at	11468	-31.9437	-23.1255	6.07738	-20.3226	-16.9166
11470_at	11470	5.30852	5.33024	0.583258	12.3275	1.44243	11470_at	11470	-30.9956	-30.7983	-37.2279	3.14117	-16.3158
114712_at	114712	4.15357	4.21021	0.29769	20.8298	3.18163	114712_at	114712	-42.0189	-41.5939	-45.5159	10.0507	-7.09307
114714_at	114714	6.04624	6.22322	0.813858	0.855459	0.945298	114714_at	114714	-23.9545	-22.1912	-30.5353	-20.7806	-18.9521
114716_at	114716	6.22801	6.25403	0.457276	0.145239	0.244675	114716_at	114716	-22.2196	-21.8942	-40.8843	-25.022	-22.6674
11471_at	11471	6.31348	6.35669	0.544851	31.5655	3.16488	11471_at	11471	-21.4039	-20.9047	-38.3426	15.7671	-7.18189
11472_at	11472	5.89891	6.60955	2.03475	2.77325	1.91872	11472_at	11472	-25.3607	-18.4675	4.89831	-13.1605	-13.7901
114741_at	114741	7.46475	7.50174	1.01009	-0.337426	0.491988	114741_at	114741	-10.4157	-9.86795	-24.8399	-28.8022	-21.3559
11474_at	11474	5.6141	6.04505	1.56846	10.5652	3.01632	11474_at	11474	-28.079	-23.9086	-8.63473	1.19462	-7.96968
11475_at	11475	9.09185	9.48957	2.54452	-1.16785	0.0301682	11475_at	11475	5.11388	9.29209	19.6932	-39.0669	-23.8049
11477_at	11477	7.46101	7.25666	1.1425	-0.206914	-0.458277	11477_at	11477	-10.4514	-12.2302	-20.9972	-27.6814	-26.3951
11479_at	11479	7.98589	7.98922	0.583409	-0.0726816	0.0435222	11479_at	11479	-5.44178	-5.16936	-37.2235	-26.6108	-23.7341
11480_at	11480	6.98494	6.92686	0.735503	1.21722	-0.486946	11480_at	11480	-14.9952	-15.4091	-32.8093	-19.0115	-26.5471
11481_at	11481	6.58973	6.71319	1.22125	0.732242	0.540174	11481_at	11481	-18.7673	-17.4685	-18.7116	-21.4348	-21.1004
11482_at	11482	5.81016	6.20819	1.40702	3.08703	1.90862	11482_at	11482	-26.2078	-22.3361	-13.3201	-12.2162	-13.8437
11484_at	11484	6.46675	6.95853	1.56395	0.796643	1.23236	11484_at	11484	-19.941	-15.1038	-8.76554	-21.0893	-17.4298
114863_at	114863	7.63933	7.68988	0.46811	0.846247	0.477471	114863_at	114863	-8.74947	-8.05457	-40.5698	-20.8286	-21.4329
11486_at	11486	5.791	6.21299	1.59178	1.70342	1.28228	11486_at	11486	-26.3907	-22.2898	-7.95782	-16.9242	-17.1651
114871_at	114871	4.34741	4.41754	0.477684	7.7473	1.57463	114871_at	114871	-40.1689	-39.5956	-40.292	-2.57166	-15.6148
114873_at	114873	4.95415	5.01844	0.399685	3.09637	1.34005	114873_at	114873	-34.3779	-33.8037	-42.5557	-12.189	-16.8587
114874_at	114874	6.51977	6.52132	0.941522	0.604428	0.358718	114874_at	114874	-19.435	-19.318	-26.8301	-22.1454	-22.0626
114875_at	114875	3.57531	3.63585	0.324564	236.706	12.1608	114875_at	114875	-47.538	-47.13	-44.7359	44.8617	40.5225
11487_at	11487	7.02941	7.04462	1.05996	-0.369666	0.0887822	11487_at	11487	-14.5708	-14.274	-23.3928	-29.0927	-23.4941
114886_at	114886	6.72933	6.865	1.3682	-1.01573	0.327193	114886_at	114886	-17.4349	-16.0053	-14.4467	-36.5771	-22.2298
114889_at	114889	5.19782	5.25261	0.464513	4.69169	1.52769	114889_at	114889	-32.0522	-31.5466	-40.6742	-8.14997	-15.8637
11488_at	11488	4.8408	5.00266	0.651166	1.70873	1.27081	11488_at	11488	-35.4597	-33.9558	-35.257	-16.9029	-17.2259
114893_at	114893	7.20409	7.37672	0.993132	2.46464	1.23536	114893_at	114893	-12.9036	-11.073	-25.3323	-14.1518	-17.4139
114896_at	114896	7.07341	7.15267	0.566319	0.249313	0.619296	114896_at	114896	-14.1508	-13.2326	-37.7195	-24.3194	-20.6808
11490_at	11490	6.63413	6.58429	0.596675	-0.037469	-0.243784	11490_at	11490	-18.3435	-18.711	-36.8385	-26.3422	-25.2576
11491_at	11491	7.7518	7.77459	0.893857	-0.184509	0.242005	11491_at	11491	-7.67605	-7.23806	-28.2135	-27.4973	-22.6815
11492_at	11492	6.65696	6.77289	1.10062	0.143733	0.672345	11492_at	11492	-18.1256	-16.8931	-22.2126	-25.0325	-20.3995
11495_at	11495	4.07162	4.16489	0.55351	81.1547	6.87639	11495_at	11495	-42.8011	-42.0308	-38.0913	29.2219	12.4998
11496_at	11496	5.03183	5.11117	0.410297	2.51837	1.12122	11496_at	11496	-33.6365	-32.9099	-42.2477	-13.9744	-18.0192
11497_at	11497	4.34295	4.42671	0.533978	70.5646	5.97454	11497_at	11497	-40.2113	-39.5071	-38.6582	27.2016	7.71738
11499_at	11499	3.79208	3.88309	0.548413	152.981	10.6189	11499_at	11499	-45.4691	-44.7469	-38.2392	38.4558	32.346
11500_at	11500	4.64452	4.73159	0.434998	4.52945	1.52573	11500_at	11500	-37.3331	-36.5685	-41.5308	-8.51399	-15.8741
11501_at	11501	5.95704	6.35406	1.35219	3.76266	1.79742	11501_at	11501	-24.8059	-20.9301	-14.9115	-10.3667	-14.4334
11502_at	11502	9.46677	9.40769	1.12835	1.80239	-0.682651	11502_at	11502	8.69227	8.50287	-21.4078	-16.5331	-27.5849
11504_at	11504	7.19114	7.29324	1.65829	-0.926852	0.123844	11504_at	11504	-13.0272	-11.8776	-6.02743	-35.2949	-23.3081
11512_at	11512	7.90399	7.93599	1.11203	-0.456154	0.068359	11512_at	11512	-6.22342	-5.68241	-21.8815	-29.9011	-23.6024
11513_at	11513	6.15595	6.73401	1.77946	-0.55857	0.741892	11513_at	11513	-22.9074	-17.2679	-2.51098	-30.9191	-20.0307
11514_at	11514	4.4008	5.00608	1.19707	0.0751944	1.1314	11514_at	11514	-39.6593	-33.9228	-19.4134	-25.5144	-17.9652
11515_at	11515	7.3235	7.37892	1.23534	-0.898478	0.0890889	11515_at	11515	-11.7639	-11.0518	-18.3027	-34.9078	-23.4924
11516_at	11516	5.27233	5.47727	0.87721	1.27731	1.17698	11516_at	11516	-31.341	-29.3811	-28.6966	-18.7371	-17.7235
11517_at	11517	6.05942	6.32462	0.822412	1.16426	1.43648	11517_at	11517	-23.8287	-21.2139	-30.287	-19.2577	-16.3474
11518_at	11518	9.61173	9.47337	0.84634	-0.750591	-0.426344	11518_at	11518	10.0758	9.13593	-29.5926	-33.0394	-26.2257
11519_at	11519	5.57776	5.77461	0.711399	2.51857	1.51059	11519_at	11519	-28.4259	-26.5152	-33.5089	-13.9737	-15.9544
11520_at	11520	10.0403	10.0222	1.51694	-0.553026	-0.048584	11520_at	11520	14.1667	14.4262	-10.1298	-30.8622	-24.2225
11522_at	11522	6.78645	7.72137	2.22441	-0.308592	0.916641	11522_at	11522	-16.8897	-7.75099	10.4027	-28.5472	-19.104
11529_at	11529	4.72631	5.03692	1.00107	10.1222	2.94695	11529_at	11529	-36.5525	-33.6255	-25.1019	0.662244	-8.33754
11532_at	11532	10.7566	10.773	0.871605	1.78054	-0.48035	11532_at	11532	21.0028	21.663	-28.8593	-16.6185	-26.5121
11534_at	11534	9.74674	9.57355	1.03329	1.6541	-0.756894	11534_at	11534	11.3644	10.1015	-24.1667	-17.123	-27.9786
11535_at	11535	5.46685	5.74711	1.20431	2.44715	1.35064	11535_at	11535	-29.4844	-26.7803	-19.2033	-14.21	-16.8026
11536_at	11536	5.35397	5.70583	1.05357	1.55281	1.56104	11536_at	11536	-30.5618	-27.1782	-23.578	-17.5399	-15.6869
11537_at	11537	5.21652	5.94192	1.85729	2.7436	1.86064	11537_at	11537	-31.8737	-24.9025	-0.252115	-13.2529	-14.0981
11539_at	11539	5.37306	5.81157	1.10232	-0.104031	1.00437	11539_at	11539	-30.3796	-26.159	-22.1634	-26.854	-18.6388
11541_at	11541	4.7913	5.02238	0.665435	2.34546	1.56974	11541_at	11541	-35.9322	-33.7657	-34.8429	-14.5531	-15.6407
11544_at	11544	9.55098	9.49742	0.823408	1.86931	-0.831414	11544_at	11544	9.49599	9.36775	-30.2581	-16.2743	-28.3737
11545_at	11545	8.64257	8.89881	0.932755	0.124809	0.712636	11545_at	11545	0.825864	3.59794	-27.0845	-25.164	-20.1858
11546_at	11546	8.46976	8.63604	0.914004	-0.27153	0.235822	11546_at	11546	-0.823577	1.06518	-27.6288	-28.2258	-22.7143
11548_at	11548	5.87347	5.97786	0.624991	1.58217	1.0365	11548_at	11548	-25.6035	-24.5562	-36.0167	-17.4179	-18.4684
11549_at	11549	5.08149	5.20498	0.569537	5.7673	1.93956	11549_at	11549	-33.1625	-32.0057	-37.6261	-5.93931	-13.6796
11551_at	11551	4.83321	4.98735	0.515578	1.20487	1.24186	11551_at	11551	-35.5322	-34.1033	-39.1922	-19.0685	-17.3794
11552_at	11552	5.03034	5.07562	0.429507	1.98275	0.937821	11552_at	11552	-33.6506	-33.2525	-41.6902	-15.8457	-18.9917
11553_at	11553	5.90592	5.97616	0.472975	0.591844	0.826411	11553_at	11553	-25.2938	-24.5725	-40.4286	-22.2172	-19.5825
11555_at	11555	4.7707	5.69566	1.84633	-0.1721	1.11599	11555_at	11555	-36.1288	-27.2761	-0.570099	-27.3962	-18.0469
11556_at	11556	4.75159	4.92517	0.663273	16.8514	2.83298	11556_at	11556	-36.3112	-34.7027	-34.9056	7.21088	-8.94191
11564_at	11564	7.70713	7.65716	1.2081	-0.436065	-0.228597	11564_at	11564	-8.10242	-8.36995	-19.0934	-29.7093	-25.1771
11565_at	11565	7.05859	7.16706	1.74802	-0.0562562	0.596891	11565_at	11565	-14.2923	-13.0939	-3.42333	-26.4849	-20.7996
11566_at	11566	9.63994	9.51189	0.898507	1.44304	-0.751752	11566_at	11566	10.3451	9.50721	-28.0785	-18.0054	-27.9513
11567_at	11567	6.13486	6.23549	0.815624	15.1609	3.00002	11567_at	11567	-23.1087	-22.0729	-30.484	5.81744	-8.05612
11568_at	11568	6.99156	7.19191	1.43195	0.551239	0.64717	11568_at	11568	-14.9321	-12.8543	-12.5966	-22.4514	-20.533
11569_at	11569	7.77186	7.88861	0.796509	-0.0785344	0.332822	11569_at	11569	-7.48452	-6.13906	-31.0388	-26.6559	-22.2
11571_at	11571	3.62	3.76818	0.617865	60.7203	6.39811	11571_at	11571	-47.1115	-45.8545	-36.2235	25.0393	9.96354
11572_at	11572	3.35026	3.60325	0.873074	24.7703	4.41302	11572_at	11572	-49.686	-47.4442	-28.8167	12.4122	-0.563163
11576_at	11576	3.95234	5.07262	2.1908	2.71695	1.80174	11576_at	11576	-43.9395	-33.2814	9.42747	-13.3365	-14.4104
11593_at	11593	8.73738	8.61811	1.01532	0.559155	-0.533263	11593_at	11593	1.73072	0.892332	-24.6882	-22.4054	-26.7927
11595_at	11595	5.63416	5.83507	0.945227	11.2752	2.85824	11595_at	11595	-27.8876	-25.9325	-26.7226	2.00981	-8.80798
11596_at	11596	6.27868	7.00903	2.24554	4.36023	2.32908	11596_at	11596	-21.7361	-14.6171	11.016	-8.90342	-11.614
11600_at	11600	6.01116	6.42281	1.28207	0.669642	1.16183	11600_at	11600	-24.2893	-20.2675	-16.9463	-21.7786	-17.8038
11601_at	11601	5.53727	5.68771	0.701432	13.6887	2.4506	11601_at	11601	-28.8123	-27.3528	-33.7982	4.48721	-10.9697
11602_at	11602	4.8726	5.00374	0.55878	5.9918	2.00255	11602_at	11602	-35.1562	-33.9453	-37.9383	-5.51672	-13.3456
11603_at	11603	8.06951	8.08663	0.851734	0.133718	0.387004	11603_at	11603	-4.64366	-4.23042	-29.436	-25.1019	-21.9126
11604_at	11604	4.54166	4.69176	0.619194	4.98381	1.70425	11604_at	11604	-38.3148	-36.9524	-36.1849	-7.51628	-14.9274
11605_at	11605	5.79289	5.9738	0.741554	4.59782	1.7276	11605_at	11605	-26.3726	-24.5952	-32.6337	-8.35949	-14.8036
11606_at	11606	6.73475	7.25855	1.55213	1.6969	1.50639	11606_at	11606	-17.3831	-12.212	-9.10852	-16.9503	-15.9767
11607_at	11607	5.38323	5.98303	1.56849	0.391859	1.10301	11607_at	11607	-30.2825	-24.5063	-8.63379	-23.4081	-18.1157
11608_at	11608	4.47838	4.54729	0.429259	10.5699	2.32189	11608_at	11608	-38.9188	-38.3449	-41.6974	1.20017	-11.6522
11609_at	11609	3.92886	4.44838	1.3445	8.24248	2.84319	11609_at	11609	-44.1637	-39.2983	-15.1347	-1.83671	-8.88777
11610_at	11610	6.99011	6.96007	0.607293	0.506384	0.301835	11610_at	11610	-14.9459	-15.0889	-36.5303	-22.7145	-22.3643
11611_at	11611	5.77039	6.00071	1.04131	19.696	4.14863	11611_at	11611	-26.5873	-24.3359	-23.9341	9.29529	-1.96521
11614_at	11614	4.19343	4.41715	0.887215	24.1761	4.39394	11614_at	11614	-41.6384	-39.5993	-28.4062	12.0793	-0.664338
11622_at	11622	7.37516	7.5992	1.20889	-0.554442	0.458881	11622_at	11622	-11.2708	-8.92858	-19.0703	-30.8767	-21.5315
11624_at	11624	4.33262	4.55613	0.746129	8.20353	2.48633	11624_at	11624	-40.31	-38.2598	-32.5009	-1.89322	-10.7802
11625_at	11625	5.2073	5.62968	1.62835	13.2767	3.58344	11625_at	11625	-31.9617	-27.9121	-6.89645	4.09254	-4.96231
11628_at	11628	4.54691	4.85645	1.04235	8.14042	2.62525	11628_at	11628	-38.2647	-35.365	-23.9038	-1.98525	-10.0435
11629_at	11629	5.77197	6.05119	1.12087	3.78631	1.6946	11629_at	11629	-26.5723	-23.8493	-21.6251	-10.306	-14.9786
11630_at	11630	5.02018	5.54691	1.59252	-0.107392	0.956024	11630_at	11630	-33.7477	-28.7099	-7.93646	-26.8803	-18.8952
11632_at	11632	9.23748	9.1781	0.783721	0.207642	-0.581884	11632_at	11632	6.50388	6.28992	-31.4099	-24.5968	-27.0505
11634_at	11634	5.90661	6.00774	0.597846	3.03882	1.28866	11634_at	11634	-25.2872	-24.2682	-36.8045	-12.3575	-17.1313
11636_at	11636	8.14583	8.15873	1.95613	-0.800939	0.16043	11636_at	11636	-3.91529	-3.53542	2.61656	-33.6495	-23.1141
11637_at	11637	8.68808	8.66724	1.16947	-0.360756	-0.165517	11637_at	11637	1.2602	1.3659	-20.2144	-29.0118	-24.8426
11639_at	11639	7.10501	7.07894	1.56068	0.0305758	0.535398	11639_at	11639	-13.8492	-13.9432	-8.86045	-25.8367	-21.1257
11640_at	11640	6.5111	6.5174	1.12845	-0.012238	0.327583	11640_at	11640	-19.5177	-19.3557	-21.4051	-26.1528	-22.2277
11641_at	11641	7.90552	8.10794	1.39106	-0.485351	0.426115	11641_at	11641	-6.20887	-4.025	-13.7832	-30.1843	-21.7052
11642_at	11642	4.34745	4.42944	0.494247	75.2284	5.88266	11642_at	11642	-40.1684	-39.4809	-39.8113	28.1254	7.23014
11643_at	11643	5.46996	5.5385	0.509909	41.0507	4.04756	11643_at	11643	-29.4548	-28.791	-39.3567	19.4583	-2.50113
11647_at	11647	6.44437	6.72144	1.11684	3.71434	1.6249	11647_at	11647	-20.1547	-17.3891	-21.7419	-10.4916	-15.3482
11648_at	11648	4.67653	4.79102	0.578852	41.0541	4.17209	11648_at	11648	-37.0275	-35.9957	-37.3558	19.4594	-1.84076
11650_at	11650	5.62616	5.72558	0.685854	30.6165	4.47422	11650_at	11650	-27.9639	-26.9877	-34.2503	15.3417	-0.238609
11651_at	11651	8.70554	8.4797	1.06969	-0.581285	-0.405888	11651_at	11651	1.42681	-0.441713	-23.1102	-31.1547	-26.1172
11652_at	11652	8.18354	8.07612	0.870655	-0.220946	-0.0840281	11652_at	11652	-3.55529	-4.33176	-28.8869	-27.798	-24.4105
11655_at	11655	8.37614	8.61692	1.35385	0.0413896	0.568949	11655_at	11655	-1.71706	0.880882	-14.8633	-25.758	-20.9478
11656_at	11656	7.09025	7.79453	2.46184	-0.451737	0.797172	11656_at	11656	-13.9901	-7.04583	17.2935	-29.8587	-19.7376
11657_at	11657	5.56407	6.14391	2.04242	8.45204	2.90188	11657_at	11657	-28.5565	-22.9556	5.12111	-1.53633	-8.57656
11658_at	11658	8.41313	8.33109	1.63483	-0.765522	0.0555661	11658_at	11658	-1.36405	-1.87417	-6.70842	-33.2177	-23.6702
11666_at	11666	7.89379	7.84542	0.982504	-0.57063	-0.0034622	11666_at	11666	-6.32078	-6.5554	-25.6407	-31.0437	-23.9832
11668_at	11668	8.98182	8.56142	2.97047	-1.30584	-0.0534361	11668_at	11668	4.06373	0.345915	32.0556	-41.7559	-24.2482
11669_at	11669	10.1046	10.0677	1.37654	0.938765	-0.533957	11669_at	11669	14.7797	14.864	-14.2046	-20.3541	-26.7964
116701_at	116701	7.68512	7.69607	0.922627	1.15427	0.259885	116701_at	116701	-8.31242	-7.99491	-27.3785	-19.3046	-22.5867
11670_at	11670	3.87792	4.48805	1.58081	8.15068	2.78988	11670_at	11670	-44.6498	-38.9159	-8.2762	-1.97024	-9.17046
11671_at	11671	7.62806	7.75828	0.870236	0.83921	0.653597	11671_at	11671	-8.85705	-7.39523	-28.899	-20.8653	-20.4989
116731_at	116731	4.53126	5.39795	1.66479	-0.225879	1.12521	116731_at	116731	-38.4141	-30.1457	-5.8388	-27.8391	-17.998
116732_at	116732	4.96941	5.08712	0.702617	4.76886	1.71193	116732_at	116732	-34.2322	-33.1417	-33.7638	-7.97992	-14.8867
116733_at	116733	8.92333	8.94587	0.637893	1.79702	-0.524477	116733_at	116733	3.50553	4.05151	-35.6423	-16.554	-26.7461
116746_at	116746	4.06333	4.21247	0.76741	58.822	6.92325	116746_at	116746	-42.8802	-41.5721	-31.8833	24.5835	12.7483
116748_at	116748	8.35716	8.23783	0.874349	0.227131	-0.498819	116748_at	116748	-1.89827	-2.77306	-28.7797	-24.4664	-26.61
11674_at	11674	12.2412	12.0655	1.08964	-0.507201	-0.50665	11674_at	11674	35.1725	34.1207	-22.5314	-30.3998	-26.6516
11676_at	11676	7.3176	8.23214	2.63102	-0.491707	0.903763	11676_at	11676	-11.8202	-2.82785	22.2039	-30.2466	-19.1723
116810_at	116810	6.56864	6.60582	0.523522	2.22009	0.790013	116810_at	116810	-18.9686	-18.5035	-38.9616	-14.9872	-19.7755
11682_at	11682	5.44261	5.47803	0.660729	0.527443	0.533906	11682_at	11682	-29.7158	-29.3738	-34.9795	-22.5904	-21.1336
116837_at	116837	5.30407	6.20206	1.80699	-0.123289	1.13894	116837_at	116837	-31.0381	-22.3951	-1.71199	-27.0054	-17.9252
116838_at	116838	5.95618	6.13564	1.29145	-0.32496	0.450524	116838_at	116838	-24.8141	-23.0354	-16.6742	-28.6915	-21.5758
116847_at	116847	6.45841	6.77952	1.59654	-0.190039	0.781625	116847_at	116847	-20.0207	-16.8292	-7.81956	-27.5425	-19.82
116848_at	116848	4.92689	5.1082	0.655898	2.64107	1.55165	116848_at	116848	-34.6381	-32.9385	-35.1197	-13.577	-15.7367
11684_at	11684	4.64707	4.95217	1.00807	13.1203	3.25539	11684_at	11684	-37.3088	-34.4424	-24.8986	3.93986	-6.70193
116852_at	116852	3.95213	4.15372	0.659692	10.2086	2.9718	116852_at	116852	-43.9415	-42.1385	-35.0096	0.767557	-8.2058
11685_at	11685	5.72258	5.817	0.707429	19.7108	3.61903	11685_at	11685	-27.0437	-26.1067	-33.6241	9.30538	-4.77362
11686_at	11686	4.49922	4.61931	0.575508	30.7143	4.65929	11686_at	11686	-38.7199	-37.6507	-37.4528	15.3862	0.742752
116870_at	116870	8.3279	8.35992	0.706352	0.326803	-0.0336847	116870_at	116870	-2.17748	-1.59628	-33.6554	-23.8171	-24.1435
116871_at	116871	7.70745	7.78734	0.898118	1.71322	0.358166	116871_at	116871	-8.09935	-7.11515	-28.0898	-16.885	-22.0656
116872_at	116872	3.74322	3.98877	0.902723	23.4875	4.20399	116872_at	116872	-45.9354	-43.7283	-27.9561	11.684	-1.6716
116873_at	116873	8.33652	8.18966	0.913438	1.9496	-1.03979	116873_at	116873	-2.09527	-3.23738	-27.6452	-15.9697	-29.4787
11687_at	11687	5.3346	5.50532	0.919434	11.7864	2.87328	11687_at	11687	-30.7467	-29.1108	-27.4712	2.57017	-8.72821
11688_at	11688	4.43808	4.54813	0.545181	8.22626	2.13946	11688_at	11688	-39.3034	-38.3368	-38.333	-1.86023	-12.6196
116891_at	116891	8.32823	8.43279	0.848198	0.10304	0.280854	116891_at	116891	-2.17433	-0.893928	-29.5386	-25.3167	-22.4755
11689_at	11689	6.75936	6.84157	0.841574	4.60002	1.47915	11689_at	11689	-17.1482	-16.2311	-29.7309	-8.35455	-16.1211
116903_at	116903	4.25464	4.75767	1.41344	9.70221	2.87251	116903_at	116903	-41.0543	-36.3172	-13.1337	0.13928	-8.73231
116904_at	116904	6.52047	6.74933	1.1202	3.2044	1.79026	116904_at	116904	-19.4283	-17.1202	-21.6444	-11.878	-14.4714
116905_at	116905	7.34813	7.34996	0.829333	0.684903	-0.116714	116905_at	116905	-11.5288	-11.331	-30.0861	-21.694	-24.5838
11690_at	11690	7.25601	7.76294	1.81979	-0.29433	0.718092	11690_at	11690	-12.408	-7.35035	-1.34035	-28.4227	-20.1569
116913_at	116913	4.68765	4.79729	0.481278	9.92683	2.04684	116913_at	116913	-36.9214	-35.9352	-40.1877	0.421262	-13.1107
116914_at	116914	6.69223	6.81717	1.04811	-0.115689	0.669857	116914_at	116914	-17.7889	-16.4663	-23.7368	-26.9455	-20.4127
11692_at	11692	7.84532	7.94756	0.713264	0.458991	0.549656	11692_at	11692	-6.78339	-5.57083	-33.4548	-22.9976	-21.0501
116939_at	116939	6.26402	6.42731	0.971567	5.63189	1.96113	116939_at	116939	-21.876	-20.2241	-25.9581	-6.20014	-13.5653
116940_at	116940	7.30419	7.41351	0.833265	-0.460589	0.23872	116940_at	116940	-11.9482	-10.7184	-29.972	-29.9438	-22.699
11694_at	11694	4.41576	4.53014	0.580827	6.77805	2.23294	11694_at	11694	-39.5165	-38.5103	-37.2985	-4.12499	-12.1239
11695_at	11695	4.77602	4.83975	0.461834	4.44958	1.5283	11695_at	11695	-36.078	-35.526	-40.752	-8.69652	-15.8605
116972_at	116972	7.10914	7.04284	0.979313	0.620668	0.184413	116972_at	116972	-13.8099	-14.2912	-25.7333	-22.0532	-22.9869
11698_at	11698	3.78669	3.84543	0.35519	52.0409	5.21711	11698_at	11698	-45.5205	-45.1099	-43.8471	22.8303	3.70082
11699_at	11699	4.39446	4.97063	1.82114	10.1055	3.21352	11699_at	11699	-39.7198	-34.2645	-1.30115	0.641734	-6.92396
117004_at	117004	4.31631	4.38944	0.431248	2.66916	1.2635	117004_at	117004	-40.4657	-39.8664	-41.6397	-13.4875	-17.2647
117005_at	117005	4.06735	4.1378	0.394632	13.8595	2.60317	117005_at	117005	-42.8418	-42.2919	-42.7024	4.64777	-10.1606
11704_at	11704	5.64987	5.69929	0.354202	3.82355	1.3	11704_at	11704	-27.7377	-27.2412	-43.8757	-10.2108	-17.0711
11705_at	11705	4.98423	5.03126	0.380302	8.22037	1.6412	11705_at	11705	-34.0907	-33.6801	-43.1183	-1.86878	-15.2618
117109_at	117109	8.55342	8.52975	0.914014	0.299238	-0.358831	117109_at	117109	-0.0250895	0.0406606	-27.6285	-23.9939	-25.8677
117146_at	117146	8.62242	8.45691	0.805032	1.85817	-1.06323	117146_at	117146	0.633518	-0.66141	-30.7914	-16.3171	-29.6031
117147_at	117147	5.06761	5.35009	1.19026	11.5956	3.09828	117147_at	117147	-33.2949	-30.6071	-19.611	2.3635	-7.53508
117148_at	117148	6.94825	7.08159	1.32703	0.278003	0.303825	117148_at	117148	-15.3454	-13.9177	-15.6417	-24.1315	-22.3537
117149_at	117149	6.0921	6.19751	0.872543	0.0735001	0.539634	117149_at	117149	-23.5168	-22.439	-28.8321	-25.5265	-21.1033
117150_at	117150	8.2799	8.28696	0.725693	0.72136	0.356632	117150_at	117150	-2.63563	-2.29949	-33.094	-21.494	-22.0737
117158_at	117158	5.12993	5.83747	2.33651	5.26074	2.58554	117158_at	117158	-32.7002	-25.9094	13.6563	-6.93954	-10.2541
117160_at	117160	6.52815	6.68813	0.919201	3.08209	1.3146	117160_at	117160	-19.355	-17.7101	-27.4779	-12.2307	-16.9937
117167_at	117167	5.29784	5.84163	1.33211	2.67059	1.60429	117167_at	117167	-31.0976	-25.8693	-15.4941	-13.483	-15.4575
117171_at	117171	8.17363	8.19167	0.724706	-0.128964	0.043473	117171_at	117171	-3.64988	-3.21799	-33.1227	-27.0503	-23.7343
117172_at	117172	3.69897	3.75176	0.277103	23.8115	3.54768	117172_at	117172	-46.3578	-46.0127	-46.1134	11.8713	-5.15197
11717_at	11717	7.594	7.3716	1.69499	-0.772351	-0.204398	11717_at	11717	-9.18217	-11.1224	-4.96241	-33.3	-25.0488
117197_at	117197	8.06298	8.1404	0.803853	0.194152	0.210308	117197_at	117197	-4.70598	-3.71218	-30.8256	-24.6877	-22.8496
117198_at	117198	9.66428	9.74549	1.03486	0.385741	-0.115443	117198_at	117198	10.5774	11.7588	-24.1212	-23.4461	-24.577
11720_at	11720	4.20334	4.64557	1.48144	17.8896	4.08347	11720_at	11720	-41.5439	-37.3977	-11.1602	8.00595	-2.31072
117229_at	117229	3.96937	4.22774	0.80781	14.821	3.18529	117229_at	117229	-43.777	-41.425	-30.7108	5.52079	-7.07365
11722_at	11722	4.36448	5.25774	1.91378	1.31428	1.34828	11722_at	11722	-40.0059	-31.4972	1.3876	-18.5707	-16.8151
11727_at	11727	5.75788	6.21591	1.44248	2.56815	1.54537	11727_at	11727	-26.7068	-22.2617	-12.291	-13.8119	-15.7699
11730_at	11730	4.62223	4.77101	0.692129	4.79785	1.73543	11730_at	11730	-37.5458	-36.1885	-34.0682	-7.91654	-14.7621
11731_at	11731	4.3316	4.46852	0.527314	8.5331	2.13821	11731_at	11731	-40.3197	-39.1042	-38.8516	-1.42176	-12.6262
11732_at	11732	9.54423	9.5084	1.36492	-0.672617	-0.270677	11732_at	11732	9.43158	9.47351	-14.5419	-32.1416	-25.4002
11733_at	11733	6.0538	6.30753	0.857278	2.21614	1.49439	11733_at	11733	-23.8824	-21.3786	-29.2751	-15.0011	-16.0403
11735_at	11735	7.08069	7.09382	1.56191	-0.758601	0.16802	11735_at	11735	-14.0813	-13.7998	-8.82477	-33.1348	-23.0739
11736_at	11736	8.79621	8.73587	0.709611	0.581229	-0.347577	11736_at	11736	2.29226	2.02739	-33.5608	-22.2781	-25.808
11737_at	11737	8.75764	8.69737	0.722082	0.616349	-0.41025	11737_at	11737	1.92405	1.65632	-33.1988	-22.0776	-26.1404
11739_at	11739	11.3915	11.1469	1.32765	3.07675	-1.51797	11739_at	11739	27.0625	25.2668	-15.6237	-12.2462	-32.0145
11740_at	11740	12.8208	12.7852	0.695336	4.39827	-1.2159	11740_at	11740	40.7048	41.0578	-33.9751	-8.81497	-30.4127
11745_at	11745	7.88216	8.21476	2.11614	-0.844601	0.350463	11745_at	11745	-6.43181	-2.99545	7.26066	-34.1996	-22.1064
11746_at	11746	7.61558	7.8103	2.00486	-1.00039	0.145971	11746_at	11746	-8.9762	-6.8939	4.03086	-36.3476	-23.1908
11747_at	11747	10.2364	10.2134	1.61042	-0.350587	-0.443848	11747_at	11747	16.0377	16.2685	-7.41693	-28.9201	-26.3185
11749_at	11749	8.65244	8.41754	1.34653	-0.648943	-0.322316	11749_at	11749	0.919981	-1.04085	-15.0757	-31.8794	-25.6741
11750_at	11750	8.96223	8.8724	0.820918	0.705663	-0.637904	11750_at	11750	3.8768	3.34335	-30.3304	-21.5798	-27.3476
11752_at	11752	5.97723	6.38178	1.24381	4.43	1.89024	11752_at	11752	-24.6132	-20.6629	-18.0569	-8.7416	-13.9412
11754_at	11754	4.87169	5.50246	1.36421	2.42604	1.685	11754_at	11754	-35.1649	-29.1384	-14.5627	-14.2806	-15.0295
11757_at	11757	9.81568	9.78279	0.97757	2.53773	-0.69277	11757_at	11757	12.0224	12.1183	-25.7839	-13.9109	-27.6385
117589_at	117589	4.79657	4.85551	0.391239	2.62944	1.08542	117589_at	117589	-35.8819	-35.3741	-42.8008	-13.6142	-18.209
11758_at	11758	10.4126	10.3164	1.45675	0.421974	-0.447385	11758_at	11758	17.72	17.2616	-11.8768	-23.2226	-26.3373
117590_at	117590	5.55257	5.83354	0.920341	6.83088	2.59033	117590_at	117590	-28.6663	-25.9472	-27.4448	-4.03601	-10.2287
117591_at	117591	5.25217	5.45511	0.914107	0.148813	0.848748	117591_at	117591	-31.5334	-29.5948	-27.6258	-24.9974	-19.4641
117592_at	117592	6.06048	6.20027	0.527756	2.7949	1.54948	117592_at	117592	-23.8187	-22.4124	-38.8387	-13.0934	-15.7482
117599_at	117599	6.444	6.62502	0.877462	0.0509049	0.788861	117599_at	117599	-20.1582	-18.3184	-28.6893	-25.689	-19.7816
117600_at	117600	4.32347	4.44715	0.534312	9.44054	2.65098	117600_at	117600	-40.3973	-39.3102	-38.6485	-0.19611	-9.90705
117606_at	117606	6.01813	6.11896	0.829596	0.267717	0.695393	117606_at	117606	-24.2228	-23.1962	-30.0785	-24.1986	-20.2773
11761_at	11761	5.56829	6.15454	1.65504	-0.470443	0.887216	11761_at	11761	-28.5162	-22.8532	-6.12193	-30.039	-19.2601
11764_at	11764	9.59175	9.58287	0.609105	-0.360132	-0.278786	11764_at	11764	9.88511	10.1913	-36.4778	-29.0062	-25.4432
11765_at	11765	7.76938	7.77614	0.516811	0.966568	0.175658	11765_at	11765	-7.50826	-7.22311	-39.1564	-20.2145	-23.0334
11766_at	11766	6.96127	7.13146	1.17685	-0.483673	0.613111	11766_at	11766	-15.2211	-13.4369	-20.0004	-30.1678	-20.7136
11767_at	11767	9.00757	9.07308	0.684807	0.944259	0.103485	11767_at	11767	4.30955	5.27766	-34.2807	-20.3264	-23.4161
11768_at	11768	5.42284	5.91965	1.3229	0.908735	1.24205	11768_at	11768	-29.9045	-25.1172	-15.7615	-20.5065	-17.3784
11769_at	11769	8.90278	8.93523	0.881032	0.291777	-0.257434	11769_at	11769	3.30936	3.94901	-28.5857	-24.0421	-25.33
11770_at	11770	6.65105	7.12401	2.7748	-1.15235	0.458823	11770_at	11770	-18.182	-13.5088	26.3767	-38.7933	-21.5318
11771_at	11771	7.75022	7.85165	0.795979	-0.0730979	0.502915	11771_at	11771	-7.69114	-6.49529	-31.0542	-26.614	-21.298
11772_at	11772	8.54432	8.47359	0.722338	0.635482	-0.694925	11772_at	11772	-0.111916	-0.500664	-33.1914	-21.9696	-27.65
11774_at	11774	8.82798	8.82535	0.692898	1.48676	-0.553928	11774_at	11774	2.59541	2.88989	-34.0459	-17.8183	-26.9023
11775_at	11775	5.35988	5.63831	0.916435	0.266696	0.973108	11775_at	11775	-30.5054	-27.8289	-27.5582	-24.2053	-18.8046
11776_at	11776	9.97049	9.92327	0.509738	2.32962	-0.893032	11776_at	11776	13.5	13.4724	-39.3617	-14.6072	-28.7005
11778_at	11778	6.79261	6.77985	0.343529	0.487954	0.0510803	11778_at	11778	-16.8309	-16.826	-44.1855	-22.8239	-23.694
11781_at	11781	6.40114	6.50332	0.640788	0.730187	0.859706	11781_at	11781	-20.5672	-19.4915	-35.5582	-21.446	-19.406
11782_at	11782	8.12548	8.14342	1.17527	-0.455595	-0.209857	11782_at	11782	-4.1095	-3.68307	-20.0462	-29.8957	-25.0777
11783_at	11783	6.15062	6.27032	0.790838	0.182951	0.616031	11783_at	11783	-22.9583	-21.7373	-31.2034	-24.7636	-20.6981
11784_at	11784	5.44088	6.0933	1.57995	0.196232	1.2545	11784_at	11784	-29.7323	-23.4435	-8.30109	-24.6736	-17.3124
11785_at	11785	7.38533	7.73414	1.78366	-1.02241	0.408338	11785_at	11785	-11.1738	-7.62791	-2.38898	-36.6781	-21.7995
11787_at	11787	8.48578	8.35064	1.28092	-0.442916	-0.371044	11787_at	11787	-0.670662	-1.68569	-16.9799	-29.7745	-25.9325
11789_at	11789	5.70908	5.77365	0.579021	2.13053	0.844466	11789_at	11789	-27.1725	-26.5245	-37.3509	-15.3054	-19.4868
11790_at	11790	6.00269	6.25962	0.841144	2.46662	1.44661	11790_at	11790	-24.3702	-21.8403	-29.7433	-14.1452	-16.2937
11792_at	11792	9.49855	9.69108	1.10314	-0.487208	0.422188	11792_at	11792	8.99559	11.2344	-22.1395	-30.2025	-21.7261
11793_at	11793	7.89523	7.9243	0.648734	2.97519	1.05268	11793_at	11793	-6.30704	-5.79507	-35.3276	-12.546	-18.3827
11796_at	11796	7.81918	8.04241	1.54297	-0.0820115	0.566055	11796_at	11796	-7.03289	-4.65667	-9.37434	-26.6827	-20.9631
11797_at	11797	8.42417	8.45675	0.911513	0.866779	-0.329246	11797_at	11797	-1.25868	-0.662964	-27.701	-20.7219	-25.7108
11798_at	11798	3.93584	4.14416	0.671945	10.5236	2.76739	11798_at	11798	-44.097	-42.2306	-34.654	1.14538	-9.28974
11799_at	11799	8.09735	7.83525	2.33109	-1.31681	0.0148252	11799_at	11799	-4.37792	-6.6534	13.4989	-41.9922	-23.8862
11800_at	11800	8.3086	8.47803	0.895752	1.06538	1.02654	11800_at	11800	-2.36169	-0.457801	-28.1585	-19.7285	-18.5213
11801_at	11801	5.3024	5.72699	1.4368	4.77206	2.18054	11801_at	11801	-31.054	-26.9742	-12.4559	-7.97291	-12.4017
11803_at	11803	6.68402	7.47386	2.14576	-0.291156	0.964677	11803_at	11803	-17.8674	-10.1367	8.12027	-28.3951	-18.8493
11804_at	11804	10.4701	10.3719	0.99197	-0.953522	-0.253361	11804_at	11804	18.2683	17.7968	-25.366	-35.6681	-25.3084
11806_at	11806	5.17452	6.20522	2.68963	3.45247	2.24116	11806_at	11806	-32.2746	-22.3647	23.9048	-11.1873	-12.0803
11807_at	11807	5.90765	6.35225	1.7312	11.7411	3.39968	11807_at	11807	-25.2773	-20.9475	-3.91156	2.52141	-5.93676
11808_at	11808	5.74046	6.4368	2.0943	6.90101	2.79077	11808_at	11808	-26.8731	-20.1325	6.62677	-3.91869	-9.16576
11810_at	11810	6.74219	7.04682	1.31188	0.642061	0.934526	11810_at	11810	-17.3122	-14.2528	-16.0813	-21.9326	-19.0092
11811_at	11811	4.51695	5.25384	1.92034	3.53158	2.16152	11811_at	11811	-38.5507	-31.5348	1.57801	-10.9737	-12.5026
11812_at	11812	6.78036	7.33809	1.66544	3.14599	1.76996	11812_at	11812	-16.9478	-11.4453	-5.81992	-12.0453	-14.579
11813_at	11813	5.09355	6.06874	2.30746	2.18143	1.77604	11813_at	11813	-33.0474	-23.6802	12.8132	-15.1237	-14.5468
11814_at	11814	4.44205	5.23632	2.39822	6.08406	2.72912	11814_at	11814	-39.2655	-31.7036	15.4473	-5.34649	-9.49268
11815_at	11815	6.13979	6.6137	1.51583	2.90059	1.78697	11815_at	11815	-23.0617	-18.4275	-10.1622	-12.77	-14.4888
11816_at	11816	9.66202	9.54596	2.53267	-1.19406	-0.150151	11816_at	11816	10.5558	9.83558	19.3495	-39.5416	-24.7611
11818_at	11818	4.87275	5.31093	1.65321	13.7435	3.74254	11818_at	11818	-35.1548	-30.9845	-6.17511	4.53893	-4.11864
11819_at	11819	6.76556	6.71543	1.35001	-0.685438	-0.0541192	11819_at	11819	-17.0891	-17.447	-14.9746	-32.2855	-24.2519
11820_at	11820	11.057	10.4816	2.12261	-0.166465	-0.919547	11820_at	11820	23.8703	18.8536	7.44829	-27.3506	-28.8411
11821_at	11821	9.75475	9.8511	0.98653	-0.728243	0.107819	11821_at	11821	11.4409	12.7767	-25.5239	-32.7765	-23.3931
11826_at	11826	7.00808	7.72164	2.64774	-1.13433	0.468899	11826_at	11826	-14.7744	-7.74845	22.689	-38.4813	-21.4783
11827_at	11827	5.81393	5.81133	0.57635	4.80837	0.772224	11827_at	11827	-26.1718	-26.1612	-37.4284	-7.89359	-19.8699
11828_at	11828	4.85389	5.06627	0.803483	24.4676	4.26102	11828_at	11828	-35.3347	-33.3427	-30.8364	12.2436	-1.36923
11829_at	11829	5.10753	5.9678	2.08787	1.67423	1.6106	11829_at	11829	-32.9139	-24.6531	6.44005	-17.0416	-15.424
11830_at	11830	5.15337	5.85342	1.88552	3.58157	2.21982	11830_at	11830	-32.4764	-25.7556	0.567318	-10.8403	-12.1934
11831_at	11831	4.41129	4.51593	0.442902	8.06103	2.35027	11831_at	11831	-39.5591	-38.6473	-41.3014	-2.10181	-11.5017
11832_at	11832	4.08428	4.29566	0.624438	7.13111	2.44658	11832_at	11832	-42.6802	-40.7704	-36.0328	-3.54016	-10.991
11833_at	11833	5.48027	5.76307	1.04024	8.00525	2.58199	11833_at	11833	-29.3563	-26.6265	-23.9651	-2.18427	-10.2729
11834_at	11834	5.62302	5.80517	0.576426	2.67278	1.46607	11834_at	11834	-27.9939	-26.2206	-37.4262	-13.476	-16.1905
11835_at	11835	6.04984	6.08031	0.770855	0.311457	0.450559	11835_at	11835	-23.9202	-23.5687	-31.7833	-23.9152	-21.5756
11836_at	11836	8.45648	8.34652	0.591285	-0.0697151	-0.561498	11836_at	11836	-0.950278	-1.72541	-36.9949	-26.588	-26.9424
11838_at	11838	5.49071	5.75389	1.09452	4.40559	1.87652	11838_at	11838	-29.2567	-26.7149	-22.3898	-8.79803	-14.0139
11839_at	11839	4.435	4.99718	1.35253	4.31617	2.15832	11839_at	11839	-39.3328	-34.0086	-14.9015	-9.00653	-12.5196
11840_at	11840	11.1416	10.9011	0.90474	4.56528	-1.83282	11840_at	11840	24.6779	22.8972	-27.8976	-8.43283	-33.6841
11841_at	11841	6.10341	6.33272	0.940766	0.847152	1.00757	11841_at	11841	-23.4089	-21.1358	-26.852	-20.8238	-18.6218
11842_at	11842	9.07955	9.07298	0.903441	-0.20286	0.199872	11842_at	11842	4.99653	5.27669	-27.9353	-27.648	-22.905
11843_at	11843	10.0002	9.90359	1.01468	1.0929	-0.863476	11843_at	11843	13.7831	13.2827	-24.7069	-19.596	-28.5438
118445_at	118445	6.31209	6.53119	0.982524	0.819743	0.999184	118445_at	118445	-21.4172	-19.2228	-25.6401	-20.9673	-18.6663
118446_at	118446	5.02742	5.10892	0.419078	7.94136	1.87886	118446_at	118446	-33.6785	-32.9316	-41.9929	-2.27928	-14.0015
118449_at	118449	5.34884	5.86558	1.37772	3.5767	1.94425	118449_at	118449	-30.6108	-25.6384	-14.1706	-10.8532	-13.6547
11844_at	11844	8.68968	8.45447	0.912506	0.0584647	-0.740104	11844_at	11844	1.27543	-0.684964	-27.6722	-25.6344	-27.8895
118451_at	118451	8.03288	8.07832	0.556014	0.851794	0.388439	118451_at	118451	-4.99325	-4.31055	-38.0186	-20.7997	-21.905
118452_at	118452	5.85809	6.06947	0.792395	2.31634	1.54959	118452_at	118452	-25.7503	-23.6732	-31.1582	-14.6528	-15.7476
118454_at	118454	5.8137	5.96769	0.65954	4.23026	1.86571	118454_at	118454	-26.174	-24.6542	-35.014	-9.20963	-14.0712
11845_at	11845	10.5956	10.5269	0.954607	-0.212461	-0.138984	11845_at	11845	19.4665	19.2904	-26.4503	-27.7274	-24.7019
11846_at	11846	4.47373	5.2189	1.89773	5.48219	2.37456	11846_at	11846	-38.9632	-31.8715	0.921582	-6.49395	-11.3729
11847_at	11847	4.44005	5.33655	1.85887	1.69572	1.58957	11847_at	11847	-39.2846	-30.7375	-0.206195	-16.955	-15.5356
11852_at	11852	10.361	10.0879	1.68329	0.0864195	-0.774809	11852_at	11852	17.2267	15.0591	-5.30206	-25.4344	-28.0736
11853_at	11853	8.04688	8.22529	1.59	-1.21222	0.11019	11853_at	11853	-4.85963	-2.89392	-8.00954	-39.8797	-23.3805
11854_at	11854	6.10596	6.28296	1.11379	-0.805028	0.399513	11854_at	11854	-23.3845	-21.6154	-21.8303	-33.7001	-21.8463
11855_at	11855	7.12054	7.10346	1.10536	-0.309948	0.04228	11855_at	11855	-13.701	-13.7069	-22.0749	-28.5591	-23.7407
11856_at	11856	4.93066	5.09624	0.870051	1.10761	1.07225	11856_at	11856	-34.602	-33.0538	-28.9044	-19.5256	-18.2789
11857_at	11857	8.29651	8.64382	1.9683	-0.863585	0.31681	11857_at	11857	-2.4771	1.14013	2.9699	-34.4453	-22.2849
11859_at	11859	4.37047	4.44758	0.450227	15.6878	2.83825	11859_at	11859	-39.9487	-39.306	-41.0888	6.26594	-8.91399
11861_at	11861	6.43405	6.49358	1.04022	0.104846	0.289989	11861_at	11861	-20.2531	-19.5853	-23.9655	-25.304	-22.4271
11863_at	11863	6.32619	6.37539	0.695959	-0.533559	0.259183	11863_at	11863	-21.2826	-20.7245	-33.957	-30.664	-22.5905
11864_at	11864	5.32187	5.63621	0.959756	0.0536216	0.929847	11864_at	11864	-30.8682	-27.8492	-26.3009	-25.6694	-19.034
11865_at	11865	7.33096	7.41753	0.912555	1.41824	0.646039	11865_at	11865	-11.6927	-10.6796	-27.6708	-18.1126	-20.539
11867_at	11867	9.65657	9.38491	1.5911	-0.809966	-0.412787	11867_at	11867	10.5038	8.28326	-7.97744	-33.7615	-26.1538
11870_at	11870	5.54171	5.87012	1.2334	7.70563	2.7732	11870_at	11870	-28.77	-25.5946	-18.3591	-2.63519	-9.25891
11871_at	11871	3.64517	3.81818	0.640678	32.8656	4.69119	11871_at	11871	-46.8712	-45.3726	-35.5614	16.3307	0.911937
11872_at	11872	4.51178	4.63935	0.638184	16.6538	3.22962	11872_at	11872	-38.6	-37.4576	-35.6338	7.05464	-6.83859
11875_at	11875	4.99663	5.11381	0.536425	3.16068	1.43783	11875_at	11875	-33.9724	-32.8844	-38.5871	-12.0031	-16.3402
11876_at	11876	4.69768	4.77494	0.454054	5.15728	1.62781	11876_at	11876	-36.8257	-36.1506	-40.9778	-7.15239	-15.3328
11877_at	11877	5.85279	5.92496	0.454591	2.86763	1.24209	11877_at	11877	-25.8009	-25.066	-40.9622	-12.8701	-17.3782
11878_at	11878	4.54412	4.79444	0.682648	7.28534	2.34055	11878_at	11878	-38.2913	-35.9627	-34.3433	-3.29175	-11.5532
11881_at	11881	5.11037	5.28769	0.77639	0.834414	0.970641	11881_at	11881	-32.8868	-31.2084	-31.6227	-20.8903	-18.8177
11883_at	11883	8.21466	8.11792	0.853596	1.34312	-0.485017	11883_at	11883	-3.25831	-3.92883	-29.382	-18.4422	-26.5368
11886_at	11886	9.93426	9.87771	0.966192	1.08595	-0.687621	11886_at	11886	13.1542	13.0332	-26.1141	-19.6293	-27.6112
11889_at	11889	4.40458	4.74865	1.24888	17.7559	4.04064	11889_at	11889	-39.6231	-36.4041	-17.9097	7.90596	-2.53786
11890_at	11890	4.55727	4.83611	1.05049	14.6274	3.55309	11890_at	11890	-38.1658	-35.5611	-23.6675	5.34906	-5.12326
11891_at	11891	4.50331	4.83326	0.808298	2.75272	1.70284	11891_at	11891	-38.6809	-35.5886	-30.6966	-13.2244	-14.9349
11899_at	11899	5.00795	6.03081	2.1522	-0.202566	1.17059	11899_at	11899	-33.8644	-24.0458	8.30706	-27.6455	-17.7574
11905_at	11905	4.81146	5.36185	1.77628	10.2394	3.22816	11905_at	11905	-35.7397	-30.4936	-2.60329	0.804906	-6.84632
11906_at	11906	7.3182	7.30767	1.15299	-0.461055	-0.123275	11906_at	11906	-11.8145	-11.7385	-20.6927	-29.9482	-24.6186
11907_at	11907	7.194	7.2116	0.460503	0.502638	0.13085	11907_at	11907	-12.9999	-12.6646	-40.7906	-22.7367	-23.271
11908_at	11908	9.13242	9.06921	1.37545	-0.317933	-0.239233	11908_at	11908	5.50117	5.24031	-14.2362	-28.6294	-25.2335
11909_at	11909	8.54765	8.57143	0.771408	1.14531	-0.209628	11909_at	11909	-0.0801708	0.442395	-31.7673	-19.3467	-25.0765
11910_at	11910	6.66225	6.8782	1.19812	2.52473	1.27256	11910_at	11910	-18.0751	-15.8781	-19.3831	-13.9535	-17.2166
11911_at	11911	10.5775	10.5934	0.715176	0.870195	-0.125272	11911_at	11911	19.2939	19.9316	-33.3993	-20.7043	-24.6292
11920_at	11920	6.82634	6.84053	0.931648	0.23473	0.0437235	11920_at	11920	-16.509	-16.2412	-27.1167	-24.4159	-23.733
11921_at	11921	4.7381	4.90638	0.777878	9.63072	2.51754	11921_at	11921	-36.4399	-34.8838	-31.5795	0.0484063	-10.6146
11922_at	11922	3.5066	4.15448	1.69013	6.59403	2.72093	11922_at	11922	-48.1938	-42.1311	-5.10356	-4.43922	-9.5361
11923_at	11923	3.66657	4.06818	1.43857	20.7246	4.45815	11923_at	11923	-46.667	-42.9629	-12.4044	9.98222	-0.323847
11924_at	11924	4.48231	4.69132	0.853508	22.1834	4.24879	11924_at	11924	-38.8812	-36.9567	-29.3845	10.905	-1.43407
11925_at	11925	4.41718	4.49558	0.448428	18.1894	2.97965	11925_at	11925	-39.5029	-38.8433	-41.141	8.22783	-8.16413
11927_at	11927	10.3927	10.2513	0.882832	0.893384	-0.717707	11927_at	11927	17.5293	16.6339	-28.5334	-20.5849	-27.7708
11928_at	11928	10.1168	9.93825	1.41739	1.87951	-1.02214	11928_at	11928	14.8967	13.6167	-13.0191	-16.2353	-29.3852
11931_at	11931	10.1452	10.1968	1.9054	-0.939603	-0.302179	11931_at	11931	15.1677	16.1088	1.14417	-35.4721	-25.5673
11932_at	11932	6.70306	7.21415	1.77542	0.135817	1.04618	11932_at	11932	-17.6856	-12.6399	-2.62811	-25.0873	-18.4171
11933_at	11933	10.7084	10.6272	0.943237	1.99608	-0.853599	11933_at	11933	20.5424	20.257	-26.7803	-15.7962	-28.4914
11936_at	11936	4.99484	5.12898	0.578583	16.3202	3.05621	11936_at	11936	-33.9895	-32.7382	-37.3636	6.78695	-7.75818
11937_at	11937	6.25282	6.67953	1.57802	10.3269	3.20426	11937_at	11937	-21.9828	-17.793	-8.35732	0.910574	-6.97308
11938_at	11938	9.56931	9.87774	1.64911	-0.616789	0.459081	11938_at	11938	9.67099	13.0335	-6.29388	-31.5306	-21.5304
11941_at	11941	5.30377	6.01872	1.58387	0.914779	1.54162	11941_at	11941	-31.0409	-24.1623	-8.18742	-20.4757	-15.7899
11944_at	11944	5.47908	5.51207	0.601013	27.9895	2.75523	11944_at	11944	-29.3677	-29.0458	-36.7126	14.0964	-9.3542
11945_at	11945	6.932	6.96321	0.502621	21.0675	2.01881	11945_at	11945	-15.5005	-15.0587	-39.5682	10.2043	-13.2593
11946_at	11946	12.1257	12.045	0.620567	3.28896	-1.02039	11946_at	11946	34.0697	33.9232	-36.1451	-11.6389	-29.3759
11947_at	11947	12.719	12.4351	0.979631	3.03317	-1.52578	11947_at	11947	39.7323	37.6827	-25.7241	-12.3741	-32.0559
11950_at	11950	10.5258	10.4573	1.01641	3.46022	-1.2356	11950_at	11950	18.7998	18.6196	-24.6567	-11.1663	-30.5171
11951_at	11951	4.17915	4.40047	0.690442	3.13605	1.74021	11951_at	11951	-41.7747	-39.7601	-34.1171	-12.074	-14.7367
11957_at	11957	11.5172	11.3307	0.981906	6.67041	-2.06391	11957_at	11957	28.2627	27.0386	-25.6581	-4.30798	-34.9095
11958_at	11958	12.23	11.9775	1.01186	1.6834	-1.22051	11958_at	11958	35.0657	33.2721	-24.7888	-17.0046	-30.4371
11964_at	11964	9.17531	9.21033	1.3827	-0.190598	-0.0747428	11964_at	11964	5.91051	6.60058	-14.026	-27.5471	-24.3612
11966_at	11966	9.54071	9.61179	1.21445	-0.850075	0.0660691	11966_at	11966	9.39804	10.4701	-18.9088	-34.27	-23.6145
11972_at	11972	10.1222	10.0946	0.788087	0.791316	-0.449263	11972_at	11972	14.9484	15.1239	-31.2832	-21.1176	-26.3472
11973_at	11973	11.1788	11.1404	0.732971	0.955595	-0.463049	11973_at	11973	25.0322	25.2042	-32.8828	-20.2694	-26.4204
11974_at	11974	10.4744	10.2661	0.938711	1.56555	-1.0929	11974_at	11974	18.3098	16.7764	-26.9117	-17.4869	-29.7604
11975_at	11975	6.66038	6.8465	1.10816	-0.350866	0.608626	11975_at	11975	-18.093	-16.1836	-21.9937	-28.9226	-20.7374
11977_at	11977	7.31726	7.29519	1.28407	-0.761914	-0.0998449	11977_at	11977	-11.8235	-11.8589	-16.8886	-33.1745	-24.4943
11979_at	11979	4.74578	4.81204	0.478382	3.59984	1.36266	11979_at	11979	-36.3666	-35.7931	-40.2717	-10.7918	-16.7389
11980_at	11980	7.94431	7.90268	1.61804	-0.990881	-0.178752	11980_at	11980	-5.83866	-6.00342	-7.19567	-36.2072	-24.9128
11981_at	11981	7.91008	7.9925	1.56168	-1.17417	0.142056	11981_at	11981	-6.16532	-5.13766	-8.83132	-39.18	-23.2116
11982_at	11982	5.65885	5.85344	1.11822	0.647195	0.862137	11982_at	11982	-27.6519	-25.7554	-21.7018	-21.9038	-19.3931
11983_at	11983	10.3304	10.1389	1.05908	3.09499	-1.37002	11983_at	11983	16.935	15.5507	-23.4183	-12.1931	-31.2299
11987_at	11987	6.63238	6.72236	0.609573	0.431983	0.533024	11987_at	11987	-18.3602	-17.3801	-36.4642	-23.1614	-21.1383
11988_at	11988	5.22916	5.55282	0.98146	5.37036	2.23191	11988_at	11988	-31.753	-28.653	-25.671	-6.7173	-12.1293
11989_at	11989	5.17991	5.56719	1.15529	6.31425	2.18794	11989_at	11989	-32.2231	-28.5145	-20.6258	-4.93008	-12.3625
11990_at	11990	6.62623	6.75181	0.561232	0.395702	0.808457	11990_at	11990	-18.4189	-17.0963	-37.8672	-23.3843	-19.6777
11991_at	11991	9.754	9.77548	0.833515	0.620697	-0.0407412	11991_at	11991	11.4337	12.0479	-29.9648	-22.053	-24.1809
11992_at	11992	8.95642	9.11418	0.857843	0.489899	0.591985	11992_at	11992	3.82129	5.67383	-29.2587	-22.8123	-20.8256
11993_at	11993	8.62797	8.67604	0.825947	0.578421	0.0670497	11993_at	11993	0.686518	1.45074	-30.1844	-22.2942	-23.6093
11994_at	11994	5.19787	5.32565	0.695931	11.9029	2.4596	11994_at	11994	-32.0517	-30.8426	-33.9578	2.69492	-10.9219
11997_at	11997	4.91925	5.27483	1.09314	6.78449	2.39177	11997_at	11997	-34.7109	-31.3324	-22.4299	-4.11412	-11.2816
11998_at	11998	6.49968	6.62845	0.750991	12.6208	3.01538	11998_at	11998	-19.6267	-18.2853	-32.3598	3.44167	-7.9747
12000_at	12000	6.00943	6.03653	0.52672	1.72079	0.725205	12000_at	12000	-24.3058	-23.9907	-38.8688	-16.8548	-20.1192
12005_at	12005	7.71088	7.69969	0.633627	0.51789	-0.0947036	12005_at	12005	-8.06657	-7.95996	-35.7661	-22.6465	-24.4671
12006_at	12006	6.12958	6.25416	0.663367	11.3883	2.65471	12006_at	12006	-23.1591	-21.893	-34.9029	2.13563	-9.88727
12007_at	12007	5.9478	6.16351	1.30376	11.303	2.89425	12007_at	12007	-24.8941	-22.7668	-16.3171	2.04077	-8.61699
12009_at	12009	7.19827	7.25645	0.737456	1.6033	0.571375	12009_at	12009	-12.9591	-12.2323	-32.7526	-17.3306	-20.9349
12010_at	12010	11.8381	11.3319	1.91898	0.207349	-0.938293	12010_at	12010	31.3251	27.0501	1.53854	-24.5987	-28.9405
12012_at	12012	3.85037	4.05598	0.855095	24.4422	4.87205	12012_at	12012	-44.9127	-43.0805	-29.3385	12.2293	1.87102
12013_at	12013	6.42658	6.57005	1.05862	-0.091509	0.650623	12013_at	12013	-20.3244	-18.8482	-23.4317	-26.7564	-20.5147
12014_at	12014	6.7689	6.95097	1.63378	-0.0344982	0.673811	12014_at	12014	-17.0572	-15.1767	-6.73898	-26.3198	-20.3917
12015_at	12015	7.66465	7.67856	0.582611	0.455953	0.0860748	12015_at	12015	-8.50785	-8.16367	-37.2467	-23.0159	-23.5084
12017_at	12017	10.1333	9.95063	0.855322	4.85877	-1.72725	12017_at	12017	15.0536	13.7361	-29.3319	-7.78422	-33.1243
12018_at	12018	6.09491	6.25429	0.810017	2.10601	1.18786	12018_at	12018	-23.49	-21.8917	-30.6468	-15.3937	-17.6658
12020_at	12020	4.26616	4.35373	0.464415	2.99381	1.4	12020_at	12020	-40.9443	-40.2106	-40.6771	-12.4905	-16.5408
12021_at	12021	4.66315	4.8591	0.723467	7.18198	2.21837	12021_at	12021	-37.1553	-35.3395	-33.1587	-3.45777	-12.2011
12022_at	12022	5.75583	5.86192	0.648934	16.2208	2.80255	12022_at	12022	-26.7263	-25.6736	-35.3218	6.70627	-9.1033
12023_at	12023	5.22548	5.25637	0.415466	0.886181	0.597178	12023_at	12023	-31.7881	-31.5104	-42.0977	-20.6219	-20.7981
12028_at	12028	8.86848	8.89975	0.934185	0.273055	0.106297	12028_at	12028	2.98196	3.60694	-27.043	-24.1637	-23.4012
12029_at	12029	5.75658	5.81788	0.781263	1.31661	0.766938	12029_at	12029	-26.7191	-26.0982	-31.4813	-18.5603	-19.8979
12032_at	12032	4.84954	5.57891	1.69137	0.303765	1.32921	12032_at	12032	-35.3763	-28.4015	-5.06759	-23.9647	-16.9162
12033_at	12033	8.45829	8.38772	0.979104	0.822838	-0.377112	12033_at	12033	-0.932982	-1.32832	-25.7394	-20.951	-25.9646
12034_at	12034	10.3284	10.3414	0.826604	-0.347462	-0.106815	12034_at	12034	16.9164	17.5027	-30.1653	-28.892	-24.5313
12035_at	12035	6.56639	7.00515	1.63536	-0.976781	0.52186	12035_at	12035	-18.9901	-14.6545	-6.69288	-36.0014	-21.1975
12036_at	12036	5.96172	6.16336	1.11354	-0.0950881	0.65097	12036_at	12036	-24.7612	-22.7682	-21.8378	-26.7842	-20.5129
12038_at	12038	5.19938	5.43281	0.715052	4.4458	1.99206	12038_at	12038	-32.0373	-29.8097	-33.4029	-8.70523	-13.4012
12039_at	12039	8.25454	8.22502	1.0841	0.266134	0.0491513	12039_at	12039	-2.87773	-2.89653	-22.6921	-24.2089	-23.7042
12040_at	12040	8.35045	8.16611	1.35113	0.285198	-0.633473	12040_at	12040	-1.96226	-3.46431	-14.9422	-24.0847	-27.3241
12041_at	12041	7.93705	7.79122	0.874227	0.726321	-0.729211	12041_at	12041	-5.90789	-7.07775	-28.7832	-21.467	-27.8318
12042_at	12042	8.74517	8.76256	0.881763	-0.389386	0.211403	12042_at	12042	1.80506	2.28463	-28.5645	-29.2732	-22.8438
12043_at	12043	6.79577	7.00559	0.960583	1.06355	1.12364	12043_at	12043	-16.8007	-14.6502	-26.2769	-19.7374	-18.0064
12048_at	12048	6.95752	7.00436	0.748354	1.67025	0.746488	12048_at	12048	-15.2569	-14.6621	-32.4364	-17.0576	-20.0063
12049_at	12049	4.53738	4.78878	1.43731	26.4942	4.96593	12049_at	12049	-38.3556	-36.0173	-12.4411	13.3378	2.36883
12050_at	12050	6.99019	7.05141	0.500588	2.89034	1.07103	12050_at	12050	-14.9452	-14.2085	-39.6272	-12.8011	-18.2853
12051_at	12051	6.28768	6.47957	1.36961	-0.681474	0.484786	12051_at	12051	-21.6502	-19.7204	-14.4059	-32.2409	-21.3941
12053_at	12053	6.65817	6.65255	0.967392	-0.210828	0.420389	12053_at	12053	-18.1141	-18.053	-26.0793	-27.7139	-21.7356
12054_at	12054	7.34056	7.33166	0.692148	-0.0332827	-0.239152	12054_at	12054	-11.601	-11.5074	-34.0676	-26.3106	-25.2331
12055_at	12055	7.72389	7.70159	1.11931	3.41343	0.478224	12055_at	12055	-7.94241	-7.94166	-21.6703	-11.2939	-21.4289
12057_at	12057	4.59465	4.72242	0.745327	41.7259	5.63456	12057_at	12057	-37.809	-36.6569	-32.5242	19.6891	5.9145
12061_at	12061	5.0014	5.06934	0.459502	6.88514	1.53968	12061_at	12061	-33.9269	-33.313	-40.8196	-3.94517	-15.8001
12062_at	12062	4.46978	4.51727	0.401744	8.56953	1.69094	12062_at	12062	-39.0008	-38.6342	-42.4959	-1.37055	-14.998
12064_at	12064	5.36568	5.6792	1.06067	2.47352	1.46434	12064_at	12064	-30.4501	-27.4348	-23.3721	-14.1223	-16.1996
12068_at	12068	6.78352	6.77088	0.664311	-0.168339	-0.00289131	12068_at	12068	-16.9177	-16.9125	-34.8755	-27.3658	-23.9802
12069_at	12069	7.13304	7.79418	2.28742	-1.21409	0.454763	12069_at	12069	-13.5817	-7.04923	12.2316	-39.915	-21.5533
12070_at	12070	10.3792	10.1813	1.39021	-0.379768	-0.664239	12070_at	12070	17.4011	15.9596	-13.808	-29.1849	-27.4872
12075_at	12075	5.05513	5.24652	0.928328	20.3015	3.92874	12075_at	12075	-33.4141	-31.6053	-27.213	9.7035	-3.13124
12091_at	12091	7.83668	7.96821	1.23135	2.76747	1.20061	12091_at	12091	-6.86593	-5.37185	-18.4184	-13.1785	-17.5982
121021_at	121021	6.66461	6.69892	0.748762	0.167416	0.368704	121021_at	121021	-18.0526	-17.6061	-32.4245	-24.8695	-22.0097
121022_at	121022	9.2548	9.19937	1.0064	0.292393	-0.0458629	121022_at	121022	6.66914	6.49495	-24.9471	-24.0381	-24.2081
12111_at	12111	8.68808	8.81932	2.4306	-1.30097	0.196156	12111_at	12111	1.26016	2.83169	16.3871	-41.6524	-22.9247
12116_at	12116	5.19259	5.71906	1.81288	7.48517	2.72101	12116_at	12116	-32.1021	-27.0507	-1.54101	-2.97596	-9.53566
12121_at	12121	4.80813	5.17543	0.945444	0.279788	1.09283	12121_at	12121	-35.7715	-32.2905	-26.7163	-24.1198	-18.1697
12122_at	12122	6.37833	6.62806	1.04562	0.199829	0.798187	12122_at	12122	-20.785	-18.2891	-23.8088	-24.6494	-19.7322
12123_at	12123	6.00829	6.06597	0.480473	0.572167	0.656803	12123_at	12123	-24.3167	-23.7069	-40.211	-22.3302	-20.4819
12124_at	12124	5.38239	5.59099	0.717668	3.44692	1.67378	12124_at	12124	-30.2906	-28.285	-33.3269	-11.2024	-15.089
12125_at	12125	6.62358	6.61372	0.837878	0.273838	0.341233	12125_at	12125	-18.4442	-18.4273	-29.8381	-24.1586	-22.1553
12140_at	12140	4.58699	5.83937	2.48084	0.275265	1.16941	12140_at	12140	-37.8821	-25.891	17.8452	-24.1493	-17.7636
12142_at	12142	5.88016	6.29791	1.54158	0.564647	1.01129	12142_at	12142	-25.5397	-21.4713	-9.41465	-22.3737	-18.6021
12143_at	12143	5.05562	5.34894	1.29227	4.58441	2.11081	12143_at	12143	-33.4093	-30.6181	-16.6506	-8.38967	-12.7715
12144_at	12144	6.6377	7.05968	1.58626	-0.699505	0.649064	12144_at	12144	-18.3094	-14.1289	-8.11814	-32.4451	-20.523
12145_at	12145	4.62462	5.13635	1.43385	5.67432	2.47631	12145_at	12145	-37.523	-32.6672	-12.5415	-6.11792	-10.8333
12151_at	12151	8.72297	8.72528	1.14618	1.6854	0.0935871	12151_at	12151	1.59316	1.92532	-20.8905	-16.9965	-23.4686
12153_at	12153	6.40787	6.48243	0.889591	-0.0534018	0.492907	12153_at	12153	-20.503	-19.6928	-28.3373	-26.4631	-21.351
12154_at	12154	5.35508	5.42546	0.572068	12.1661	2.30716	12154_at	12154	-30.5513	-29.8805	-37.5527	2.97308	-11.7303
12155_at	12155	4.17449	4.40825	1.10375	31.6917	5.46209	12155_at	12155	-41.8192	-39.6851	-22.1218	15.8227	4.99992
12156_at	12156	5.45953	5.89502	1.35832	1.40993	1.21048	12156_at	12156	-29.5543	-25.3547	-14.7336	-18.1487	-17.5459
12159_at	12159	6.06405	6.54864	1.64273	-0.348933	0.682248	12159_at	12159	-23.7845	-19.0546	-6.4792	-28.9052	-20.347
12160_at	12160	5.0849	5.51429	1.08519	3.48815	1.85588	12160_at	12160	-33.1299	-29.0243	-22.6604	-11.0906	-14.1234
12162_at	12162	4.6704	5.07241	1.13577	2.53029	1.79821	12162_at	12162	-37.086	-33.2835	-21.1926	-13.9353	-14.4292
12163_at	12163	5.02938	5.15028	0.580496	7.64771	2.11112	12163_at	12163	-33.6599	-32.5329	-37.3081	-2.72395	-12.7698
12164_at	12164	5.14842	5.22251	0.450036	3.59365	1.47531	12164_at	12164	-32.5237	-31.8367	-41.0944	-10.8082	-16.1415
12165_at	12165	6.5397	6.59187	0.630742	2.48578	1.03217	12165_at	12165	-19.2448	-18.6379	-35.8498	-14.0817	-18.4914
12166_at	12166	7.78248	7.68774	1.0947	0.104505	-0.268716	12166_at	12166	-7.3832	-8.07521	-22.3844	-25.3064	-25.3898
12167_at	12167	4.48052	4.63172	0.628327	15.2658	3.27598	12167_at	12167	-38.8983	-37.5311	-35.9199	5.90784	-6.59275
12168_at	12168	6.20675	6.37519	0.967087	0.143111	0.737217	12168_at	12168	-22.4226	-20.7265	-26.0881	-25.0368	-20.0555
12169_at	12169	4.17445	4.50783	0.846082	3.93036	2.01367	12169_at	12169	-41.8196	-38.7253	-29.6	-9.94129	-13.2866
12173_at	12173	4.39984	4.94242	1.51052	3.78753	2.00256	12173_at	12173	-39.6684	-34.5364	-10.3162	-10.3029	-13.3455
12175_at	12175	9.0172	8.76964	1.14959	-0.516079	-0.543729	12175_at	12175	4.4014	2.35289	-20.7915	-30.4882	-26.8482
12177_at	12177	9.25234	9.23074	1.05684	2.59703	0.702146	12177_at	12177	6.64566	6.79732	-23.4834	-13.7184	-20.2415
12180_at	12180	5.49112	5.73664	0.790382	7.18974	2.51538	12180_at	12180	-29.2528	-26.8812	-31.2166	-3.44524	-10.6261
12181_at	12181	8.09095	8.20475	0.700291	0.423784	0.55352	12181_at	12181	-4.43904	-3.0919	-33.8313	-23.2115	-21.0296
12182_at	12182	4.03832	4.88236	1.66284	1.73319	1.61493	12182_at	12182	-43.1189	-35.1153	-5.89535	-16.8054	-15.4011
12183_at	12183	8.11672	8.32675	1.40728	0.969415	0.890649	12183_at	12183	-4.19311	-1.91602	-13.3125	-20.2002	-19.2419
12189_at	12189	5.09703	5.47927	1.12548	0.301059	1.05964	12189_at	12189	-33.0141	-29.3619	-21.4913	-23.9821	-18.3457
12190_at	12190	6.84604	7.19973	1.384	0.708603	1.0488	12190_at	12190	-16.3209	-12.779	-13.9883	-21.5637	-18.4032
12192_at	12192	7.72257	7.59353	1.29985	-0.516177	-0.261267	12192_at	12192	-7.95502	-8.98319	-16.4304	-30.4892	-25.3503
12193_at	12193	6.67893	6.80936	0.587234	3.85801	1.54275	12193_at	12193	-17.9159	-16.5416	-37.1125	-10.1233	-15.7839
12209_at	12209	6.00735	6.0198	0.578903	0.506681	0.288734	12209_at	12209	-24.3258	-24.1519	-37.3543	-22.7127	-22.4337
12211_at	12211	6.72229	6.85449	0.732921	0.364376	0.648324	12211_at	12211	-17.5021	-16.1066	-32.8843	-23.5795	-20.5269
12212_at	12212	6.21197	6.37455	1.03226	3.28452	1.41121	12212_at	12212	-22.3727	-20.7326	-24.1966	-11.6514	-16.4814
12215_at	12215	11.539	10.6473	1.83643	-0.382874	-0.930789	12215_at	12215	28.4708	20.4514	-0.857449	-29.2133	-28.9007
12217_at	12217	4.53229	4.68242	0.618806	4.97346	1.8733	12217_at	12217	-38.4042	-37.0425	-36.1962	-7.53826	-14.031
12223_at	12223	4.99374	5.1094	0.700213	4.6957	1.66381	12223_at	12223	-33.9999	-32.927	-33.8335	-8.14108	-15.1419
12224_at	12224	6.91538	7.37853	2.3115	-0.664853	0.607918	12224_at	12224	-15.6591	-11.0556	12.9303	-32.0551	-20.7411
12227_at	12227	8.46272	8.58525	1.26052	-0.346655	0.447796	12227_at	12227	-0.890742	0.575635	-17.5718	-28.8848	-21.5903
12229_at	12229	6.02257	6.45273	1.46197	0.869784	1.30436	12229_at	12229	-24.1804	-19.979	-11.7253	-20.7064	-17.048
12231_at	12231	3.99947	4.05111	0.346777	8.29982	2.16943	12231_at	12231	-43.4897	-43.1274	-44.0912	-1.75393	-12.4606
12234_at	12234	6.27402	6.35964	0.593243	2.67362	1.01336	12234_at	12234	-21.7805	-20.8763	-36.9381	-13.4733	-18.5912
12235_at	12235	6.35455	6.66152	2.1769	-1.15092	0.37464	12235_at	12235	-21.0119	-17.9665	9.02391	-38.7682	-21.9782
12236_at	12236	6.88258	7.09	1.77832	-0.88472	0.414673	12236_at	12236	-15.9722	-13.8366	-2.54385	-34.7237	-21.7659
12237_at	12237	8.52474	8.50875	0.682068	0.120889	0.0987549	12237_at	12237	-0.298785	-0.161787	-34.3602	-25.1913	-23.4412
12238_at	12238	9.07515	9.05444	0.786802	0.194104	-0.184942	12238_at	12238	4.95455	5.09797	-31.3205	-24.688	-24.9456
12257_at	12257	8.45907	8.32263	1.83782	-1.10333	-0.157678	12257_at	12257	-0.925544	-1.95568	-0.816981	-37.9594	-24.801
12258_at	12258	7.80984	7.96475	2.34189	-1.1392	0.263838	12258_at	12258	-7.12211	-5.40515	13.8123	-38.565	-22.5658
12259_at	12259	7.90305	7.38507	2.07149	-1.11461	0.0295273	12259_at	12259	-6.23244	-10.9925	5.96471	-38.1472	-23.8083
12260_at	12260	7.57517	7.20789	2.18366	-0.94005	0.066201	12260_at	12260	-9.36189	-12.7003	9.2201	-35.4784	-23.6138
12261_at	12261	11.3287	11.2481	1.11293	2.323	-1.01823	12261_at	12261	26.4628	26.2423	-21.8554	-14.6299	-29.3644
12262_at	12262	7.50854	7.02771	1.97832	-0.940964	0.178164	12262_at	12262	-9.99783	-14.437	3.26055	-35.4912	-23.0201
12263_at	12263	5.52948	6.07675	1.40306	0.984168	1.34653	12263_at	12263	-28.8867	-23.6029	-13.435	-20.1267	-16.8244
12265_at	12265	5.0239	5.26585	0.937725	6.12756	2.33418	12265_at	12265	-33.7122	-31.419	-26.9403	-5.26689	-11.587
12266_at	12266	8.02284	8.32808	2.71741	-1.23084	0.351903	12266_at	12266	-5.08916	-1.90312	24.7111	-40.2343	-22.0988
12267_at	12267	5.63221	5.87362	1.1631	7.79673	2.23878	12267_at	12267	-27.9062	-25.5609	-20.3993	-2.49664	-12.0929
12269_at	12269	4.23361	4.5358	1.25795	23.6107	4.7856	12269_at	12269	-41.255	-38.4557	-17.6466	11.7555	1.41257
12273_at	12273	5.3066	5.62213	0.92859	9.68401	2.67474	12273_at	12273	-31.0139	-27.9849	-27.2054	0.116198	-9.78105
12274_at	12274	6.50086	6.64944	0.923216	0.395434	0.705072	12274_at	12274	-19.6155	-18.0831	-27.3614	-23.386	-20.226
12279_at	12279	4.3593	4.62533	1.29313	19.1256	4.20686	12279_at	12279	-40.0554	-37.5927	-16.6256	8.90009	-1.65638
12282_at	12282	6.88839	6.95533	0.704477	0.0116509	0.505555	12282_at	12282	-15.9168	-15.1347	-33.7098	-25.9756	-21.284
12283_at	12283	7.82612	7.84658	0.987994	1.31689	0.542493	12283_at	12283	-6.96667	-6.54417	-25.4814	-18.559	-21.0881
12286_at	12286	4.4274	4.79015	0.875179	1.20108	1.31975	12286_at	12286	-39.4054	-36.004	-28.7555	-19.0861	-16.9664
12287_at	12287	5.58231	5.57737	0.725237	-0.0152298	0.0830371	12287_at	12287	-28.3824	-28.4163	-33.1073	-26.1751	-23.5245
12288_at	12288	5.76188	6.05338	1.2712	2.48793	1.54566	12288_at	12288	-26.6686	-23.8282	-17.2618	-14.0746	-15.7684
12289_at	12289	6.07607	6.07544	0.536708	0.930278	0.121783	12289_at	12289	-23.6699	-23.6156	-38.5789	-20.397	-23.3191
12290_at	12290	6.06359	6.07463	0.53647	0.896514	0.340639	12290_at	12290	-23.7889	-23.6234	-38.5858	-20.5689	-22.1585
12291_at	12291	6.4429	6.5596	1.01125	-0.256819	0.414837	12291_at	12291	-20.1687	-18.9489	-24.8063	-28.1001	-21.765
12292_at	12292	4.43645	4.75889	1.12484	16.1145	3.70332	12292_at	12292	-39.319	-36.3054	-21.5098	6.61953	-4.32659
12293_at	12293	5.69158	6.0801	1.24847	1.5536	1.31242	12293_at	12293	-27.3395	-23.5707	-17.9217	-17.5366	-17.0053
12294_at	12294	4.7935	5.79499	1.9893	0.0662107	1.27263	12294_at	12294	-35.9111	-26.3187	3.57915	-25.5787	-17.2163
12295_at	12295	4.89131	5.03792	0.565927	2.50949	1.35679	12295_at	12295	-34.9776	-33.6159	-37.7309	-14.0036	-16.77
12296_at	12296	5.29603	5.76239	1.14673	0.00221019	1.0618	12296_at	12296	-31.1148	-26.633	-20.8745	-26.0454	-18.3343
12297_at	12297	7.20848	7.22678	1.5483	-0.735866	0.196405	12297_at	12297	-12.8616	-12.5182	-9.21975	-32.8657	-22.9234
12298_at	12298	4.26252	5.08556	1.67079	0.913955	1.56513	12298_at	12298	-40.979	-33.1568	-5.66467	-20.4799	-15.6652
12299_at	12299	4.43389	4.64403	0.98463	17.5745	3.85744	12299_at	12299	-39.3435	-37.4125	-25.579	7.76917	-3.50936
12300_at	12300	6.20201	6.56987	1.21123	0.554861	1.21643	12300_at	12300	-22.4678	-18.85	-19.0024	-22.4304	-17.5143
12301_at	12301	10.0934	10.0466	0.94995	1.71025	-0.639827	12301_at	12301	14.6733	14.6607	-26.5855	-16.8969	-27.3578
12304_at	12304	8.25137	8.25117	0.860745	1.22772	-0.213812	12304_at	12304	-2.9079	-2.64445	-29.1745	-18.9632	-25.0987
12305_at	12305	7.40096	7.47246	1.07497	-0.211999	0.246972	12305_at	12305	-11.0246	-10.1502	-22.957	-27.7236	-22.6552
12306_at	12306	11.2619	10.7368	2.02403	-0.588827	-0.709425	12306_at	12306	25.8257	21.3135	4.58736	-31.2337	-27.7269
12307_at	12307	4.23366	5.49414	2.34874	0.0864295	1.26679	12307_at	12307	-41.2545	-29.2185	14.0111	-25.4343	-17.2472
12308_at	12308	6.26685	6.81141	1.66204	1.69501	1.63493	12308_at	12308	-21.849	-16.5218	-5.91882	-16.9579	-15.2951
12309_at	12309	4.36544	5.51661	2.35135	1.09043	1.5891	12309_at	12309	-39.9968	-29.002	14.087	-19.6078	-15.538
12310_at	12310	4.84131	4.9539	0.579498	4.40306	1.64743	12310_at	12310	-35.4549	-34.4257	-37.337	-8.80389	-15.2288
12311_at	12311	3.80672	4.00762	0.651116	20.1338	3.68762	12311_at	12311	-45.3293	-43.5466	-35.2585	9.59157	-4.40989
12313_at	12313	10.9446	10.8797	0.784291	1.93992	-0.794674	12313_at	12313	22.7969	22.6907	-31.3934	-16.0061	-28.1789
12314_at	12314	12.613	12.5644	0.793874	3.02185	-0.936892	12314_at	12314	38.7212	38.9291	-31.1153	-12.4075	-28.9331
12315_at	12315	9.26547	9.28983	1.1868	-0.104759	-0.0597003	12315_at	12315	6.77099	7.36681	-19.7114	-26.8597	-24.2814
12316_at	12316	5.12831	5.31134	0.933482	0.249893	0.872222	12316_at	12316	-32.7156	-30.9806	-27.0634	-24.3156	-19.3396
12317_at	12317	10.82	10.7253	0.830262	0.970073	-0.759877	12317_at	12317	21.6083	21.2025	-30.0592	-20.197	-27.9944
12319_at	12319	4.83133	5.18263	1.0077	2.38624	1.5139	12319_at	12319	-35.5501	-32.2211	-24.9094	-14.4146	-15.9368
12321_at	12321	10.1228	10.0403	1.18356	-0.0164895	-0.323047	12321_at	12321	14.9538	14.6002	-19.8055	-26.1845	-25.6779
12322_at	12322	4.9266	5.35675	1.30616	5.75606	2.52915	12322_at	12322	-34.6408	-30.5428	-16.2472	-5.96078	-10.5531
12323_at	12323	5.69161	6.47372	1.68017	0.275708	1.26562	12323_at	12323	-27.3393	-19.7767	-5.39238	-24.1464	-17.2535
12325_at	12325	8.60151	8.79523	1.34921	-0.343158	0.412134	12325_at	12325	0.433946	2.59953	-14.9979	-28.8535	-21.7794
12326_at	12326	5.56425	5.74508	0.668531	2.0291	1.37104	12326_at	12326	-28.5548	-26.7998	-34.753	-15.6741	-16.6944
12328_at	12328	8.63483	8.68552	0.587526	0.229147	0.205667	12328_at	12328	0.751918	1.54209	-37.104	-24.453	-22.8742
12330_at	12330	10.0694	9.92069	0.789554	1.48468	-0.90478	12330_at	12330	14.4444	13.4475	-31.2406	-17.8271	-28.7628
12331_at	12331	7.97839	8.02056	1.61451	-1.04808	0.0880509	12331_at	12331	-5.51332	-4.86727	-7.29802	-37.0727	-23.4979
12332_at	12332	7.93854	8.1619	1.93459	-0.800115	0.244009	12332_at	12332	-5.89376	-3.5049	1.99158	-33.6393	-22.6709
12333_at	12333	7.14647	7.2937	1.00027	-0.214024	0.509154	12333_at	12333	-13.4535	-11.8732	-25.1251	-27.7404	-21.2649
12334_at	12334	9.35258	9.15405	1.47006	0.436513	-0.824315	12334_at	12334	7.6024	6.0581	-11.4904	-23.1338	-28.3361
12335_at	12335	4.63712	4.96759	1.08295	6.29197	2.28991	12335_at	12335	-37.4037	-34.2938	-22.7256	-4.96987	-11.8218
12336_at	12336	10.911	10.7335	0.971879	1.2012	-0.987887	12336_at	12336	22.4764	21.2823	-25.9491	-19.0855	-29.2035
12337_at	12337	6.86873	6.9318	0.565683	3.94809	1.28901	12337_at	12337	-16.1044	-15.3614	-37.738	-9.89701	-17.1294
12338_at	12338	5.26963	5.68439	1.22416	4.06011	1.98352	12338_at	12338	-31.3668	-27.3848	-18.6272	-9.62031	-13.4465
12339_at	12339	8.6146	8.65186	0.761853	1.47351	-0.412802	12339_at	12339	0.558871	1.21764	-32.0446	-17.8747	-26.1539
12343_at	12343	10.8334	10.7046	0.717636	5.42489	-1.68093	12343_at	12343	21.7357	21.0033	-33.3279	-6.60796	-32.8786
12344_at	12344	4.04255	4.14043	0.460184	80.8636	6.48165	12344_at	12344	-43.0786	-42.2665	-40.7999	29.1699	10.4065
12345_at	12345	10.3987	10.1521	0.933585	1.18046	-1.14731	12345_at	12345	17.5871	15.678	-27.0605	-19.1819	-30.0489
12346_at	12346	5.17579	5.53172	1.36072	7.75439	2.5984	12346_at	12346	-32.2625	-28.8564	-14.6639	-2.56087	-10.1859
12348_at	12348	6.5601	6.88855	1.54235	0.241548	0.965597	12348_at	12348	-19.05	-15.7783	-9.39248	-24.3707	-18.8444
12349_at	12349	9.05254	9.00797	2.22941	-1.26406	-0.0219742	12349_at	12349	4.73876	4.65011	10.5478	-40.8893	-24.0814
12350_at	12350	6.1303	7.02616	2.23724	0.786136	1.36851	12350_at	12350	-23.1522	-14.452	10.7751	-21.1451	-16.7078
12351_at	12351	5.39076	6.44436	2.07131	0.238875	1.16428	12351_at	12351	-30.2107	-20.0597	5.95937	-24.3884	-17.7908
12352_at	12352	5.25716	5.4234	0.782271	19.7199	4.01346	12352_at	12352	-31.4858	-29.9004	-31.452	9.31156	-2.68197
12353_at	12353	4.89477	5.07483	0.929165	23.6697	4.00315	12353_at	12353	-34.9446	-33.2602	-27.1887	11.7896	-2.73665
12354_at	12354	6.38583	6.45761	0.699377	0.173884	0.476317	12354_at	12354	-20.7134	-19.932	-33.8578	-24.8253	-21.439
12355_at	12355	4.56676	4.83958	0.946852	9.8765	2.88503	12355_at	12355	-38.0752	-35.5277	-26.6754	0.358543	-8.66588
12359_at	12359	9.87629	9.83703	1.35572	2.11738	-0.94753	12359_at	12359	12.6009	12.6411	-14.8089	-15.3527	-28.9895
12361_at	12361	7.33134	7.25911	0.828826	-0.154369	-0.0859293	12361_at	12361	-11.6891	-12.2066	-30.1008	-27.2531	-24.4205
12362_at	12362	5.59699	6.32671	1.80145	-0.123257	1.10738	12362_at	12362	-28.2424	-21.1937	-1.87277	-27.0052	-18.0925
12363_at	12363	5.65776	6.23625	1.64338	-0.332672	0.835652	12363_at	12363	-27.6624	-22.0656	-6.46016	-28.7599	-19.5335
12364_at	12364	5.25012	5.59198	1.26444	0.90427	1.15088	12364_at	12364	-31.553	-28.2756	-17.4582	-20.5292	-17.8619
12365_at	12365	4.54809	4.72311	0.875703	13.8592	2.88519	12365_at	12365	-38.2534	-36.6503	-28.7404	4.64755	-8.66507
12366_at	12366	8.693	8.50344	1.20871	-0.778357	-0.0674735	12366_at	12366	1.30711	-0.212945	-19.0755	-33.3727	-24.3227
12367_at	12367	5.17456	5.56931	1.22102	0.696084	1.13818	12367_at	12367	-32.2741	-28.4941	-18.7182	-21.6324	-17.9293
12368_at	12368	8.65538	8.40988	1.27827	-0.758637	-0.131536	12368_at	12368	0.948111	-1.11475	-17.0567	-33.1352	-24.6624
12369_at	12369	6.76462	6.83756	1.2088	0.30921	0.660171	12369_at	12369	-17.098	-16.2698	-19.0729	-23.9297	-20.4641
12370_at	12370	7.78342	7.43627	1.71898	-1.02815	-0.264045	12370_at	12370	-7.37427	-10.4991	-4.26623	-36.7654	-25.3651
12371_at	12371	6.66279	6.86017	0.74207	1.81367	1.42224	12371_at	12371	-18.0699	-16.0518	-32.6187	-16.4891	-16.4229
12373_at	12373	5.90464	6.46878	1.78742	4.6386	2.23178	12373_at	12373	-25.3061	-19.8243	-2.27978	-8.26812	-12.13
12374_at	12374	5.18563	5.24803	0.475749	2.2966	1.03412	12374_at	12374	-32.1685	-31.5907	-40.3481	-14.7208	-18.481
12380_at	12380	6.64858	6.68961	1.19536	-0.614573	0.130024	12380_at	12380	-18.2056	-17.6958	-19.4631	-31.5068	-23.2754
12385_at	12385	11.1724	10.8871	1.24313	-0.353238	-0.635088	12385_at	12385	24.9716	22.7628	-18.0765	-28.944	-27.3327
12386_at	12386	4.00705	5.08177	2.08147	0.0408538	1.32365	12386_at	12386	-43.4173	-33.1932	6.25433	-25.7619	-16.9457
12387_at	12387	10.5088	10.1798	1.27798	-0.462591	-0.593242	12387_at	12387	18.6382	15.9448	-17.0652	-29.9631	-27.1108
12388_at	12388	8.16176	8.21053	1.28482	-0.577927	0.112856	12388_at	12388	-3.76317	-3.03622	-16.8666	-31.1196	-23.3664
12389_at	12389	8.80359	8.88612	2.52825	-1.22233	0.103501	12389_at	12389	2.36263	3.4756	19.221	-40.0712	-23.416
12390_at	12390	8.59833	8.46808	2.25546	-1.01909	0.0307975	12390_at	12390	0.40361	-0.553697	11.3039	-36.6277	-23.8015
12391_at	12391	4.85218	5.18521	1.14174	5.14832	2.35832	12391_at	12391	-35.3511	-32.1962	-21.0194	-7.17097	-11.459
12393_at	12393	5.49443	5.63779	0.540445	0.616504	0.849296	12393_at	12393	-29.2213	-27.834	-38.4705	-22.0768	-19.4612
12394_at	12394	5.71322	5.84619	0.676323	1.39909	1.03065	12394_at	12394	-27.133	-25.8253	-34.5269	-18.1959	-18.4995
12395_at	12395	5.46698	5.82647	1.27827	0.0111224	0.825485	12395_at	12395	-29.4832	-26.0153	-17.0568	-25.9795	-19.5874
12396_at	12396	7.35523	7.40921	0.502203	0.149531	0.45929	12396_at	12396	-11.4611	-10.7598	-39.5803	-24.9924	-21.5293
12398_at	12398	7.22577	7.23171	1.10387	0.172649	0.372165	12398_at	12398	-12.6966	-12.4707	-22.1183	-24.8337	-21.9913
12399_at	12399	5.4374	5.62591	0.650925	1.06863	1.16628	12399_at	12399	-29.7655	-27.9485	-35.264	-19.7128	-17.7802
12400_at	12400	10.304	10.235	1.09738	0.0117557	-0.401647	12400_at	12400	16.6834	16.4771	-22.3066	-25.9748	-26.0947
12401_at	12401	4.17548	4.55874	1.60993	14.9892	3.83822	12401_at	12401	-41.8098	-38.2346	-7.43095	5.66834	-3.61127
12402_at	12402	6.19814	6.38296	1.15707	0.33855	0.568865	12402_at	12402	-22.5047	-20.6515	-20.5744	-23.7424	-20.9482
12404_at	12404	5.2377	5.82629	1.34962	1.49281	1.53956	12404_at	12404	-31.6716	-26.0171	-14.9859	-17.7926	-15.8008
12405_at	12405	5.49129	5.84904	1.12044	1.58055	1.40159	12405_at	12405	-29.2512	-25.7978	-21.6375	-17.4246	-16.5324
12406_at	12406	9.50683	9.07521	2.31752	-1.30021	-0.232623	12406_at	12406	9.07465	5.29814	13.1051	-41.6363	-25.1984
12408_at	12408	8.30478	8.34535	0.913555	0.191191	0.0931966	12408_at	12408	-2.39821	-1.73673	-27.6418	-24.7077	-23.4707
12409_at	12409	5.54041	6.86776	2.71062	1.03098	1.49046	12409_at	12409	-28.7824	-15.9787	24.5141	-19.8959	-16.0612
12411_at	12411	6.26033	6.49574	0.913229	9.05681	2.49424	12411_at	12411	-21.9111	-19.5645	-27.6512	-0.702102	-10.7382
12412_at	12412	5.58009	5.74162	0.63612	1.21872	1.17314	12412_at	12412	-28.4037	-26.8332	-35.6937	-19.0046	-17.7438
12416_at	12416	6.11332	6.22217	0.675206	2.63681	1.25251	12416_at	12416	-23.3143	-22.2013	-34.5593	-13.5906	-17.323
12418_at	12418	9.15597	8.93011	1.27578	1.71634	-1.14823	12418_at	12418	5.72594	3.8996	-17.1289	-16.8725	-30.0538
12419_at	12419	7.94887	8.03561	0.622732	-0.0236247	0.434566	12419_at	12419	-5.79514	-4.72223	-36.0823	-26.238	-21.6604
12421_at	12421	7.01638	7.14176	1.01256	0.205601	0.612735	12421_at	12421	-14.6952	-13.3377	-24.7684	-24.6105	-20.7156
12424_at	12424	4.8288	5.91513	2.16448	0.437858	1.33561	12424_at	12424	-35.5742	-25.1607	8.66342	-23.1256	-16.8823
12425_at	12425	4.21761	4.84775	1.54738	3.9429	2.24386	12425_at	12425	-41.4076	-35.4489	-9.24631	-9.90998	-12.066
12426_at	12426	5.84414	5.96888	0.73064	2.75419	1.41217	12426_at	12426	-25.8835	-24.6427	-32.9505	-13.2198	-16.4763
12427_at	12427	4.67154	4.74309	0.428915	35.5921	3.78493	12427_at	12427	-37.0752	-36.4577	-41.7074	17.4474	-3.89384
12428_at	12428	8.29706	8.06961	1.9821	-1.38174	-0.0558781	12428_at	12428	-2.47187	-4.39444	3.37031	-43.4733	-24.2612
12442_at	12442	7.48438	7.23728	2.20321	-1.37547	0.0675498	12442_at	12442	-10.2284	-12.417	9.7874	-43.3238	-23.6067
12443_at	12443	8.71266	8.74674	1.43834	-0.471925	0.034442	12443_at	12443	1.49481	2.13212	-12.411	-30.0534	-23.7822
12444_at	12444	8.349	8.3305	1.40518	-0.737299	0.0545666	12444_at	12444	-1.97615	-1.87982	-13.3735	-32.8825	-23.6755
12445_at	12445	8.61339	8.57801	1.47054	-0.290959	-0.111873	12445_at	12445	0.547299	0.505864	-11.4764	-28.3934	-24.5581
12447_at	12447	7.38676	7.67257	1.35806	0.481433	0.83961	12447_at	12447	-11.1601	-8.22143	-14.7409	-22.8629	-19.5125
12448_at	12448	4.98025	5.41819	1.47203	-0.29116	0.808593	12448_at	12448	-34.1288	-29.9506	-11.4334	-28.3952	-19.677
12449_at	12449	5.92447	6.25764	1.33791	-0.262658	0.777084	12449_at	12449	-25.1168	-21.8594	-15.326	-28.1498	-19.8441
12450_at	12450	8.58224	8.77788	1.24578	0.26176	0.425846	12450_at	12450	0.249993	2.43231	-17.9997	-24.2376	-21.7067
12452_at	12452	8.64359	8.6128	0.948101	1.1241	-0.144601	12452_at	12452	0.835596	0.841182	-26.6392	-19.4471	-24.7317
12453_at	12453	10.0738	9.85538	0.885435	4.25654	-1.72106	12453_at	12453	14.4861	12.8179	-28.4579	-9.14719	-33.0914
12454_at	12454	6.21488	6.2803	0.892481	0.901978	0.480259	12454_at	12454	-22.345	-21.641	-28.2534	-20.541	-21.4181
12455_at	12455	8.29924	8.1869	0.788214	0.487914	-0.427228	12455_at	12455	-2.45102	-3.26397	-31.2795	-22.8242	-26.2304
12457_at	12457	8.70771	8.56939	1.39874	0.141391	0.201372	12457_at	12457	1.44754	0.42276	-13.5605	-25.0487	-22.897
12458_at	12458	5.96521	6.27204	1.18745	4.45383	1.9629	12458_at	12458	-24.7279	-21.7206	-19.6927	-8.68676	-13.5558
12460_at	12460	8.49116	8.4132	0.900916	3.17337	-0.649967	12460_at	12460	-0.619299	-1.08273	-28.0086	-11.9666	-27.4116
12461_at	12461	11.0451	11.1321	0.78606	0.758404	-0.312636	12461_at	12461	23.7569	25.124	-31.342	-21.2935	-25.6227
12462_at	12462	10.6567	10.7397	0.856459	0.511963	-0.156949	12462_at	12462	20.0498	21.3419	-29.2989	-22.6815	-24.7971
12464_at	12464	11.155	11.2427	0.856836	4.80079	-1.08029	12464_at	12464	24.8051	26.1894	-29.2879	-7.91012	-29.6935
12465_at	12465	11.1097	11.0635	0.95844	0.768749	-0.559195	12465_at	12465	24.3735	24.4626	-26.3391	-21.238	-26.9302
12467_at	12467	4.21238	4.30963	0.576852	61.7331	6.53843	12467_at	12467	-41.4576	-40.6357	-37.4138	25.2769	10.7076
12468_at	12468	10.68	10.6451	0.960983	0.111789	-0.119583	12468_at	12468	20.2717	20.4297	-26.2653	-25.2551	-24.599
12469_at	12469	10.4791	10.5125	0.972122	2.04314	-0.555449	12469_at	12469	18.354	19.152	-25.942	-15.6225	-26.9103
12475_at	12475	6.60014	7.15462	1.67854	0.785042	1.02357	12475_at	12475	-18.6679	-13.2137	-5.4399	-21.151	-18.537
12476_at	12476	9.15782	8.99478	1.42848	-0.76713	-0.381328	12476_at	12476	5.74359	4.52293	-12.6973	-33.2371	-25.987
12477_at	12477	4.78776	5.15115	1.27489	9.11907	2.82145	12477_at	12477	-35.9659	-32.5245	-17.1548	-0.618826	-9.00307
12478_at	12478	5.85158	6.2116	1.46322	4.30476	2.11157	12478_at	12478	-25.8124	-22.3032	-11.6891	-9.03335	-12.7675
12479_at	12479	7.27909	7.47853	1.47095	0.276706	0.766267	12479_at	12479	-12.1877	-10.0917	-11.4646	-24.1399	-19.9014
12480_at	12480	5.71451	5.78398	0.663953	4.8424	1.40025	12480_at	12480	-27.1207	-26.4248	-34.8859	-7.81965	-16.5395
12481_at	12481	4.35893	5.28413	2.03818	2.10525	1.81233	12481_at	12481	-40.0589	-31.2428	4.99791	-15.3964	-14.3543
12482_at	12482	4.35355	5.31202	2.20784	3.2653	2.0958	12482_at	12482	-40.1102	-30.9739	9.92202	-11.7054	-12.8511
12483_at	12483	5.50445	5.94724	1.44268	5.16712	2.4099	12483_at	12483	-29.1256	-24.8513	-12.2853	-7.13201	-11.1855
12484_at	12484	10.4771	9.55832	2.49433	-0.753358	-0.77128	12484_at	12484	18.3354	9.95474	18.2366	-33.0723	-28.0549
12487_at	12487	4.3474	4.9492	1.53908	4.18405	2.23084	12487_at	12487	-40.1689	-34.4711	-9.4874	-9.32004	-12.135
12488_at	12488	6.45283	6.51326	0.938725	-0.189735	0.447297	12488_at	12488	-20.0739	-19.3956	-26.9113	-27.54	-21.5929
12489_at	12489	5.41719	5.54738	0.792176	2.76303	1.27181	12489_at	12489	-29.9584	-28.7054	-31.1645	-13.1923	-17.2206
12490_at	12490	7.30721	7.32562	1.91023	-1.0993	0.16548	12490_at	12490	-11.9193	-11.5655	1.28453	-37.893	-23.0873
12491_at	12491	5.3949	6.72893	2.73643	-0.975762	0.705635	12491_at	12491	-30.1711	-17.3168	25.2632	-35.9867	-20.223
12492_at	12492	8.78999	8.72031	1.30373	0.0795976	-0.594502	12492_at	12492	2.23288	1.87741	-16.318	-25.4829	-27.1174
12493_at	12493	6.61001	7.08283	1.79426	1.04592	1.28507	12493_at	12493	-18.5737	-13.9057	-2.08119	-19.823	-17.1503
12494_at	12494	6.45337	6.65961	1.58879	-0.302657	0.593581	12494_at	12494	-20.0687	-17.985	-8.04474	-28.4953	-20.8172
12495_at	12495	5.63645	5.97766	1.16433	0.116615	0.897396	12495_at	12495	-27.8657	-24.5581	-20.3635	-25.2213	-19.2061
12496_at	12496	7.20861	7.24459	1.06963	-0.0240573	-0.0293784	12496_at	12496	-12.8604	-12.3465	-23.112	-26.2412	-24.1207
12497_at	12497	8.43575	8.36444	0.661491	0.0568273	-0.180106	12497_at	12497	-1.14815	-1.55274	-34.9574	-25.6462	-24.9199
12499_at	12499	7.24411	7.38596	0.926652	0.365515	0.741865	12499_at	12499	-12.5216	-10.984	-27.2617	-23.5724	-20.0308
12500_at	12500	5.25535	6.04005	2.03511	2.83537	1.97086	12500_at	12500	-31.5031	-23.9567	4.9088	-12.9687	-13.5137
12501_at	12501	7.05258	7.14158	1.1729	3.76963	0.926869	12501_at	12501	-14.3497	-13.3394	-20.115	-10.3488	-19.0498
12502_at	12502	4.24154	5.18467	2.09176	3.14884	2.00024	12502_at	12502	-41.1792	-32.2014	6.55282	-12.0371	-13.3578
12503_at	12503	4.33609	4.56648	0.72253	8.04868	2.64203	12503_at	12503	-40.2769	-38.16	-33.1859	-2.12003	-9.95452
12504_at	12504	5.98171	6.1327	0.855276	15.2415	3.27373	12504_at	12504	-24.5704	-23.0637	-29.3332	5.88697	-6.6047
12505_at	12505	7.98999	7.97894	2.17773	-1.19708	-0.0305017	12505_at	12505	-5.40268	-5.26843	9.04808	-39.5974	-24.1266
12506_at	12506	4.90038	5.86075	2.01355	-0.0407232	1.1255	12506_at	12506	-34.8911	-25.685	4.283	-26.3669	-17.9965
12507_at	12507	4.63526	5.16662	1.5353	5.80001	2.40014	12507_at	12507	-37.4215	-32.3755	-9.59711	-5.87698	-11.2372
12508_at	12508	7.29783	7.94061	2.38893	-0.562801	0.724713	12508_at	12508	-12.0089	-5.63788	15.1776	-30.9627	-20.1218
12509_at	12509	7.67677	7.89952	1.38606	-0.881157	0.29195	12509_at	12509	-8.39216	-6.0339	-13.9285	-34.6764	-22.4167
12511_at	12511	5.65749	5.9295	1.02111	8.05949	2.65068	12511_at	12511	-27.6649	-25.0222	-24.5203	-2.10409	-9.90863
12514_at	12514	6.43512	6.83439	1.73156	0.323475	0.869435	12514_at	12514	-20.2429	-16.3003	-3.90106	-23.8383	-19.3544
12515_at	12515	3.86645	4.81756	2.1474	2.70898	2.0133	12515_at	12515	-44.7593	-35.7399	8.16765	-13.3616	-13.2886
12516_at	12516	6.2657	6.58755	1.07741	3.35276	1.79272	12516_at	12516	-21.8599	-18.6796	-22.8862	-11.4611	-14.4583
12517_at	12517	5.53728	6.05557	1.50272	2.65924	1.80116	12517_at	12517	-28.8122	-23.8071	-10.5425	-13.519	-14.4135
12519_at	12519	4.70542	4.91205	0.701864	9.02008	2.47789	12519_at	12519	-36.7518	-34.8292	-33.7856	-0.751455	-10.8249
12520_at	12520	11.5307	11.1927	1.3972	7.95719	-2.63868	12520_at	12520	28.3912	25.7076	-13.605	-2.25567	-37.9575
12521_at	12521	9.18565	9.06069	1.61113	-0.658489	-0.113408	12521_at	12521	6.00917	5.15827	-7.39633	-31.9846	-24.5663
12522_at	12522	6.64121	7.16776	1.98263	-0.0464291	0.91498	12522_at	12522	-18.2759	-13.0871	3.38579	-26.4101	-19.1128
12523_at	12523	4.45505	5.13177	1.61284	1.86891	1.60383	12523_at	12523	-39.1414	-32.7113	-7.34662	-16.2758	-15.46
12524_at	12524	5.12998	5.49875	1.09134	4.90743	2.15107	12524_at	12524	-32.6996	-29.1741	-22.482	-7.67936	-12.558
12525_at	12525	5.01416	5.33874	1.17975	12.0306	3.23536	12525_at	12525	-33.8051	-30.7164	-19.9159	2.83055	-6.80816
12526_at	12526	4.68557	5.13323	1.35975	10.6024	3.01541	12526_at	12526	-36.9413	-32.6972	-14.6921	1.23844	-7.9745
12527_at	12527	9.29435	9.40434	1.91478	-0.643459	-0.27385	12527_at	12527	7.04667	8.47051	1.41643	-31.8193	-25.4171
12530_at	12530	7.52892	7.67642	1.06923	-0.580424	0.456459	12530_at	12530	-9.80329	-8.18425	-23.1235	-31.1457	-21.5443
12531_at	12531	7.30647	7.49715	1.54842	0.103281	0.762453	12531_at	12531	-11.9265	-9.91217	-9.21615	-25.315	-19.9217
12532_at	12532	5.89642	6.19085	1.27794	-0.203079	0.764344	12532_at	12532	-25.3845	-22.5032	-17.0663	-27.6498	-19.9116
12534_at	12534	8.41438	8.29917	2.14469	-1.31608	0.0592551	12534_at	12534	-1.35216	-2.18183	8.08913	-41.9764	-23.6506
12537_at	12537	9.24384	9.2025	0.628153	1.75171	-0.762096	12537_at	12537	6.56454	6.52513	-35.9249	-16.732	-28.0062
12539_at	12539	6.93347	6.95467	0.557266	0.401017	-0.212022	12539_at	12539	-15.4865	-15.141	-37.9823	-23.3514	-25.0892
12540_at	12540	11.1133	11.0235	0.735588	3.41533	-1.16564	12540_at	12540	24.4074	24.0767	-32.8069	-11.2887	-30.1461
12544_at	12544	6.83005	7.229	1.452	-0.570175	0.658994	12544_at	12544	-16.4735	-12.4968	-12.0145	-31.039	-20.4703
12545_at	12545	6.66551	6.82828	1.16127	-0.730425	0.367676	12545_at	12545	-18.044	-16.3592	-20.4524	-32.802	-22.0151
12549_at	12549	6.15171	6.28287	0.595103	1.35763	1.03791	12549_at	12549	-22.9479	-21.6163	-36.8841	-18.3779	-18.4609
12550_at	12550	5.31515	6.48659	2.77166	-1.334	0.530168	12550_at	12550	-30.9323	-19.6527	26.2855	-42.3701	-21.1535
12552_at	12552	8.57908	7.80535	2.48587	-1.2303	-0.197869	12552_at	12552	0.219827	-6.94162	17.9912	-40.224	-25.0141
12554_at	12554	5.28039	5.7119	1.0927	0.0254745	0.954403	12554_at	12554	-31.2641	-27.1196	-22.4426	-25.874	-18.9038
12555_at	12555	5.73573	5.92289	0.844735	12.8855	2.8555	12555_at	12555	-26.9181	-25.086	-29.6391	3.70775	-8.82252
12556_at	12556	6.12837	6.41595	1.1935	7.78468	2.4933	12556_at	12556	-23.1706	-20.3335	-19.5171	-2.51489	-10.7432
12557_at	12557	4.93601	5.53318	1.99517	4.87159	2.25092	12557_at	12557	-34.551	-28.8423	3.74951	-7.75651	-12.0285
12560_at	12560	5.16739	5.25057	0.444425	3.18333	1.28821	12560_at	12560	-32.3426	-31.5663	-41.2572	-11.9381	-17.1337
12561_at	12561	4.83904	5.12207	0.857358	2.94676	1.56682	12561_at	12561	-35.4765	-32.8048	-29.2728	-12.6309	-15.6562
12562_at	12562	5.25313	5.78414	1.25175	1.48359	1.46052	12562_at	12562	-31.5243	-26.4234	-17.8263	-17.8318	-16.2199
12563_at	12563	6.38657	6.44717	0.724128	3.97738	1.18647	12563_at	12563	-20.7063	-20.0327	-33.1395	-9.82416	-17.6732
12564_at	12564	4.02344	4.35579	0.8215	2.48732	1.7592	12564_at	12564	-43.2609	-40.1907	-30.3135	-14.0766	-14.636
12565_at	12565	4.7405	5.10336	0.964305	4.96194	2.2653	12565_at	12565	-36.417	-32.9852	-26.1689	-7.56279	-11.9523
12566_at	12566	7.44186	7.45992	1.2659	-0.916349	-0.0343609	12566_at	12566	-10.6342	-10.271	-17.4159	-35.1504	-24.1471
12567_at	12567	8.84922	8.99465	1.52245	-0.755037	0.0765209	12567_at	12567	2.79818	4.52165	-9.97004	-33.0923	-23.5591
12568_at	12568	7.46374	7.66595	0.679099	-0.0723837	0.771068	12568_at	12568	-10.4254	-8.28519	-34.4463	-26.6085	-19.876
12569_at	12569	5.93709	6.24567	0.96503	1.48187	1.47417	12569_at	12569	-24.9963	-21.9748	-26.1478	-17.8391	-16.1475
12570_at	12570	4.7792	4.83046	0.347901	5.79762	1.53483	12570_at	12570	-36.0477	-35.6156	-44.0586	-5.88153	-15.8259
12571_at	12571	4.92736	5.07058	0.692037	1.80374	1.19333	12571_at	12571	-34.6336	-33.3011	-34.0708	-16.5278	-17.6368
12572_at	12572	8.2035	8.28396	1.20178	-0.360345	-0.0129238	12572_at	12572	-3.36485	-2.32844	-19.2766	-29.0081	-24.0334
12575_at	12575	7.42095	7.66402	1.26822	-0.293313	0.661717	12575_at	12575	-10.8338	-8.30384	-17.3486	-28.4139	-20.4559
12576_at	12576	4.55728	5.25214	1.75548	3.90639	2.18994	12576_at	12576	-38.1657	-31.5512	-3.20688	-10.0014	-12.3519
12577_at	12577	7.97409	8.33275	2.03899	-0.75822	0.57121	12577_at	12577	-5.55442	-1.85813	5.0215	-33.1303	-20.9358
12578_at	12578	4.83226	5.0526	0.861805	15.8128	3.54547	12578_at	12578	-35.5412	-33.4744	-29.1437	6.37038	-5.16367
12579_at	12579	5.3657	6.0198	1.50624	0.288591	1.16943	12579_at	12579	-30.4499	-24.1519	-10.4403	-24.0627	-17.7635
12580_at	12580	8.54487	8.46922	1.27556	-0.914413	0.0658125	12580_at	12580	-0.106669	-0.54276	-17.1354	-35.1239	-23.6159
12581_at	12581	8.37496	8.35596	1.14901	-0.0309451	-0.0715509	12581_at	12581	-1.72831	-1.63446	-20.8081	-26.293	-24.3443
12583_at	12583	7.48784	7.65853	1.96044	-0.368433	0.622533	12583_at	12583	-10.1954	-8.35675	2.74163	-29.0815	-20.6636
12585_at	12585	8.17641	8.20306	1.63479	-0.309966	0.149846	12585_at	12585	-3.62344	-3.10822	-6.70955	-28.5593	-23.1702
12587_at	12587	5.44365	5.6868	0.938175	10.425	2.6664	12587_at	12587	-29.7058	-27.3616	-26.9272	1.02815	-9.82528
12589_at	12589	7.46472	7.2937	1.20168	-0.41387	-0.0750922	12589_at	12589	-10.4161	-11.8732	-19.2797	-29.5003	-24.3631
12590_at	12590	4.90644	5.21136	1.16227	7.73862	2.8157	12590_at	12590	-34.8332	-31.9442	-20.4234	-2.58486	-9.03355
12591_at	12591	4.79851	5.03074	0.907833	10.1143	3.03386	12591_at	12591	-35.8633	-33.6851	-27.8078	0.652567	-7.87667
12592_at	12592	3.72227	3.79977	0.34177	19.547	3.40059	12592_at	12592	-46.1354	-45.55	-44.2366	9.19304	-5.93197
12593_at	12593	6.53452	6.74321	0.840033	0.895416	1.05921	12593_at	12593	-19.2942	-17.1791	-29.7756	-20.5745	-18.348
12606_at	12606	6.96622	7.42007	1.80236	-0.579436	0.663145	12606_at	12606	-15.1739	-10.6551	-1.84626	-31.1354	-20.4483
12607_at	12607	6.66346	6.80699	0.710259	0.192612	0.78457	12607_at	12607	-18.0635	-16.5644	-33.542	-24.6981	-19.8044
12608_at	12608	7.49156	7.85076	1.64617	-0.876948	0.45009	12608_at	12608	-10.1599	-6.50392	-6.37943	-34.6207	-21.5781
12609_at	12609	7.59381	7.89118	1.72957	-0.641007	0.468132	12609_at	12609	-9.18395	-6.11431	-3.95865	-31.7925	-21.4824
12611_at	12611	8.01087	8.02521	0.629194	0.172216	0.4958	12611_at	12611	-5.20336	-4.8224	-35.8947	-24.8367	-21.3357
12613_at	12613	4.95025	5.2096	1.34488	16.5637	3.83672	12613_at	12613	-34.4151	-31.9611	-15.1236	6.98279	-3.61921
12614_at	12614	5.25693	5.58601	1.38271	-0.205408	0.761501	12614_at	12614	-31.488	-28.3331	-14.0257	-27.669	-19.9267
12615_at	12615	8.39163	8.08636	2.05416	-1.21551	-0.103606	12615_at	12615	-1.56925	-4.23304	5.46167	-39.9416	-24.5143
12616_at	12616	5.80637	5.81169	0.583909	-0.188697	0.260587	12616_at	12616	-26.244	-26.1578	-37.209	-27.5315	-22.583
12617_at	12617	6.8145	6.90403	1.07888	-0.555397	0.0412755	12617_at	12617	-16.622	-15.6291	-22.8437	-30.8865	-23.746
12622_at	12622	4.19822	4.26199	0.358548	7.68253	1.88836	12622_at	12622	-41.5927	-41.0948	-43.7496	-2.67053	-13.9511
12623_at	12623	4.28716	4.74642	1.27553	10.1284	2.96749	12623_at	12623	-40.7439	-36.4256	-17.1362	0.66977	-8.22864
12626_at	12626	9.26422	9.19839	0.888685	0.204465	-0.197114	12626_at	12626	6.75905	6.48544	-28.3636	-24.6181	-25.0101
12627_at	12627	5.4975	5.5267	0.580969	6.76375	1.41139	12627_at	12627	-29.1919	-28.9047	-37.2943	-4.14917	-16.4804
12628_at	12628	4.49672	5.1859	1.76965	-0.42417	0.898947	12628_at	12628	-38.7437	-32.1896	-2.79564	-29.597	-19.1979
12630_at	12630	6.09157	6.40562	1.62168	5.39785	2.14935	12630_at	12630	-23.5219	-20.4331	-7.09013	-6.66208	-12.5671
12631_at	12631	12.2396	12.0576	0.817564	1.54112	-0.991507	12631_at	12631	35.1569	34.0445	-30.4277	-17.5888	-29.2227
12632_at	12632	9.18239	9.17314	1.07916	0.32083	-0.41892	12632_at	12632	5.97803	6.24211	-22.8355	-23.8552	-26.1863
12633_at	12633	6.19413	6.39207	1.25973	-0.162584	0.710232	12633_at	12633	-22.5431	-20.5637	-17.5949	-27.3192	-20.1986
12638_at	12638	3.55941	3.77997	0.593894	9.82702	2.87164	12638_at	12638	-47.6898	-45.7408	-36.9192	0.296632	-8.7369
12640_at	12640	5.29084	5.32447	0.567388	9.99662	1.97706	12640_at	12640	-31.1644	-30.8539	-37.6885	0.507791	-13.4808
12642_at	12642	4.85657	5.16383	0.989774	9.21317	2.60665	12642_at	12642	-35.3092	-32.4023	-25.4297	-0.49383	-10.1421
12643_at	12643	5.68987	6.05091	1.27549	4.73656	1.96543	12643_at	12643	-27.3559	-23.852	-17.1373	-8.05086	-13.5424
12648_at	12648	7.13244	7.23522	0.929332	0.207133	0.382597	12648_at	12648	-13.5874	-12.4369	-27.1839	-24.6002	-21.936
12649_at	12649	5.47795	5.96287	1.58032	0.839712	1.06485	12649_at	12649	-29.3785	-24.7006	-8.29044	-20.8626	-18.3181
12651_at	12651	8.56919	8.59306	0.845225	-0.0348405	0.00981916	12651_at	12651	0.125437	0.650878	-29.6249	-26.3224	-23.9128
12652_at	12652	5.7563	6.72004	1.89108	-0.463775	0.960081	12652_at	12652	-26.7218	-17.4026	0.728568	-29.9745	-18.8737
12653_at	12653	5.39614	7.18349	2.95008	-0.967092	0.889129	12653_at	12653	-30.1593	-12.9354	31.4638	-35.8617	-19.2499
12654_at	12654	5.98744	6.69838	1.92106	1.92199	1.66814	12654_at	12654	-24.5158	-17.6113	1.5987	-16.0737	-15.1189
12655_at	12655	4.29248	5.72823	2.77768	0.498713	1.43623	12655_at	12655	-40.6931	-26.9622	26.4601	-22.7599	-16.3487
12659_at	12659	5.97091	6.06276	0.810008	3.932	1.00494	12659_at	12659	-24.6735	-23.7378	-30.647	-9.9372	-18.6358
12660_at	12660	7.53471	7.58416	0.88416	0.162134	0.442815	12660_at	12660	-9.74804	-9.07353	-28.4949	-24.9057	-21.6167
12661_at	12661	3.91071	4.44935	1.1474	4.35129	1.95804	12661_at	12661	-44.3369	-39.2889	-20.855	-8.92427	-13.5816
12662_at	12662	7.61619	7.58428	0.956186	-0.0895692	-0.442519	12662_at	12662	-8.97029	-9.07244	-26.4045	-26.7413	-26.3115
12663_at	12663	4.81199	4.99145	0.703875	8.18318	2.45135	12663_at	12663	-35.7347	-34.0638	-33.7273	-1.92284	-10.9657
12667_at	12667	6.23651	6.26941	0.632009	1.54423	0.114453	12667_at	12667	-22.1386	-21.746	-35.813	-17.5758	-23.3579
12669_at	12669	6.2142	6.36561	0.837791	1.22796	1.15016	12669_at	12669	-22.3515	-20.8188	-29.8407	-18.9621	-17.8657
12671_at	12671	4.23656	4.3286	0.491648	1.6322	1.12399	12671_at	12671	-41.2268	-40.4529	-39.8867	-17.2122	-18.0045
12672_at	12672	4.38631	4.44821	0.381892	3.00533	1.27289	12672_at	12672	-39.7975	-39.2999	-43.0721	-12.4564	-17.2149
12675_at	12675	7.51953	7.6843	0.866666	-0.122631	0.41092	12675_at	12675	-9.89293	-8.10832	-29.0026	-27.0002	-21.7858
12677_at	12677	5.69671	5.73298	0.706239	3.45405	1.04296	12677_at	12677	-27.2906	-26.9164	-33.6587	-11.183	-18.4342
12683_at	12683	5.50183	5.88789	1.30475	5.20385	2.0804	12683_at	12683	-29.1506	-25.4234	-16.2883	-7.0562	-12.9327
12684_at	12684	5.97636	6.44636	1.55752	3.62543	2.09867	12684_at	12684	-24.6215	-20.0404	-8.95206	-10.7242	-12.8359
12686_at	12686	4.96867	5.16667	0.926026	19.2084	3.91761	12686_at	12686	-34.2392	-32.3749	-27.2798	8.95813	-3.19029
12695_at	12695	6.21041	6.29234	0.859025	0.0636124	0.571374	12695_at	12695	-22.3877	-21.525	-29.2244	-25.5974	-20.9349
12696_at	12696	8.02901	7.99148	1.10227	-0.0246914	-0.0319892	12696_at	12696	-5.03025	-5.14753	-22.1649	-26.246	-24.1345
12700_at	12700	7.67966	7.81974	1.01346	0.537763	0.792545	12700_at	12700	-8.36454	-6.80292	-24.7422	-22.5299	-19.7621
12702_at	12702	7.35243	7.49929	1.51462	-0.536745	0.462736	12702_at	12702	-11.4877	-9.89155	-10.1973	-30.6962	-21.511
12703_at	12703	5.25854	5.40822	0.77994	6.67307	1.94325	12703_at	12703	-31.4727	-30.0467	-31.5197	-4.30343	-13.66
12704_at	12704	5.62247	5.73971	0.576353	2.54993	1.27423	12704_at	12704	-27.9991	-26.8516	-37.4283	-13.8711	-17.2078
12705_at	12705	5.33205	5.70994	1.25913	5.8761	2.26615	12705_at	12705	-30.7711	-27.1385	-17.6123	-5.73301	-11.9477
12709_at	12709	10.1088	10.2475	2.06458	-0.999978	-0.0586762	12709_at	12709	14.82	16.5971	5.76419	-36.3416	-24.276
12715_at	12715	6.51383	7.25632	2.14802	2.91807	1.96967	12715_at	12715	-19.4916	-12.2335	8.18591	-12.7172	-13.52
12716_at	12716	5.04365	6.17508	2.07707	-0.366308	0.9769	12716_at	12716	-33.5237	-22.6553	6.12665	-29.0622	-18.7845
12721_at	12721	8.12023	8.27011	2.59512	-0.94466	0.398264	12721_at	12721	-4.15959	-2.46195	21.1618	-35.543	-21.8529
12722_at	12722	4.76176	5.43407	1.50686	1.72278	1.48176	12722_at	12722	-36.2141	-29.7976	-10.4223	-16.8468	-16.1073
12724_at	12724	6.01714	6.18941	1.22736	-0.432305	0.509571	12724_at	12724	-24.2323	-22.5171	-18.5344	-29.6737	-21.2627
12725_at	12725	8.45463	8.52602	1.01351	-0.177509	-0.294408	12725_at	12725	-0.967993	0.00474727	-24.7408	-27.4402	-25.5261
12727_at	12727	8.06409	8.1009	1.04539	0.140336	-0.132848	12727_at	12727	-4.69541	-4.09284	-23.8156	-25.056	-24.6693
12728_at	12728	5.44157	5.62444	0.756498	1.99903	1.32002	12728_at	12728	-29.7257	-27.9627	-32.2	-15.7852	-16.965
12729_at	12729	10.0501	10.0739	0.838845	0.034184	-0.151035	12729_at	12729	14.2599	14.9244	-29.8101	-25.8104	-24.7658
12733_at	12733	5.86038	5.87645	0.58126	1.88107	0.687252	12733_at	12733	-25.7285	-25.5336	-37.2859	-16.2293	-20.3205
12737_at	12737	4.87965	5.23483	1.0474	6.73537	2.50063	12737_at	12737	-35.0889	-31.7179	-23.7573	-4.19728	-10.7043
12738_at	12738	5.35901	5.83063	1.52801	4.85555	2.36199	12738_at	12738	-30.5137	-25.9753	-9.80874	-7.79118	-11.4395
12739_at	12739	6.04477	6.84484	1.88554	0.485446	1.32719	12739_at	12739	-23.9685	-16.1996	0.567995	-22.8389	-16.9269
12740_at	12740	6.29262	6.65392	1.44323	2.68506	1.64127	12740_at	12740	-21.603	-18.0399	-12.2691	-13.4371	-15.2614
12741_at	12741	7.43051	7.66789	1.95622	0.160255	0.874243	12741_at	12741	-10.7425	-8.26655	2.61932	-24.9186	-19.3289
12745_at	12745	4.49981	4.69332	0.650038	17.4966	3.11121	12745_at	12745	-38.7142	-36.9374	-35.2898	7.70996	-7.46653
12747_at	12747	10.2626	10.2855	1.15791	1.38496	-0.516287	12747_at	12747	16.2876	16.9638	-20.55	-18.2577	-26.7027
12748_at	12748	7.85817	7.87806	0.948168	0.501616	-0.215041	12748_at	12748	-6.66075	-6.24077	-26.6372	-22.7427	-25.1052
12750_at	12750	7.54305	7.69324	1.0576	0.971058	0.661178	12750_at	12750	-9.66842	-8.02216	-23.4613	-20.192	-20.4587
12751_at	12751	9.14356	9.1161	0.925574	3.34499	-1.06825	12751_at	12751	5.60748	5.69235	-27.293	-11.4826	-29.6297
12752_at	12752	6.41119	6.51065	0.654064	0.483656	0.673754	12752_at	12752	-20.4713	-19.4208	-35.1729	-22.8496	-20.392
12753_at	12753	7.58684	7.58328	0.972057	0.507996	-0.204914	12753_at	12753	-9.25049	-9.08202	-25.9439	-22.7049	-25.0515
12757_at	12757	11.3151	11.2245	0.611303	8.42354	-1.88065	12757_at	12757	26.3332	26.0141	-36.414	-1.57684	-33.9377
12759_at	12759	10.2345	9.91394	2.25946	-1.31276	-0.204992	12759_at	12759	16.0197	13.3824	11.42	-41.9047	-25.0519
12763_at	12763	4.95725	5.32619	1.09387	3.63575	1.94059	12763_at	12763	-34.3483	-30.8373	-22.4085	-10.697	-13.6741
12764_at	12764	9.81299	9.80558	0.856873	0.301335	-0.109353	12764_at	12764	11.9968	12.338	-29.2869	-23.9803	-24.5448
12765_at	12765	6.61862	6.75437	1.46867	1.48006	0.889278	12765_at	12765	-18.4915	-17.0717	-11.5308	-17.8468	-19.2491
12766_at	12766	5.76815	6.08625	1.1189	4.03837	1.9432	12766_at	12766	-26.6087	-23.5114	-21.6822	-9.67359	-13.6603
12767_at	12767	5.73625	6.68458	2.39434	-0.18497	0.930604	12767_at	12767	-26.9132	-17.7443	15.3347	-27.501	-19.03
12768_at	12768	4.7498	5.16838	1.18159	5.42337	2.23992	12768_at	12768	-36.3283	-32.3584	-19.8627	-6.61099	-12.0868
12769_at	12769	4.2798	4.60536	1.05597	9.75755	2.84524	12769_at	12769	-40.8141	-37.7852	-23.5085	0.209256	-8.87689
12770_at	12770	4.87601	4.93116	0.553845	1.36502	0.840752	12770_at	12770	-35.1236	-34.645	-38.0816	-18.3453	-19.5065
12771_at	12771	4.35485	4.59938	0.958618	7.62256	2.54121	12771_at	12771	-40.0978	-37.8428	-26.3339	-2.76268	-10.4891
12772_at	12772	4.46175	4.95907	1.1692	3.03601	1.83176	12772_at	12772	-39.0775	-34.3759	-20.2224	-12.3657	-14.2512
12773_at	12773	4.91043	4.96812	0.479836	2.28775	1.00021	12773_at	12773	-34.7951	-34.2887	-40.2295	-14.7514	-18.6609
12775_at	12775	4.64108	5.25365	1.61847	2.98277	1.91338	12775_at	12775	-37.3659	-31.5366	-7.1831	-12.5234	-13.8184
12776_at	12776	4.36905	4.46272	0.45009	10.1703	2.25705	12776_at	12776	-39.9623	-39.1601	-41.0928	0.721006	-11.996
12777_at	12777	5.79213	5.83317	0.474466	4.14922	1.02118	12777_at	12777	-26.3799	-25.9507	-40.3853	-9.4038	-18.5497
12778_at	12778	7.487	7.43863	2.08616	-0.878279	-0.0019263	12778_at	12778	-10.2034	-10.4763	6.39053	-34.6383	-23.9751
12780_at	12780	4.03916	4.49433	1.24115	7.34302	2.73424	12780_at	12780	-43.1109	-38.8554	-18.134	-3.19991	-9.46553
12785_at	12785	11.4701	11.4449	0.646181	3.72189	-0.969055	12785_at	12785	27.8124	28.139	-35.4017	-10.472	-29.1036
12788_at	12788	4.28098	4.52347	0.907312	23.9233	4.34344	12788_at	12788	-40.8029	-38.5746	-27.823	11.9354	-0.932143
12789_at	12789	4.62224	4.71921	0.528747	1.94175	1.10173	12789_at	12789	-37.5457	-36.6878	-38.81	-15.9992	-18.1225
12793_at	12793	10.7487	10.7228	0.620465	1.73794	-0.567083	12793_at	12793	20.9279	21.1792	-36.1481	-16.7866	-26.972
12794_at	12794	5.56038	6.07052	1.37912	2.05732	1.7349	12794_at	12794	-28.5918	-23.663	-14.1299	-15.5706	-14.7649
12795_at	12795	6.60724	6.75431	0.862078	1.35655	1.0003	12795_at	12795	-18.6002	-17.0722	-29.1358	-18.3827	-18.6604
12796_at	12796	6.31612	6.76754	1.46219	6.15955	2.36653	12796_at	12796	-21.3787	-16.9447	-11.7189	-5.20863	-11.4154
12797_at	12797	5.21741	6.03038	1.88138	0.201819	1.13795	12797_at	12797	-31.8652	-24.0499	0.447092	-24.6359	-17.9305
12798_at	12798	10.0641	9.87567	1.93499	-1.20539	-0.257611	12798_at	12798	14.3933	13.0135	2.00313	-39.7517	-25.3309
12799_at	12799	7.72295	8.29123	1.6059	-0.185197	0.932219	12799_at	12799	-7.9514	-2.25836	-7.54803	-27.5029	-19.0214
12801_at	12801	4.64612	4.98324	0.898427	1.88729	1.5844	12801_at	12801	-37.3178	-34.143	-28.0809	-16.2055	-15.563
12802_at	12802	4.52923	5.06383	1.25598	4.4893	2.08275	12802_at	12802	-38.4334	-33.3662	-17.7035	-8.60547	-12.9203
12803_at	12803	6.80464	6.96614	0.703842	3.9173	1.52686	12803_at	12803	-16.7161	-15.0305	-33.7282	-9.97398	-15.8681
12804_at	12804	5.8374	5.88025	0.621257	0.619852	0.382465	12804_at	12804	-25.9478	-25.497	-36.1251	-22.0578	-21.9367
12805_at	12805	5.43159	6.62834	2.58024	0.140552	1.32239	12805_at	12805	-29.8209	-18.2864	20.7299	-25.0545	-16.9524
12807_at	12807	7.65418	7.94704	1.36254	1.31643	1.22542	12807_at	12807	-8.60772	-5.57585	-14.611	-18.5611	-17.4666
12808_at	12808	6.09371	6.28255	1.1365	-0.272258	0.58742	12808_at	12808	-23.5015	-21.6193	-21.1712	-28.232	-20.8499
12810_at	12810	4.97953	5.44736	1.33212	8.03873	2.45762	12810_at	12810	-34.1356	-29.6694	-15.494	-2.13473	-10.9324
12812_at	12812	7.42685	7.44637	0.860207	2.51281	0.805604	12812_at	12812	-10.7775	-10.4016	-29.1901	-13.9926	-19.6928
12813_at	12813	5.50744	5.65533	0.828623	29.6493	4.42904	12813_at	12813	-29.097	-27.6649	-30.1067	14.8953	-0.478204
12814_at	12814	4.65504	5.31736	1.78568	4.25157	2.06874	12814_at	12814	-37.2327	-30.9225	-2.33046	-9.15899	-12.9946
12815_at	12815	5.17932	5.37464	1.06382	13.598	3.08136	12815_at	12815	-32.2287	-30.3704	-23.2806	4.40126	-7.62478
12816_at	12816	7.34082	7.4632	0.957772	4.95687	1.56828	12816_at	12816	-11.5986	-10.2395	-26.3585	-7.57358	-15.6485
12817_at	12817	4.07077	4.44376	1.00295	2.49791	1.68904	12817_at	12817	-42.8092	-39.3428	-25.0474	-14.0417	-15.0081
12818_at	12818	5.60205	5.8923	1.18535	1.55047	1.18251	12818_at	12818	-28.1941	-25.3808	-19.7536	-17.5497	-17.6942
12819_at	12819	6.26623	6.58452	1.14668	1.21913	1.25766	12819_at	12819	-21.8549	-18.7087	-20.8759	-19.0027	-17.2956
12821_at	12821	4.05193	4.33166	1.07748	21.8127	4.35092	12821_at	12821	-42.989	-40.4233	-22.8842	10.6759	-0.892454
12822_at	12822	7.41556	7.71066	1.67866	-0.647151	0.605708	12822_at	12822	-10.8853	-7.85431	-5.43644	-31.8597	-20.7529
12823_at	12823	3.93791	4.46653	1.10624	1.24712	1.49258	12823_at	12823	-44.0772	-39.1234	-22.0496	-18.8743	-16.0499
12824_at	12824	5.93194	6.15304	1.29236	4.86743	1.78944	12824_at	12824	-25.0455	-22.8677	-16.648	-7.76551	-14.4757
12825_at	12825	10.3892	9.53002	3.27732	-1.60184	-0.180359	12825_at	12825	17.4961	9.68195	40.9611	-50	-24.9213
12826_at	12826	9.56347	9.34289	2.1413	-1.12358	-0.284226	12826_at	12826	9.61521	7.87825	7.99074	-38.2982	-25.4721
12827_at	12827	8.14941	8.15811	2.07788	-1.14581	-0.186556	12827_at	12827	-3.88104	-3.54146	6.15006	-38.6792	-24.9541
12828_at	12828	5.36987	5.69494	1.21899	2.09049	1.59847	12828_at	12828	-30.4101	-27.2832	-18.7774	-15.4499	-15.4884
12829_at	12829	4.8469	5.19532	0.998322	4.67972	2.3315	12829_at	12829	-35.4015	-32.0988	-25.1816	-8.17653	-11.6012
12830_at	12830	6.27724	6.66943	1.71337	-1.11061	0.428283	12830_at	12830	-21.7498	-17.8903	-4.4289	-38.0803	-21.6937
12831_at	12831	7.52133	7.64994	2.00532	-0.883958	0.311524	12831_at	12831	-9.87572	-8.43948	4.04419	-34.7136	-22.3129
12832_at	12832	7.34988	7.6041	2.17364	-0.981587	0.438569	12832_at	12832	-11.5121	-8.88139	8.92945	-36.0713	-21.6392
12833_at	12833	8.16548	8.42222	2.22816	-1.17577	0.0251454	12833_at	12833	-3.72772	-0.995811	10.5116	-39.2087	-23.8315
12834_at	12834	8.24117	8.70694	1.95911	-1.05547	0.17084	12834_at	12834	-3.00525	1.74852	2.7031	-37.1883	-23.0589
12835_at	12835	7.54402	7.97434	2.21047	-1.20425	0.251984	12835_at	12835	-9.6592	-5.31271	9.99832	-39.7304	-22.6286
12836_at	12836	6.86969	6.99295	0.746327	4.7348	1.5278	12836_at	12836	-16.0952	-14.7721	-32.4952	-8.05473	-15.8631
12837_at	12837	6.20282	6.73209	1.43152	1.63041	1.54709	12837_at	12837	-22.4601	-17.2863	-12.6089	-17.2195	-15.7608
12839_at	12839	6.34325	6.46459	0.942141	10.0676	2.3521	12839_at	12839	-21.1198	-19.8647	-26.8121	0.595246	-11.492
12840_at	12840	4.69542	4.83444	0.638594	26.5413	4.17599	12840_at	12840	-36.8473	-35.5772	-35.6219	13.3623	-1.82011
12841_at	12841	5.61884	5.91252	0.93435	14.0536	3.09211	12841_at	12841	-28.0338	-25.1859	-27.0383	4.82825	-7.56777
12842_at	12842	7.46797	8.205	2.54895	-0.928082	0.609023	12842_at	12842	-10.385	-3.08947	19.8218	-35.3119	-20.7353
12843_at	12843	9.88429	9.4612	2.66173	-1.39552	0.00576656	12843_at	12843	12.6773	9.01858	23.0952	-43.8077	-23.9343
12845_at	12845	5.19781	5.54443	1.23777	10.5341	2.88549	12845_at	12845	-32.0523	-28.7338	-18.2322	1.15781	-8.66346
12846_at	12846	9.23516	9.10553	1.20756	0.206138	0.0558159	12846_at	12846	6.48173	5.59045	-19.1088	-24.6069	-23.6689
12847_at	12847	10.8357	10.715	0.675518	2.02096	-1.10807	12847_at	12847	21.7575	21.1036	-34.5503	-15.7041	-29.8408
12848_at	12848	8.81318	8.70617	0.91642	0.460478	-0.608494	12848_at	12848	2.45418	1.74114	-27.5586	-22.9886	-27.1916
12850_at	12850	8.84485	8.77511	1.09112	0.891395	-0.619074	12850_at	12850	2.75645	2.40563	-22.4884	-20.5951	-27.2477
12854_at	12854	7.40183	7.36735	0.47792	-0.0944273	-0.0688715	12854_at	12854	-11.0163	-11.1633	-40.2851	-26.7791	-24.3301
12856_at	12856	9.23289	9.23397	0.882628	2.64347	-0.570391	12856_at	12856	6.46002	6.82845	-28.5394	-13.5693	-26.9896
12857_at	12857	12.2211	12.0183	0.858769	5.91628	-1.97764	12857_at	12857	34.9809	33.6658	-29.2318	-5.65754	-34.452
12858_at	12858	11.9416	11.7577	0.752699	3.92754	-1.32248	12858_at	12858	32.3128	31.1534	-32.3103	-9.94836	-30.9778
12859_at	12859	11.4321	11.3541	1.10295	3.81605	-1.29979	12859_at	12859	27.4501	27.2641	-22.1451	-10.23	-30.8575
12861_at	12861	12.8049	12.614	0.733881	3.22478	-1.39958	12861_at	12861	40.553	39.4071	-32.8564	-11.82	-31.3867
12862_at	12862	6.95113	7.59447	1.86944	2.20355	1.67767	12862_at	12862	-15.3179	-8.97419	0.100561	-15.0455	-15.0684
12864_at	12864	12.0743	11.9312	0.705909	2.47464	-1.1984	12864_at	12864	33.5797	32.8265	-33.6682	-14.1186	-30.3199
12865_at	12865	6.02681	6.66976	2.00086	1.94572	1.58029	12865_at	12865	-24.14	-17.8872	3.91474	-15.9843	-15.5848
12866_at	12866	11.909	11.7817	0.692465	2.4688	-1.27732	12866_at	12866	32.0017	31.3848	-34.0584	-14.138	-30.7384
12868_at	12868	11.045	10.7539	1.39362	-0.864519	-0.468289	12868_at	12868	23.7551	21.4786	-13.709	-34.4575	-26.4481
12869_at	12869	5.77627	6.54876	2.00113	3.29954	2.04161	12869_at	12869	-26.5312	-19.0535	3.92249	-11.6093	-13.1385
12870_at	12870	5.43694	6.4614	2.03114	-0.370811	0.91752	12870_at	12870	-29.7699	-19.8954	4.79356	-29.1031	-19.0994
12873_at	12873	5.27178	5.51421	1.2681	8.81504	2.44738	12873_at	12873	-31.3463	-29.0251	-17.3519	-1.02999	-10.9867
12874_at	12874	6.23549	6.21946	0.838469	0.506684	0.101326	12874_at	12874	-22.1483	-22.2274	-29.821	-22.7127	-23.4275
12876_at	12876	10.9391	9.98547	2.94711	-0.85235	-0.69048	12876_at	12876	22.7443	14.0719	31.3775	-34.2994	-27.6264
12877_at	12877	5.74882	6.27798	1.61098	-0.123725	0.960096	12877_at	12877	-26.7932	-21.6634	-7.40048	-27.0089	-18.8736
12879_at	12879	6.15889	6.16391	0.434777	0.748828	0.412153	12879_at	12879	-22.8794	-22.7629	-41.5372	-21.3451	-21.7793
12889_at	12889	7.56809	8.1545	1.80729	0.449402	1.30619	12889_at	12889	-9.42945	-3.57622	-1.70311	-23.0555	-17.0383
12890_at	12890	7.16749	7.51294	1.28318	1.14466	1.31553	12890_at	12890	-13.2529	-9.75998	-16.9142	-19.3498	-16.9888
12891_at	12891	6.97592	7.46743	1.57338	1.19635	1.47144	12891_at	12891	-15.0814	-10.1987	-8.49173	-19.108	-16.162
12892_at	12892	6.71246	6.77094	1.06936	0.794282	0.5736	12892_at	12892	-17.5959	-16.9119	-23.1199	-21.1018	-20.9231
12894_at	12894	7.40964	7.59956	1.2303	-0.44992	0.299754	12894_at	12894	-10.9418	-8.92517	-18.4489	-29.8413	-22.3753
12895_at	12895	5.70646	6.17016	1.55754	4.89779	2.32242	12895_at	12895	-27.1975	-22.7026	-8.95147	-7.70007	-11.6494
12896_at	12896	8.44354	8.49845	1.36922	-0.315096	0.305461	12896_at	12896	-1.07377	-0.260986	-14.417	-28.6044	-22.345
12902_at	12902	4.54052	5.05526	1.541	7.22357	2.80898	12902_at	12902	-38.3256	-33.4488	-9.43152	-3.39075	-9.0692
12903_at	12903	5.0924	5.7159	1.6246	4.8707	2.20629	12903_at	12903	-33.0583	-27.0811	-7.00529	-7.75844	-12.2652
12904_at	12904	5.46542	6.06854	1.64084	2.3003	1.67293	12904_at	12904	-29.4981	-23.6821	-6.53402	-14.708	-15.0935
12905_at	12905	6.36164	6.42038	0.668238	-0.012926	0.331405	12905_at	12905	-20.9442	-20.2909	-34.7616	-26.1579	-22.2075
12908_at	12908	6.5489	6.70891	0.697029	4.5473	1.74754	12908_at	12908	-19.157	-17.5098	-33.926	-8.47349	-14.6979
12909_at	12909	8.44089	8.534	0.595629	0.744839	0.521905	12909_at	12909	-1.09905	0.0816524	-36.8689	-21.3666	-21.1973
12912_at	12912	6.91443	7.03098	0.590454	0.00310672	0.645575	12912_at	12912	-15.6682	-14.4055	-37.019	-26.0387	-20.5415
12913_at	12913	8.62612	8.49457	0.925643	0.721389	-0.570368	12913_at	12913	0.668854	-0.298419	-27.291	-21.4939	-26.9895
12914_at	12914	7.56994	7.57504	1.15254	0.338871	0.199946	12914_at	12914	-9.41176	-9.16145	-20.7059	-23.7404	-22.9046
12915_at	12915	6.75956	6.71575	0.775169	0.105405	-0.229017	12915_at	12915	-17.1464	-17.4439	-31.6581	-25.3	-25.1793
12916_at	12916	6.1611	6.35537	0.821497	1.52372	1.18721	12916_at	12916	-22.8582	-20.9175	-30.3136	-17.6619	-17.6692
12918_at	12918	3.71907	4.29619	1.2124	2.08116	1.80148	12918_at	12918	-46.1659	-40.7652	-18.9685	-15.4837	-14.4119
12919_at	12919	4.18571	4.57057	0.990918	4.97175	2.15641	12919_at	12919	-41.7121	-38.1205	-25.3965	-7.54191	-12.5297
12921_at	12921	6.46539	6.53266	0.545275	0.501246	0.655604	12921_at	12921	-19.954	-19.2086	-38.3303	-22.7449	-20.4883
12922_at	12922	4.90362	4.99192	0.44119	7.13866	1.9334	12922_at	12922	-34.8601	-34.0593	-41.3511	-3.52791	-13.7123
12925_at	12925	9.67332	9.71688	2.08515	-1.24374	0.116141	12925_at	12925	10.6637	11.4831	6.36101	-40.4853	-23.349
12927_at	12927	7.71977	7.63219	0.902141	1.01701	-0.273736	12927_at	12927	-7.98173	-8.61057	-27.9731	-19.9644	-25.4165
12928_at	12928	8.37852	8.36271	0.708002	1.34308	-0.238918	12928_at	12928	-1.69437	-1.56934	-33.6075	-18.4424	-25.2318
12929_at	12929	5.99537	6.04199	0.656095	-0.265564	0.33689	12929_at	12929	-24.44	-23.938	-35.114	-28.1747	-22.1784
12931_at	12931	6.77177	7.31977	1.50169	1.65038	1.35952	12931_at	12931	-17.0298	-11.6219	-10.5724	-17.1381	-16.7555
12933_at	12933	6.17539	7.01615	1.86014	0.0935255	1.08496	12933_at	12933	-22.7218	-14.5485	-0.169257	-25.3839	-18.2115
12934_at	12934	10.3933	10.2007	1.1462	1.54774	-1.18363	12934_at	12934	17.5354	16.1466	-20.8898	-17.5611	-30.2415
12936_at	12936	4.53126	5.39795	1.66479	-0.225879	1.12521	12936_at	12936	-38.4141	-30.1457	-5.8388	-27.8391	-17.998
12937_at	12937	4.53126	5.39795	1.66479	-0.225879	1.12521	12937_at	12937	-38.4141	-30.1457	-5.8388	-27.8391	-17.998
12939_at	12939	4.53126	5.39795	1.66479	-0.225879	1.12521	12939_at	12939	-38.4141	-30.1457	-5.8388	-27.8391	-17.998
12941_at	12941	4.53126	5.39795	1.66479	-0.225879	1.12521	12941_at	12941	-38.4141	-30.1457	-5.8388	-27.8391	-17.998
12942_at	12942	4.71343	5.33087	1.23017	0.613326	1.3357	12942_at	12942	-36.6754	-30.7923	-18.4528	-22.0948	-16.8818
12943_at	12943	4.73555	5.33533	1.24271	0.4619	1.28013	12943_at	12943	-36.4643	-30.7493	-18.0889	-22.9801	-17.1765
12944_at	12944	4.69122	5.0417	1.46906	10.6043	3.01987	12944_at	12944	-36.8874	-33.5795	-11.5194	1.24069	-7.95085
12945_at	12945	4.33024	4.90227	1.81551	8.6975	3.0431	12945_at	12945	-40.3327	-34.9234	-1.46472	-1.19207	-7.8277
12946_at	12946	8.88863	8.76078	1.22326	0.0652065	-0.549392	12946_at	12946	3.1743	2.26754	-18.6532	-25.5859	-26.8782
12950_at	12950	4.05921	4.41068	1.05138	17.8705	3.71708	12950_at	12950	-42.9195	-39.6617	-23.6416	7.9917	-4.25366
12951_at	12951	5.18276	5.351	0.859507	18.7222	4.04512	12951_at	12951	-32.1959	-30.5982	-29.2104	8.61419	-2.5141
12952_at	12952	6.95594	7.16826	1.17924	0.138583	0.628404	12952_at	12952	-15.272	-13.0822	-19.9308	-25.0681	-20.6325
12953_at	12953	7.17225	7.19858	0.874356	-0.688234	-0.0125406	12953_at	12953	-13.2075	-12.79	-28.7795	-32.3171	-24.0314
12954_at	12954	6.02803	6.08235	0.60044	32.2866	3.44055	12954_at	12954	-24.1284	-23.549	-36.7292	16.0824	-5.72005
12955_at	12955	8.11951	8.07649	2.86961	-1.55335	0.0653759	12955_at	12955	-4.16645	-4.32814	29.1283	-48.2954	-23.6182
12957_at	12957	4.65119	4.8103	0.738141	48.5916	5.61813	12957_at	12957	-37.2694	-35.8099	-32.7328	21.8521	5.8274
12958_at	12958	5.17418	5.27584	0.573533	29.4919	3.39612	12958_at	12958	-32.2778	-31.3227	-37.5102	14.8213	-5.95565
12959_at	12959	4.48336	4.63908	0.608341	48.9279	5.431	12959_at	12959	-38.8713	-37.4602	-36.4999	21.9504	4.83507
12960_at	12960	6.46153	6.49357	0.57632	17.5031	2.07318	12960_at	12960	-19.9909	-19.5854	-37.4293	7.71496	-12.9711
12961_at	12961	6.1757	6.23057	0.556072	34.8447	3.34229	12961_at	12961	-22.7189	-22.1204	-38.0169	17.1495	-6.24109
12962_at	12962	6.46797	6.49998	0.606267	15.1612	2.16546	12962_at	12962	-19.9294	-19.5236	-36.5601	5.8177	-12.4817
12964_at	12964	3.91913	3.99347	0.487863	122.128	9.19322	12964_at	12964	-44.2565	-43.683	-39.9965	35.1634	24.7857
12965_at	12965	4.69163	4.76454	0.559623	50.7868	5.02019	12965_at	12965	-36.8834	-36.251	-37.9139	22.4821	2.65656
12967_at	12967	4.40529	4.55212	0.698659	33.4832	4.44058	12967_at	12967	-39.6163	-38.2984	-33.8787	16.5911	-0.417037
12969_at	12969	6.7961	6.82517	0.843235	2.18498	0.408904	12969_at	12969	-16.7976	-16.3892	-29.6827	-15.1111	-21.7965
12970_at	12970	4.62757	4.84488	0.836188	21.4358	3.88978	12970_at	12970	-37.4948	-35.4766	-29.8872	10.4393	-3.33786
12971_at	12971	5.06755	5.91274	1.80712	0.704511	1.32533	12971_at	12971	-33.2956	-25.1838	-1.70818	-21.5861	-16.9368
12972_at	12972	7.5305	7.82163	1.14798	-0.417991	0.451837	12972_at	12972	-9.78823	-6.7847	-20.8381	-29.5389	-21.5688
12974_at	12974	10.6854	10.6654	0.718812	1.14918	-0.110337	12974_at	12974	20.3232	20.6251	-33.2938	-19.3285	-24.55
12977_at	12977	7.2778	7.45723	1.18135	4.15065	1.71533	12977_at	12977	-12.2001	-10.297	-19.8697	-9.40035	-14.8687
12978_at	12978	9.397	8.95427	1.62059	-0.874414	-0.295621	12978_at	12978	8.02639	4.13247	-7.12166	-34.5873	-25.5325
12981_at	12981	5.97684	6.0278	0.697544	3.25731	1.02053	12981_at	12981	-24.6169	-24.0748	-33.911	-11.7279	-18.5531
12982_at	12982	7.01399	7.07759	1.05586	1.11552	0.666374	12982_at	12982	-14.718	-13.9562	-23.5117	-19.4879	-20.4312
12983_at	12983	5.91721	6.29018	1.3154	1.16706	1.18664	12983_at	12983	-25.186	-21.5458	-15.9791	-19.2445	-17.6722
12984_at	12984	4.66822	5.15959	1.31295	2.53093	1.64789	12984_at	12984	-37.1069	-32.4432	-16.0502	-13.9332	-15.2263
12985_at	12985	5.36054	5.4954	0.767747	10.3467	2.4375	12985_at	12985	-30.4991	-29.2064	-31.8735	0.93436	-11.0391
12986_at	12986	6.23277	6.52165	1.08755	3.439	1.72756	12986_at	12986	-22.1742	-19.3148	-22.5921	-11.224	-14.8038
12988_at	12988	8.21606	8.24696	0.964386	0.702935	0.468549	12988_at	12988	-3.24492	-2.68509	-26.1665	-21.5948	-21.4802
12990_at	12990	4.78601	4.84727	0.592129	18.0627	2.14761	12990_at	12990	-35.9826	-35.4535	-36.9704	8.13446	-12.5764
12991_at	12991	4.11025	4.18982	0.470562	99.124	7.29127	12991_at	12991	-42.4324	-41.7905	-40.4986	32.1235	14.6998
12992_at	12992	4.60076	4.75123	0.677519	11.6925	2.54637	12992_at	12992	-37.7508	-36.3792	-34.4922	2.46886	-10.4618
12993_at	12993	4.3379	4.43152	0.517635	91.5194	6.83804	12993_at	12993	-40.2596	-39.4608	-39.1325	30.9641	12.2964
12994_at	12994	4.88344	5.04241	0.890319	13.5026	2.57168	12994_at	12994	-35.0527	-33.5726	-28.3162	4.31019	-10.3276
12995_at	12995	8.41771	8.48298	0.8331	0.58691	0.108242	12995_at	12995	-1.3203	-0.410086	-29.9768	-22.2455	-23.3909
13000_at	13000	8.04073	8.09076	0.708589	0.0199231	0.223484	13000_at	13000	-4.91833	-4.19057	-33.5905	-25.9147	-22.7798
13001_at	13001	10.6945	10.471	0.8883	3.08658	-1.5224	13001_at	13001	20.41	18.7522	-28.3747	-12.2176	-32.038
13002_at	13002	7.59372	7.67838	0.717973	-0.308802	0.335307	13002_at	13002	-9.18481	-8.16541	-33.3181	-28.5491	-22.1868
13003_at	13003	5.55219	6.12773	1.47318	0.837079	1.24776	13003_at	13003	-28.67	-23.1116	-11.4001	-20.8764	-17.3481
13004_at	13004	5.58287	5.92577	0.982152	2.27593	1.59956	13004_at	13004	-28.3771	-25.0582	-25.6509	-14.7923	-15.4826
13006_at	13006	8.88104	8.89195	0.936194	0.350938	-0.097753	13006_at	13006	3.10183	3.53179	-26.9847	-23.6641	-24.4832
13007_at	13007	9.01077	9.00835	1.83915	-1.24985	-0.123864	13007_at	13007	4.3401	4.65372	-0.778612	-40.6056	-24.6217
13008_at	13008	8.49695	8.22025	1.90089	-0.95973	-0.11712	13008_at	13008	-0.564079	-2.9425	1.01347	-35.7563	-24.5859
13009_at	13009	5.25154	6.21078	2.17726	2.35615	1.80346	13009_at	13009	-31.5394	-22.3111	9.03451	-14.5166	-14.4013
13010_at	13010	12.1313	11.8505	1.55563	1.90384	-1.13453	13010_at	13010	34.124	32.0483	-9.00689	-16.1425	-29.9811
13011_at	13011	4.89818	5.42349	1.37418	3.06268	1.89503	13011_at	13011	-34.912	-29.8996	-14.2733	-12.2874	-13.9158
13012_at	13012	4.14805	4.37685	0.864283	17.8807	3.66245	13012_at	13012	-42.0716	-39.9878	-29.0718	7.99931	-4.54337
13013_at	13013	4.31776	4.4677	0.820085	30.4162	4.3646	13013_at	13013	-40.4518	-39.1121	-30.3545	15.2504	-0.819949
13014_at	13014	10.3711	10.3858	1.0799	1.17578	-0.426721	13014_at	13014	17.3237	17.9309	-22.8141	-19.2038	-26.2277
13016_at	13016	10.4656	10.3519	0.768672	4.67098	-1.56664	13016_at	13016	18.225	17.6037	-31.8467	-8.19595	-32.2726
13017_at	13017	8.52678	8.27035	1.3083	0.970153	-0.780348	13017_at	13017	-0.279359	-2.45958	-16.1852	-20.1966	-28.103
13018_at	13018	8.6047	8.81658	0.996664	-0.651933	0.39577	13018_at	13018	0.464351	2.80537	-25.2297	-31.9122	-21.8661
13019_at	13019	6.90169	6.93628	0.891068	-0.166751	0.15899	13019_at	13019	-15.7898	-15.3183	-28.2944	-27.3529	-23.1218
13024_at	13024	6.67304	7.28248	2.2659	-0.436527	0.688824	13024_at	13024	-17.9722	-11.9814	11.607	-29.7137	-20.3121
13026_at	13026	7.20556	7.28928	0.96729	0.166017	0.286377	13026_at	13026	-12.8895	-11.9159	-26.0822	-24.8791	-22.4462
13030_at	13030	8.85187	8.60284	1.15032	0.330813	-0.428312	13030_at	13030	2.82348	0.745124	-20.7702	-23.7916	-26.2361
13032_at	13032	9.58934	9.17449	2.14496	-0.621647	-0.513759	13032_at	13032	9.86215	6.25508	8.09686	-31.5827	-26.6893
13033_at	13033	10.9705	10.8393	1.11002	0.13736	-0.455264	13033_at	13033	23.0443	22.3015	-21.9398	-25.0766	-26.3791
13034_at	13034	6.41909	7.13713	1.94931	1.23671	1.39885	13034_at	13034	-20.3959	-13.3824	2.41861	-18.9219	-16.5469
13035_at	13035	5.55358	5.84413	1.25927	13.7917	3.39837	13035_at	13035	-28.6566	-25.8451	-17.6081	4.58422	-5.94374
13036_at	13036	8.16043	8.25884	2.07206	-1.25042	0.0628685	13036_at	13036	-3.77588	-2.57054	5.98126	-40.6168	-23.6315
13038_at	13038	6.09295	6.49092	1.49512	2.85742	1.49584	13038_at	13038	-23.5087	-19.6109	-10.7633	-12.9013	-16.0326
13039_at	13039	11.45	11.0762	1.80751	0.423615	-0.897942	13039_at	13039	27.6208	24.5846	-1.69688	-23.2125	-28.7265
13040_at	13040	10.2696	9.54964	2.75849	-0.855984	-0.639514	13040_at	13040	16.3547	9.87106	25.9032	-34.3464	-27.3561
13041_at	13041	6.93764	7.09927	1.24976	2.15154	1.31416	13041_at	13041	-15.4467	-13.7473	-17.8842	-15.2301	-16.996
13043_at	13043	8.91604	8.64465	1.19899	-0.151373	-0.677078	13043_at	13043	3.43592	1.14819	-19.3577	-27.229	-27.5553
13046_at	13046	6.01603	6.08125	0.935372	-0.332465	0.390816	13046_at	13046	-24.2429	-23.5596	-27.0086	-28.7581	-21.8924
13047_at	13047	6.83107	6.84295	0.648915	1.78713	0.703741	13047_at	13047	-16.4638	-16.2178	-35.3224	-16.5927	-20.233
13048_at	13048	4.89231	4.97239	0.520682	3.32111	1.1928	13048_at	13048	-34.968	-34.2475	-39.044	-11.549	-17.6396
13051_at	13051	5.63136	5.77915	0.617597	1.95163	1.30574	13051_at	13051	-27.9143	-26.4715	-36.2313	-15.9621	-17.0407
13052_at	13052	5.99116	6.35693	1.16314	-0.113765	0.75448	13052_at	13052	-24.4802	-20.9024	-20.3983	-26.9303	-19.964
13056_at	13056	7.29126	7.37328	1.84164	-1.26587	0.142978	13056_at	13056	-12.0716	-11.1062	-0.706186	-40.9257	-23.2067
13057_at	13057	9.23822	9.07833	1.91591	-1.02738	-0.150626	13057_at	13057	6.51089	5.32827	1.4493	-36.7536	-24.7636
13058_at	13058	5.37009	6.07298	1.7546	0.559018	1.17668	13058_at	13058	-30.408	-23.6393	-3.23239	-22.4062	-17.7251
13063_at	13063	5.05624	5.17837	0.566022	0.518115	0.774645	13063_at	13063	-33.4034	-32.2621	-37.7281	-22.6452	-19.857
13067_at	13067	4.61229	4.8282	0.759556	9.0595	2.71968	13067_at	13067	-37.6407	-35.6373	-32.1113	-0.698493	-9.54274
13070_at	13070	4.91096	5.17478	0.991193	27.2657	4.4999	13070_at	13070	-34.7901	-32.2967	-25.3885	13.734	-0.102463
13072_at	13072	5.3672	5.43334	0.614878	0.903795	0.64238	13072_at	13072	-30.4356	-29.8046	-36.3102	-20.5317	-20.5584
13074_at	13074	5.14335	5.30782	0.868805	30.5564	4.77829	13074_at	13074	-32.5721	-31.0145	-28.9406	15.3144	1.3738
13075_at	13075	4.93416	5.04071	0.661938	19.8393	3.64929	13075_at	13075	-34.5687	-33.589	-34.9444	9.39289	-4.61315
13076_at	13076	4.66396	4.9322	1.01689	8.54167	2.59864	13076_at	13076	-37.1476	-34.6349	-24.6426	-1.4097	-10.1846
13077_at	13077	5.10532	5.3387	1.16005	25.5626	4.88057	13077_at	13077	-32.935	-30.7168	-20.4877	12.8448	1.91622
13078_at	13078	5.08979	5.59127	1.37668	2.19432	1.59736	13078_at	13078	-33.0832	-28.2823	-14.2005	-15.0781	-15.4943
13079_at	13079	5.1308	5.24285	0.749173	2.61104	1.27564	13079_at	13079	-32.6918	-31.6406	-32.4126	-13.6732	-17.2003
13081_at	13081	4.33379	4.42697	0.438264	27.6038	3.90211	13081_at	13081	-40.2988	-39.5047	-41.436	13.9044	-3.27244
13082_at	13082	6.28112	6.37925	1.04159	2.67138	1.20962	13082_at	13082	-21.7127	-20.6873	-23.926	-13.4804	-17.5504
13085_at	13085	4.25155	4.5644	1.36995	20.1188	4.32556	13085_at	13085	-41.0837	-38.18	-14.3959	9.58149	-1.02695
13088_at	13088	4.721	5.51883	2.04291	2.9959	2.11224	13088_at	13088	-36.6031	-28.9806	5.13515	-12.4843	-12.7639
13089_at	13089	5.02415	5.14194	0.931046	23.7629	4.2731	13089_at	13089	-33.7097	-32.6133	-27.1342	11.8433	-1.30513
13090_at	13090	4.67611	4.77665	0.666952	29.2915	4.36873	13090_at	13090	-37.0316	-36.1342	-34.7989	14.7267	-0.798019
13094_at	13094	4.53423	4.74696	1.1107	26.8469	4.8891	13094_at	13094	-38.3857	-36.4204	-21.9201	13.5203	1.96145
13095_at	13095	6.72581	7.02094	1.35448	8.47776	2.42742	13095_at	13095	-17.4685	-14.5023	-14.845	-1.49988	-11.0926
13096_at	13096	4.10794	4.39466	1.23881	25.3194	4.82484	13096_at	13096	-42.4544	-39.8161	-18.202	12.7134	1.62067
13097_at	13097	4.03974	4.29276	1.15168	17.3764	3.78228	13097_at	13097	-43.1053	-40.7982	-20.7306	7.61827	-3.90789
13098_at	13098	5.30576	5.45521	1.00343	22.3948	4.10458	13098_at	13098	-31.0219	-29.5938	-25.0334	11.0341	-2.19878
13101_at	13101	4.107	4.45351	1.37046	21.2801	4.5629	13101_at	13101	-42.4634	-39.2488	-14.3812	10.3404	0.231609
13105_at	13105	4.96165	5.18455	1.0698	19.9224	4.22816	13105_at	13105	-34.3063	-32.2026	-23.1072	9.44923	-1.54344
13106_at	13106	5.66203	6.28919	1.94764	3.98348	1.98768	13106_at	13106	-27.6216	-21.5554	2.37029	-9.80903	-13.4245
13107_at	13107	4.69516	5.99997	3.08227	1.91255	1.85302	13107_at	13107	-36.8497	-24.343	35.3002	-16.1095	-14.1385
13109_at	13109	3.80075	4.11	1.38657	22.3666	4.73728	13109_at	13109	-45.3863	-42.5599	-13.9135	11.017	1.15632
13110_at	13110	4.81568	5.15428	1.16092	0.461712	0.991189	13110_at	13110	-35.6995	-32.4944	-20.4625	-22.9812	-18.7087
13112_at	13112	4.64011	5.27035	1.93856	6.62972	2.48923	13112_at	13112	-37.3752	-31.3756	2.10675	-4.37775	-10.7648
13113_at	13113	4.07149	4.64692	1.60429	5.2816	2.54245	13113_at	13113	-42.8023	-37.3847	-7.59476	-6.89699	-10.4826
13114_at	13114	3.42726	3.58739	0.569602	36.5271	5.31086	13114_at	13114	-48.9511	-47.5971	-37.6242	17.8118	4.19797
13115_at	13115	4.31497	4.40646	0.528787	10.2954	1.85248	13115_at	13115	-40.4784	-39.7023	-38.8088	0.87268	-14.1414
13116_at	13116	5.85876	6.32643	1.51832	0.864338	1.32754	13116_at	13116	-25.7439	-21.1964	-10.0897	-20.7346	-16.9251
13117_at	13117	4.22289	4.67315	1.52237	13.8259	3.52242	13117_at	13117	-41.3573	-37.1318	-9.97221	4.61638	-5.2859
13119_at	13119	4.55784	4.88144	1.25613	17.8101	4.0042	13119_at	13119	-38.1604	-35.1242	-17.6994	7.94659	-2.73108
13120_at	13120	6.65524	7.28051	2.11852	1.34088	1.46868	13120_at	13120	-18.142	-12.0004	7.32975	-18.4521	-16.1766
13121_at	13121	7.47143	7.56451	1.40077	-0.7613	0.0915818	13121_at	13121	-10.352	-9.26292	-13.5015	-33.1671	-23.4792
13122_at	13122	4.60811	4.73886	0.723307	27.0326	4.53447	13122_at	13122	-37.6806	-36.4984	-33.1633	13.6154	0.0808715
13123_at	13123	5.86127	6.23067	1.51246	0.129615	0.802972	13123_at	13123	-25.7199	-22.1194	-10.2601	-25.1305	-19.7068
13124_at	13124	5.02491	5.19767	1.02016	18.5408	3.85227	13124_at	13124	-33.7025	-32.0761	-24.5479	8.48381	-3.53674
13131_at	13131	4.9416	5.52162	1.1115	-0.36792	0.964499	13131_at	13131	-34.4976	-28.9537	-21.8968	-29.0768	-18.8502
13132_at	13132	7.14811	7.27165	1.3436	0.073781	0.757083	13132_at	13132	-13.4378	-12.0858	-15.1606	-25.5245	-19.9501
13134_at	13134	4.65811	4.9292	0.808431	5.77295	2.30225	13134_at	13134	-37.2034	-34.6639	-30.6928	-5.92852	-11.7563
13135_at	13135	10.2604	10.2223	0.679073	3.06283	-0.863696	13135_at	13135	16.2668	16.3546	-34.4471	-12.287	-28.5449
13136_at	13136	4.87112	5.47869	1.84542	-0.576416	0.781129	13136_at	13136	-35.1703	-29.3675	-0.596364	-31.1039	-19.8226
13137_at	13137	3.55968	3.66949	0.493194	96.3493	8.00775	13137_at	13137	-47.6872	-46.8057	-39.8418	31.7109	18.4993
13138_at	13138	8.36789	8.49966	1.03852	-0.565751	0.12131	13138_at	13138	-1.79587	-0.249308	-24.0149	-30.9932	-23.3216
13139_at	13139	8.09409	8.4276	1.47968	0.65709	0.916115	13139_at	13139	-4.40912	-0.943888	-11.2112	-21.8485	-19.1068
13143_at	13143	5.80403	6.21183	1.29463	-0.313189	0.837389	13143_at	13143	-26.2663	-22.301	-16.5818	-28.5876	-19.5243
13144_at	13144	7.03681	6.71882	1.11208	-0.448822	-0.678488	13144_at	13144	-14.5001	-17.4143	-21.8799	-29.8308	-27.5628
13162_at	13162	4.77357	4.92864	0.726253	7.34658	2.22072	13162_at	13162	-36.1014	-34.6692	-33.0778	-3.19426	-12.1887
13163_at	13163	8.35735	8.4398	0.643792	2.49592	0.916116	13163_at	13163	-1.89646	-0.826348	-35.471	-14.0482	-19.1068
13164_at	13164	4.49278	4.82383	1.23448	15.4206	3.74432	13164_at	13164	-38.7814	-35.6794	-18.3277	6.04024	-4.10918
13166_at	13166	5.0916	5.21677	0.749939	0.365023	0.67987	13166_at	13166	-33.066	-31.892	-32.3904	-23.5755	-20.3596
13167_at	13167	10.6272	10.6297	0.960147	-0.185303	-0.214719	13167_at	13167	19.7676	20.2812	-26.2895	-27.5038	-25.1035
13168_at	13168	4.18454	4.34126	0.670262	31.7809	4.59579	13168_at	13168	-41.7233	-40.3308	-34.7028	15.862	0.406049
13169_at	13169	8.58819	8.53816	0.884018	0.969916	-0.437275	13169_at	13169	0.30676	0.12173	-28.499	-20.1977	-26.2837
13170_at	13170	7.61028	7.7581	1.45987	-0.884663	0.246393	13170_at	13170	-9.02677	-7.39704	-11.7862	-34.723	-22.6583
13171_at	13171	7.40006	7.39804	1.04664	-0.0106784	0.104023	13171_at	13171	-11.0331	-10.8675	-23.7793	-26.1412	-23.4132
13172_at	13172	5.42495	5.52718	0.50823	15.1282	3.00807	13172_at	13172	-29.8844	-28.9001	-39.4054	5.78919	-8.01345
13175_at	13175	4.7179	5.31467	1.36019	0.796886	1.43105	13175_at	13175	-36.6327	-30.9484	-14.6792	-21.088	-16.3762
13176_at	13176	6.9279	6.99944	0.622566	2.20411	0.909462	13176_at	13176	-15.5396	-14.7095	-36.0871	-15.0435	-19.1421
13177_at	13177	8.76239	8.81131	1.16587	1.01879	0.338094	13177_at	13177	1.96938	2.75454	-20.3188	-19.9557	-22.172
13178_at	13178	6.64225	6.9321	1.35059	-0.604941	0.442805	13178_at	13178	-18.266	-15.3585	-14.9579	-31.4041	-21.6167
13179_at	13179	9.42827	8.92843	2.61071	-1.39445	-0.160052	13179_at	13179	8.32479	3.8834	21.6144	-43.7814	-24.8136
13180_at	13180	7.79216	7.93725	1.43923	0.299008	0.433298	13180_at	13180	-7.2908	-5.67019	-12.3852	-23.9953	-21.6671
13185_at	13185	8.88944	8.82873	0.853658	2.04094	-0.852933	13185_at	13185	3.18206	2.92248	-29.3802	-15.6306	-28.4879
13190_at	13190	5.28706	5.71828	1.41619	6.62775	2.32431	13190_at	13190	-31.2005	-27.0581	-13.0538	-4.38113	-11.6393
13191_at	13191	8.66245	8.57167	1.12265	0.0533107	-0.501065	13191_at	13191	1.01555	0.444765	-21.5733	-25.6716	-26.622
13193_at	13193	4.80964	5.05168	0.958176	12.3799	3.06315	13193_at	13193	-35.7571	-33.4833	-26.3468	3.1953	-7.72134
13194_at	13194	10.2725	10.3579	0.821018	-0.189913	0.0789187	13194_at	13194	16.382	17.662	-30.3275	-27.5415	-23.5464
13195_at	13195	6.08863	6.45552	1.68829	-0.383399	0.641038	13195_at	13195	-23.55	-19.9522	-5.15682	-29.2181	-20.5655
13196_at	13196	7.6002	7.71764	0.661634	0.127481	0.564854	13196_at	13196	-9.12294	-7.78697	-34.9532	-25.1453	-20.9695
13197_at	13197	6.86818	7.0603	1.59117	0.183115	0.703256	13197_at	13197	-16.1096	-14.1229	-7.97565	-24.7625	-20.2356
13198_at	13198	8.02123	8.06562	0.779154	1.7903	0.457069	13198_at	13198	-5.10445	-4.43295	-31.5425	-16.5803	-21.5411
13199_at	13199	5.856	6.50172	1.86268	4.43587	2.32802	13199_at	13199	-25.7703	-19.5068	-0.09562	-8.72807	-11.6197
13200_at	13200	10.1047	9.943	0.951158	0.751455	-0.888444	13200_at	13200	14.7805	13.6626	-26.5504	-21.3309	-28.6762
13202_at	13202	9.65695	9.61812	1.05696	1.13925	-0.139026	13202_at	13202	10.5074	10.5311	-23.4799	-19.3754	-24.7021
13204_at	13204	10.5965	10.5846	0.850839	0.231951	-0.40706	13204_at	13204	19.4753	19.8469	-29.462	-24.4344	-26.1235
13205_at	13205	10.7353	10.5954	0.973616	2.52739	-1.08489	13205_at	13205	20.7999	19.9511	-25.8986	-13.9448	-29.7179
13206_at	13206	3.63334	4.11829	1.25674	9.38916	2.91344	13206_at	13206	-46.9842	-42.4799	-17.6815	-0.262874	-8.51524
13207_at	13207	10.6672	10.6248	0.88137	2.18144	-0.851019	13207_at	13207	20.1494	20.2342	-28.5759	-15.1237	-28.4777
13209_at	13209	8.58013	8.36385	1.69199	-0.398395	-0.17851	13209_at	13209	0.229882	-1.55838	-5.04945	-29.3563	-24.9115
13211_at	13211	8.19831	8.29557	1.09422	-0.296601	0.094067	13211_at	13211	-3.41434	-2.21647	-22.3984	-28.4425	-23.466
13214_at	13214	4.96491	5.22471	0.961814	10.1747	2.87622	13214_at	13214	-34.2752	-31.8155	-26.2412	0.726278	-8.71264
13215_at	13215	5.07315	5.15177	0.542896	2.27274	1.0839	13215_at	13215	-33.2421	-32.5186	-38.3993	-14.8034	-18.2171
13244_at	13244	9.72735	9.65258	0.897418	1.76944	-0.834818	13244_at	13244	11.1794	10.8632	-28.1101	-16.6621	-28.3918
13340_at	13340	5.55069	5.6208	0.589316	0.771233	0.719733	13340_at	13340	-28.6842	-27.9977	-37.0521	-21.2247	-20.1482
13345_at	13345	6.32006	6.67487	1.15988	3.76152	1.98422	13345_at	13345	-21.3411	-17.8379	-20.4927	-10.3697	-13.4428
13346_at	13346	6.49805	7.27813	1.79144	0.850649	1.32711	13346_at	13346	-19.6423	-12.0233	-2.16316	-20.8056	-16.9273
13349_at	13349	6.98029	7.37546	1.31821	-0.556973	0.73218	13349_at	13349	-15.0396	-11.0851	-15.8977	-30.9027	-20.0822
13350_at	13350	8.1639	8.46071	1.14001	2.28642	1.45915	13350_at	13350	-3.74282	-0.624791	-21.0694	-14.7559	-16.2272
13353_at	13353	7.88924	7.723	0.903509	-0.0376646	-0.58691	13353_at	13353	-6.36425	-7.73535	-27.9333	-26.3437	-27.0772
13356_at	13356	7.77053	7.74034	0.535997	-0.648123	-0.117738	13356_at	13356	-7.49728	-7.56819	-38.5996	-31.8704	-24.5892
13358_at	13358	8.52227	8.43792	1.18098	-0.187129	-0.126028	13358_at	13358	-0.32238	-0.84445	-19.8804	-27.5187	-24.6332
13360_at	13360	8.48156	8.54758	1.12085	-0.567572	0.112497	13360_at	13360	-0.710896	0.212566	-21.6256	-31.012	-23.3683
13361_at	13361	6.63958	6.66805	0.88828	-0.576686	0.393474	13361_at	13361	-18.2915	-17.9036	-28.3753	-31.1067	-21.8783
13363_at	13363	5.19074	5.25197	0.449428	8.97067	2.07088	13363_at	13363	-32.1198	-31.5528	-41.112	-0.818098	-12.9832
13367_at	13367	7.20069	7.29042	0.830001	-0.0234134	0.498771	13367_at	13367	-12.9361	-11.9048	-30.0668	-26.2364	-21.3199
13368_at	13368	5.05956	5.2307	0.5839	0.807162	1.11152	13368_at	13368	-33.3718	-31.7578	-37.2093	-21.0336	-18.0706
13370_at	13370	4.02863	4.5469	1.48482	6.84355	2.77903	13370_at	13370	-43.2114	-38.3487	-11.062	-4.01475	-9.22799
13371_at	13371	5.54333	5.69251	0.801576	3.34961	1.47261	13371_at	13371	-28.7545	-27.3066	-30.8917	-11.4698	-16.1558
13380_at	13380	4.04433	4.30702	0.854717	12.7422	3.34343	13380_at	13380	-43.0615	-40.6608	-29.3494	3.5643	-6.23508
13382_at	13382	8.73429	8.55976	1.02545	1.5163	-0.710867	13382_at	13382	1.70127	0.329926	-24.3944	-17.6931	-27.7345
13383_at	13383	8.71741	8.67346	0.565561	1.18912	-0.53176	13383_at	13383	1.54009	1.4258	-37.7415	-19.1416	-26.7847
13384_at	13384	6.00269	6.33494	1.2326	-0.590206	0.585766	13384_at	13384	-24.3701	-21.1144	-18.3823	-31.2482	-20.8586
13385_at	13385	5.67567	6.07583	1.1686	2.99668	1.88247	13385_at	13385	-27.4914	-23.6118	-20.2397	-12.482	-13.9824
13386_at	13386	5.60541	6.13719	1.57388	3.14749	1.80224	13386_at	13386	-28.162	-23.0204	-8.47729	-12.041	-14.4078
13388_at	13388	6.90418	7.13	1.07547	0.589852	0.89254	13388_at	13388	-15.766	-13.4511	-22.9427	-22.2286	-19.2318
13389_at	13389	4.99761	5.22038	0.883163	14.0103	3.19602	13389_at	13389	-33.9631	-31.8573	-28.5239	4.78817	-7.01674
13390_at	13390	4.55811	4.96937	1.19812	10.2757	2.61832	13390_at	13390	-38.1578	-34.2767	-19.3829	0.84887	-10.0803
13392_at	13392	4.46632	4.72561	0.879283	11.5491	3.13487	13392_at	13392	-39.0339	-36.6262	-28.6364	2.31263	-7.34105
13393_at	13393	5.60318	5.67098	0.503993	4.95066	1.46469	13393_at	13393	-28.1832	-27.5141	-39.5284	-7.58683	-16.1978
13394_at	13394	5.29205	5.31914	0.674473	2.44998	0.834989	13394_at	13394	-31.1528	-30.9054	-34.5806	-14.2006	-19.537
13395_at	13395	5.39727	5.62635	0.894097	9.09734	2.57212	13395_at	13395	-30.1486	-27.9442	-28.2065	-0.647831	-10.3252
13397_at	13397	4.44126	4.50112	0.378519	6.41186	1.73521	13397_at	13397	-39.273	-38.79	-43.17	-4.75697	-14.7632
13400_at	13400	5.76492	5.8165	0.656003	1.51976	0.141103	13400_at	13400	-26.6395	-26.1114	-35.1166	-17.6786	-23.2166
13401_at	13401	8.6331	8.40169	1.19956	0.0060941	-0.793393	13401_at	13401	0.735446	-1.1937	-19.341	-26.0166	-28.1721
13404_at	13404	4.77691	4.89817	0.519489	12.2907	2.83693	13404_at	13404	-36.0695	-34.9629	-39.0787	3.10301	-8.921
13405_at	13405	6.97054	6.72966	1.44508	-0.522781	-0.128265	13405_at	13405	-15.1327	-17.3098	-12.2155	-30.5554	-24.645
13406_at	13406	3.88334	4.4489	1.39879	11.9553	3.20183	13406_at	13406	-44.598	-39.2933	-13.559	2.75072	-6.98598
13409_at	13409	4.04681	4.1342	0.376603	3.96397	1.59867	13409_at	13409	-43.0378	-42.3266	-43.2256	-9.85747	-15.4873
13411_at	13411	6.32799	6.41969	0.77549	4.28335	1.52094	13411_at	13411	-21.2654	-20.2975	-31.6488	-9.0838	-15.8995
13417_at	13417	5.53577	5.88288	1.11585	6.66297	2.12247	13417_at	13417	-28.8267	-25.4717	-21.7705	-4.32071	-12.7097
13418_at	13418	7.89961	7.89138	0.90169	-0.103161	0.00720249	13418_at	13418	-6.26529	-6.11232	-27.9861	-26.8472	-23.9267
13419_at	13419	5.16818	5.48951	1.16143	10.7986	2.88144	13419_at	13419	-32.3351	-29.2632	-20.4477	1.46757	-8.68495
13421_at	13421	4.66301	5.02904	1.01588	4.67058	2.1073	13421_at	13421	-37.1566	-33.7015	-24.6722	-8.19684	-12.7901
13424_at	13424	10.3536	10.2163	0.891278	2.8174	-1.2149	13424_at	13424	17.1561	16.2969	-28.2883	-13.024	-30.4073
13426_at	13426	4.63755	5.53808	1.81612	0.43074	1.36769	13426_at	13426	-37.3996	-28.795	-1.44689	-23.169	-16.7122
13427_at	13427	9.62965	9.58746	0.689815	1.22482	-0.375235	13427_at	13427	10.2469	10.2356	-34.1353	-18.9765	-25.9547
[truncated: 14,363 more rows]

## Sheet: C1_off
Predominantly-Off Genes
Entrez ID	symbol	alias_symbol	gene_name	alias_prot	nm_accn	unigene_id
641361	2310033E01Rik		RIKEN cDNA 2310033E01 gene		NM_001037143	Mm.333661
11449	Chrng	Achr-3///Acrg	cholinergic receptor, nicotinic, gamma polypeptide	ACP	NM_009604	Mm.2810
67077	1700019N12Rik	A430107B04Rik	RIKEN cDNA 1700019N12 gene		NM_001039494	Mm.251306
330723	Htra4	B430206E18Rik	HtrA serine peptidase 4			Mm.334452
68393	Mogat1	Dgat2l///MGAT1///mDC2///0610030A14Rik///1110064N14Rik///MGC118035///Dgat2l1	monoacylglycerol O-acyltransferase 1	Fragment///Acyl CoA:monoacylglycerol acyltransferase 1///MGAT1 Diacylglycerol acyltransferase 2-like protein 1	NM_026713	Mm.41325
213171	Prss27	CAPH2///marapsin///Mpn	protease, serine 27	Marapsin Pancreasin	NM_175440	Mm.133083
99035	Olah	Thedc1///AI607300///E230009B14Rik	oleoyl-ACP hydrolase	Oleoyl-ACP hydrolase Thioesterase II	NM_145921	Mm.13808
69423	1700019M22Rik		RIKEN cDNA 1700019M22 gene	NFX-like protein	NM_027076	Mm.46121
55993	Msh4	AV144863///4930485C04Rik///mMsh4	mutS homolog 4 (E. coli)	mMsh4	NM_031870	Mm.272226
16700	Krtap6-1	HGTpII.2///HGTpII.1	keratin associated protein 6-1	Hypothetical protein T3M22.5	NM_010672	Mm.6973
68214	Gsto2	1700020F09Rik///4930425C18Rik	glutathione S-transferase omega 2		NM_026619	Mm.63791
18232	Nxph2	MGC124298///MGC124297	neurexophilin 2		NM_008752	Mm.131616
16153	Il10	Il-10///CSIF	interleukin 10	CSIF///IL-10	NM_010548	Mm.874
66931	1700010I14Rik		RIKEN cDNA 1700010I14 gene	Fragment	NM_025851	Mm.67591
63859	Impg1	A930015H12Rik///SPACR///IMP150	interphotoreceptor matrix proteoglycan 1	Sialoprotein associated with cones and rods	NM_022016	Mm.422780
13861	Epx	EPO	eosinophil peroxidase		NM_007946	Mm.1315
71872	Aox4	MGC144190///2310003G12Rik///Aoh2///MGC144189	aldehyde oxidase 4	Aldehyde oxidase 4	NM_023631	Mm.244525
75453	1700008F21Rik		RIKEN cDNA 1700008F21 gene	Fragment		Mm.286964
66772	Asb17	4933436O18Rik	ankyrin repeat and SOCS box-containing protein 17	ASB-17///Fragment	NM_025758	Mm.116960
75799	4930444P10Rik		RIKEN cDNA 4930444P10 gene	Fragment		Mm.78557
71854	Dpep3	MBD-3///AI507039///1700018F16Rik	dipeptidase 3	Membrane-bound dipeptidase 3///MBD-3	NM_027960	Mm.173395
14525	Gcet2	M17-L///Gcet///M17	germinal center expressed transcript 2		NM_008099	Mm.4799
70831	4733401H21Rik	AI506529	RIKEN cDNA 4733401H21 gene		NM_027568	Mm.347981
75456	1700011K15Rik		RIKEN cDNA 1700011K15 gene	Fragment		Mm.79179
18566	Pdcd1	Ly101///PD-1///Pdc1	programmed cell death 1	Programmed cell death 1///Protein PD-1 mPD-1///CD279 antigen	NM_008798	Mm.5024
20459	Ptk6	tks///Sik///Tksk///BRK	PTK6 protein tyrosine kinase 6	Fragment///Protein uvrB Excinuclease ABC subunit B	NM_009184	Mm.4497
214106	4933430I17Rik	bN189G18.7	RIKEN cDNA 4933430I17 gene	Novel protein	NM_177607	Mm.73212
19220	Ptgfr	fp///PGF///AI957154	prostaglandin F receptor	Fragment///Prostanoid FP receptor///PGF2 alpha receptor	NM_008966	Mm.331442
210757	E430004N04Rik	BB160712///A430108D01	RIKEN cDNA E430004N04 gene		NM_178666	Mm.123021
16509	Kcne1	MinK///Isk///nmf190	potassium voltage-gated channel, Isk-related subfamily, member 1	mISK///Delayed rectifier potassium channel subunit IsK	NM_008424	Mm.299425
21990	Tph1	Tph	tryptophan hydroxylase 1	Fragment	NM_009414	Mm.248684
83553	Tktl1	C79967///MGC132800	transketolase-like 1	Fragment	NM_031379	Mm.25057
83558	Tex11	BB024231///4930565P14Rik	testis expressed gene 11	TPR	NM_031384	Mm.134024
211305	Fbxw13	E330017E16///MGC141227	F-box and WD-40 domain protein 13		NM_177598	Mm.225242
320581	4833405L16Rik	IPPI2///Idi2	RIKEN cDNA 4833405L16 gene	Isopentenyl diphosphate delta-isomerase type 2	NM_177197	Mm.313743
215456	A530057A03Rik	Gm116///xGPAT1	RIKEN cDNA A530057A03 gene	Fragment		Mm.330569
243535	BC048671	MGC58841	cDNA sequence BC048671		NM_177738	Mm.233854
320869	4732415M23Rik		RIKEN cDNA 4732415M23 gene	RIKEN cDNA 4732415M23 gene	NM_177279	Mm.258354
15407	Hoxb1	Hox-2.9///MGC124123	homeo box B1	Hox-2.9	NM_008266	Mm.890
229933	Clca5	AI586120///4732440A06	chloride channel calcium activated 5	Chloride channel calcium activated 5 Chloride channel	NM_178697	Mm.331420
383491	Prdm14		PR domain containing 14	Fragment		Mm.309380
207213	Tdpoz1	Spopl1///2cpoz56///MAPP2	TD and POZ domain containing 1	MAPP family protein 2	NM_148949	Mm.80593///Mm.304029///Mm.425165
71213	Cage1	Ctag3///4933427I01Rik///MGC100323	cancer antigen 1		NM_027724	Mm.314688
15429	Hoxd1	Hox-4.9	homeo box D1	Hox-4.9	NM_010467	Mm.4932
76942	Lypd5	MGC141070///2210003I03Rik	Ly6/Plaur domain containing 5	Lypd5 protein		Mm.261468
69428	1700016C15Rik		RIKEN cDNA 1700016C15 gene		NM_027077	Mm.84467
224419	ORF63	C21orf7	open reading frame 63	Open reading frame 63	NM_144854	Mm.194466
14654	Glra1	spasmodic///oscillator///B230397M16Rik///ot///nmf11///spd	glycine receptor, alpha 1 subunit	Glycine receptor strychnine-binding subunit///H08_orf314///H08_orf448	NM_020492	Mm.89320
241612	Slc5a12	D630015G19///AI315119	solute carrier family 5 (sodium/glucose cotransporter), member 12		NM_001003915	Mm.277148
209091	Ccnb3		cyclin B3		NM_183015	Mm.215163
14836	Gsc		goosecoid		NM_010351	Mm.129
21943	Tnfsf11	OPGL///RANKL///Ly109l///Trance///ODF///OPG	tumor necrosis factor (ligand) superfamily, member 11	ligand///RANKL///TRANCE Osteoprotegerin ligand OPGL	NM_011613	Mm.249221
171209	Accn3	AW742291///ASIC3///SLNAC1///TNAC1///DRASIC	amiloride-sensitive cation channel 3	Acid-sensing ion channel 3///ASIC3 Dorsal root ASIC DRASIC	NM_183000	Mm.299636
57749	Piwil1	MIWI	piwi-like homolog 1 (Drosophila)	Fragment	NM_021311	Mm.272720
330503	EG330503	B430201F14	predicted gene, EG330503		NM_001033540
171168	Asah3	2310024P18Rik///Cer1///AI662009	N-acylsphingosine amidohydrolase (alkaline ceramidase) 3	maCER1 Acylsphingosine deacylase 3///Alkaline CDase-1 AlkCDase 1	NM_175731	Mm.218784
211482	Efhb	4921525D22Rik	EF hand domain family, member B		NM_172497	Mm.60887
110957	D1Pas1	Pl10///AU016353	DNA segment, Chr 1, Pasteur Institute 1		NM_033077	Mm.108054
20465	Sim2		single-minded homolog 2 (Drosophila)	SIM transcription factor mSIM///E2///Fragment	NM_011377	Mm.4775
69049	Cml5	1810018F03Rik	camello-like 5	Fragment	NM_023493
546006		LOC546006				Mm.304207
381785	Gm1070		gene model 1070, (NCBI)		NM_001033462	Mm.333146
52401	D5Ertd615e		DNA segment, Chr 5, ERATO Doi 615, expressed			Mm.394707
432677	7420416P09Rik	MGC117755	RIKEN cDNA 7420416P09 gene	Fragment	NM_001033776	Mm.311913
328258	AU042651	MGC130189///E230025K15///MGC130190	expressed sequence AU042651	carrier protein	NM_177809	Mm.17670
28254	Slco1a6	Slc21a13///4930422F19Rik///Oatp5///AI790453///Oatp-5	solute carrier organic anion transporter family, member 1a6	OATP-5	NM_023718	Mm.38953
13168	Dbil5	ELP	diazepam binding inhibitor-like 5	Endozepine-like peptide ELP	NM_021294	Mm.347413
16619	Klk1b27	Gk27///mGK-27///Klk27	kallikrein 1-related peptidase b27	Glandular kallikrein K27 mGK-27 mKlk27	NM_020268
69376	Zpbp2	2610022C02Rik///ZPBPL///MGC107119///1700017D11Rik	zona pellucida binding protein 2		NM_027061///NM_199419	Mm.55996
75470	Iqcf5		IQ motif containing F5	Iqcf5 protein		Mm.63799
14840	Gsg1		germ cell-specific gene 1		NM_010352	Mm.272306
74437	4933402E13Rik		RIKEN cDNA 4933402E13 gene			Mm.85792
20476	Six6	Six9///Optx2	sine oculis-related homeobox 6 homolog (Drosophila)	Sine oculis homeobox homolog 6///Six9 protein	NM_011384	Mm.57138
17318	Mid1	61B3-R///Fxy///MGC60591///DXHXS1141///Trim18	midline 1	Tripartite motif-containing protein 18///Midin///Fragment	NM_010797	Mm.34441///Mm.432104
67344	Tctex1d1	1700055O19Rik///MGC118261	Tctex1 domain containing 1	Fragment///Tctex1d1 protein	NM_026100	Mm.111346
244448	BC050188	4933403D14	cDNA sequence BC050188		NM_177742	Mm.64542
12311	Calcr	Clr	calcitonin receptor	Calcitonin receptor///CT-R///Fragment	NM_001042725///NM_007588	Mm.4642
15221	Foxd3	CWH3///Genesis///Hfh2	forkhead box D3	Hepatocyte nuclear factor 3 forkhead homolog 2 HFH-2///HNF3/FH transcription factor genesis	NM_010425	Mm.4758
268591	Serpina5	Pci///4933415L04///PAI-3	serine (or cysteine) peptidase inhibitor, clade A, member 5	or cysteine///alpha-1 antiproteinase, antitrypsin	NM_172953	Mm.73172
14237	Foxd4	FREAC5///Fkh2	forkhead box D4		NM_008022	Mm.377080
64454	Slc5a4b	SAAT1///pSGLT2///SGLT3-b///2010104G07Rik	solute carrier family 5 (neutral amino acid transporters, system A), member 4b	Slc5a4b///Fragment	NM_023219	Mm.155678
70069	H1fnt	mH1t2///1700026P10Rik///H1t2///Hanp1	H1 histone family, member N, testis-specific	Fragment	NM_027304	Mm.107718
223706	BC018285	MGC18824	cDNA sequence BC018285		NM_145474
12967	Crygd	Lop12///Cryg-1///DGcry-1///Aey4	crystallin, gamma D	Gamma crystallin 1	NM_007776
13013	Cst9	cresp///testatin///M12	cystatin 9	Testatin	NM_009979	Mm.21005
231293	C130090K23Rik		RIKEN cDNA C130090K23 gene		NM_145560///NM_181323	Mm.280211
74218	1700016H13Rik		RIKEN cDNA 1700016H13 gene			Mm.159141
18675	Phex	PEX///HPDR///HPDR1///Gy///Hyp	phosphate regulating gene with homologies to endopeptidases on the X chromosome (hypophosphatemia, vitamin D resistant rickets)	Vitamin D-resistant hypophosphatemic rickets protein///X-linked hypophosphatemia protein HYP	NM_011077	Mm.2529
244694	Jmjd2d	4932416A15	jumonji domain containing 2D	Jumonji domain-containing protein 2D	NM_173433	Mm.240457
75577	2310002L13Rik		RIKEN cDNA 2310002L13 gene			Mm.58214
402728	Pax6os1	4831410G09Rik///Pax6os	Pax6 opposite strand transcript 1
13122	Cyp7a1		cytochrome P450, family 7, subfamily a, polypeptide 1		NM_007824	Mm.57029
76701	Ctrc	MGC107504///1810044E12Rik	chymotrypsin C (caldecrin)	Caldecrin	NM_001033875	Mm.45316
627607	EG627607		predicted gene, EG627607			Mm.341880
66761	4933417A18Rik		RIKEN cDNA 4933417A18 gene		NM_025750	Mm.157047
13090	Cyp2b19		cytochrome P450, family 2, subfamily b, polypeptide 19	CYPIIB19	NM_007814	Mm.14098
67575	4930430A15Rik		RIKEN cDNA 4930430A15 gene	Fragment	NM_026248	Mm.84331
210417	Thsd7b	B930082A18///1700074E13Rik///D130067I03Rik	thrombospondin, type I, domain containing 7B		NM_172485	Mm.380518
15482	Hspa1l	Hsc70t///70kDa///Msh5	heat shock protein 1-like	Heat shock 70 kDa protein 1-like///Hypothetical protein ECs2059	NM_013558	Mm.14287
20760	Sprr2f		small proline-rich protein 2F		NM_011472	Mm.10692
12840	Col9a2	AI427499///Col9a-2	procollagen, type IX, alpha 2	IX	NM_007741	Mm.269384
77836	Mlana	MGC130556///A930034P04Rik///Mart1	melan-A	MART-1 MELAN-A PROTEIN ANTIGEN SK29-AA	NM_029993	Mm.138437
78609	8030411F24Rik		RIKEN cDNA 8030411F24 gene		NM_030135	Mm.160102
78284	Creb3l4	JAL///mJAL///Atce1///1700012K17Rik///5330432F22Rik///Tisp40beta///AIBZIP///TISP40///CREB4///AV040530///AV258827///Tisp40alpha///CREB3	cAMP responsive element binding protein 3-like 4	Spermatid specific transcription factor///ATTACHES TO CRE///Spermatid specific transcription factor Attaches to Cre///ATCE1///Basic-leucine zipper///MJAL protein///Atce1///TISP40alpha protein	NM_030080	Mm.299952
210321	BC048679		cDNA sequence BC048679		NM_183143	Mm.99511
50501	Prok2	Prok1///PK2///Bv8	prokineticin 2	PK2 Protein Bv8 homolog	NM_001037539///NM_015768	Mm.87365
245423	Gm364		gene model 364, (NCBI)			Mm.79079
193003	A530088H08Rik		RIKEN cDNA A530088H08 gene		NM_178656	Mm.395051///Mm.387373
78174	4930503B16Rik		RIKEN cDNA 4930503B16 gene		NM_030052	Mm.60690
229550	9130204L05Rik	Gm127	RIKEN cDNA 9130204L05 gene			Mm.98335
19114	Prlpf	PLP-F	prolactin-like protein F	PRL-like protein F///PLP-F	NM_011168	Mm.153999
208079	A530053G22Rik		RIKEN cDNA A530053G22 gene		NM_177329	Mm.131226///Mm.389762
240590	Dmrt3		doublesex and mab-3 related transcription factor 3		NM_177360	Mm.62785
58864	Tssk3	Tssk-3///4930594I21Rik///Tssk3b///Tsk-3///Stk22c///Stk22d///1700014N07Rik	testis-specific serine kinase 3	Testis-specific kinase 3 TSK-3	NM_080442	Mm.143802
71740	Pvrl4	Prr4///1200017F15Rik	poliovirus receptor-related 4	Fragment///Nectin 4	NM_027893	Mm.263414
244608	Ccdc113	BC060957///4933409I22	coiled-coil domain containing 113	Coiled-coil domain containing 113	NM_172914	Mm.248902
11614	Nr0b1	Ahch///DAX-1///Ahc///AHX///Dax1	nuclear receptor subfamily 0, group B, member 1	Nuclear receptor DAX-1	NM_007430	Mm.5180
242642	Gloxd1	A830048M07Rik///BC034099///MGC31514	glyoxalase domain containing 1		NM_146256	Mm.279897
11924	Neurog2	ngn2///ngn-2///Math4A///Atoh4	neurogenin 2	MATH4A///Atonal protein homolog 4	NM_009718	Mm.42017
97848	Serpinb6c	SPI3C///C76171///RP23-262J21.6///SPIC///C76174///ovalbumin	serine (or cysteine) peptidase inhibitor, clade B, member 6c	OTTMUSP00000000637	NM_148942	Mm.272188
97476	C86695		expressed sequence C86695			Mm.297693
108096	Slco1a5	Oatp3///Slc21a7	solute carrier organic anion transporter family, member 1a5	Organic anion-transporting polypeptide 3///Fragment	NM_130861	Mm.206599
14399	Gabra6	Gabra-6///alpha6	gamma-aminobutyric acid (GABA-A) receptor, subunit alpha 6	GABAA///GABA-A	NM_008068	Mm.4915
75495	1700010A17Rik		RIKEN cDNA 1700010A17 gene	RIKEN cDNA 1700010A17 gene		Mm.276332
20132	Rrh		retinal pigment epithelium derived rhodopsin homolog		NM_009102	Mm.278758
70979	4931417G12Rik		RIKEN cDNA 4931417G12 gene		NM_027633	Mm.72959
231583	Slc26a1	Sat1	solute carrier family 26 (sulfate transporter), member 1	SAT-1	NM_174870	Mm.125501
74156	Acot12	Cach///1300004O04Rik///4930449F15Rik///mCACH-1///AV027244	acyl-CoA thioesterase 12	Acyl-CoA thioester hydrolase 12///CACH-1 mCACH-1	NM_028790	Mm.275963
19194	Psp		parotid secretory protein	PSP	NM_008953	Mm.29197
217341	Qrich2	Gm66	glutamine rich 2		NM_001033267	Mm.387352
14175	Fgf4	MGC129266///kFGF///Hstf-1///KS3///hst-1///MGC129267///Fgfk///hst///Fgf-4	fibroblast growth factor 4	FGF-4///HBGF-4	NM_010202	Mm.4956
240888	Gpr161	Gm208///Gm208Gpr	G protein-coupled receptor 161	Fragment		Mm.329929
252866	Adam34		a disintegrin and metallopeptidase domain 34	TESTASE 3///Fragment	NM_145745	Mm.383288
66742	Cypt5	Cypt1///Cypt6///4931420D14Rik///MGC74194///Ckt1r3///TISP55	cysteine-rich perinuclear theca 5	Fragment	NM_025738	Mm.45302
67304	3110070M22Rik		RIKEN cDNA 3110070M22 gene		NM_026084	Mm.46679
80782	Klrb1d	Ly55d///NKR-P1D///Nkrp1d	killer cell lectin-like receptor subfamily B member 1D	NKRP1D LY55D///Fragment	NM_030599	Mm.14489
72383	Cnfn	2210418J09Rik	cornifelin			Mm.34382
67328	Lyzl1	1700038F02Rik///Lyc2	lysozyme-like 1		NM_026092	Mm.158148
14176	Fgf5	Fgf-5///go///angora	fibroblast growth factor 5	FGF-5 HBGF-5	NM_010203	Mm.5055
93726	Ear11		eosinophil-associated, ribonuclease A family, member 11		NM_053113	Mm.153688
16869	Lhx1	Lim1	LIM homeobox protein 1	Actin-2///LIM homeobox protein 1///Fragment///Lhx1 protein	NM_008498	Mm.4965
213084	Cdkl3	MGC28957///B230379H01Rik	cyclin-dependent kinase-like 3	Fragment	NM_153785	Mm.280557
11686	Alox12b	e-LOX2///Aloxe2///MGC130560	arachidonate 12-lipoxygenase, 12R type	12R-lipoxygenase 12R-LOX///e-LOX 2	NM_009659	Mm.340329
69306	1700007I06Rik	MGC107247///4930403C08Rik	RIKEN cDNA 1700007I06 gene	RIKEN cDNA 1700007I06 gene///OTTMUSP00000005561	NM_027031	Mm.288704
67652	Spaca1	1700124L11Rik///4930540L03Rik	sperm acrosome associated 1		NM_026293	Mm.55848
22787	Zp2	Zp-2	zona pellucida glycoprotein 2	Zona pellucida protein A	NM_011775	Mm.6510
381122	Capn13	Gm943	calpain 13		NM_001033444	Mm.81496
75275	4930563P21Rik		RIKEN cDNA 4930563P21 gene			Mm.159484
112417	Ugt2b37	0610033E06Rik	UDP glucuronosyltransferase 2 family, polypeptide B37		NM_053215	Mm.160362
18599	Padi1	AV236283///Pdi1	peptidyl arginine deiminase, type I	Peptidylarginine deiminase I	NM_011059	Mm.20854
21959	Tnp2	Tp-2///TP2	transition protein 2	TP-2 TP2///Transition protein 2	NM_013694	Mm.206798
56734	Tulp2	MGC107290///Pdet	tubby-like protein 2	Fragment///Tubby-like protein 2 P4-6 protein	NM_001045555///NM_008807	Mm.383209
78249	Gpr115	MGC107333///AV239010///4632435A09Rik	G protein-coupled receptor 115			Mm.66217
68668	Klk5	1110030O19Rik	kallikrein related-peptidase 5		NM_026806	Mm.20024
54192	Pbsn	PB///Prbs	probasin	PB	NM_017471	Mm.8034
12970	Crygs	AI327013///Opj///rncat	crystallin, gamma S	Gamma crystallin S	NM_009967	Mm.6253
12788	Cnga1	Cncg	cyclic nucleotide gated channel alpha 1	Cyclic nucleotide-gated cation channel 1///Rod photoreceptor cGMP-gated channel subunit alpha///Cyclic nucleotide-gated channel alpha 1///CNG channel alpha 1 CNG-1 CNG1	NM_007723	Mm.373201
66501	1700029H14Rik		RIKEN cDNA 1700029H14 gene		NM_025601	Mm.46136
21755	Tesp1	MGC144581///MGC144580	testicular serine protease 1	Testicular serine protease 1///Fragment	NM_009355	Mm.10725
68344	Tmem174	AA986094///0610009B10Rik	transmembrane protein 174	Transmembrane protein 174	NM_026685	Mm.28766
70884	Ccdc81	4921513D09Rik	coiled-coil domain containing 81			Mm.252823
13012	Cst8	Cres///Cst-rs1	cystatin 8 (cystatin-related epididymal spermatogenic)	Cystatin-8	NM_009978	Mm.20435
26437	Psg17	Cea2///Cea-2///mmCGM5	pregnancy specific glycoprotein 17	Pregnancy specific glycoprotein 17	NM_007677	Mm.302844
70866	Slco6d1	MGC132957///MGC132958///4921511I05Rik	solute carrier organic anion transporter family, member 6d1			Mm.389164
13524	Adam18	Adam27///Dtgn3	a disintegrin and metallopeptidase domain 18	A disintegrin and metalloproteinase domain 18///Fragment///tMDC III ADAM 27	NM_010084	Mm.89943
72077	Gcnt3	2010013H22Rik///2210021I22Rik	glucosaminyl (N-acetyl) transferase 3, mucin type	N-acetyl///GLUCOSAMINYL N-ACETYL	NM_028087	Mm.195555
69239	2610034M16Rik	AV114557	RIKEN cDNA 2610034M16 gene	PH	NM_027001	Mm.246732
19213	Ptf1a	PTF1-p48///PTF1p48	pancreas specific transcription factor, 1a	bHLH transcription factor p48///PTF1-p48	NM_018809	Mm.69647
56093	Pfpl	Epcs5///Epcs50	pore forming protein-like		NM_019540	Mm.285849
414094	A930013B10Rik		RIKEN cDNA A930013B10 gene		NM_001001497	Mm.124287
225825	Cd226	DNAM1///DNAM-1///TLiSA1///BC051526///Pta1	CD226 antigen	Platelet and T-cell activation antigen 1	NM_001039149///NM_178687	Mm.139293
17451	Mos		Moloney sarcoma oncogene		NM_020021	Mm.317339
66717	Ccdc96	4921513E08Rik	coiled-coil domain containing 96		NM_025725	Mm.42368
210535		LOC210535				Mm.173153
17844	Mup5		major urinary protein 5	MUP 5	NM_008649
71325	Tchhl1	Thhl1///AA589420///5430400H23Rik///S100a17	trichohyalin-like 1		NM_027762	Mm.68064
78449	2700046A07Rik	A330042I05Rik	RIKEN cDNA 2700046A07 gene			Mm.262195
66720	Klhl10	4921517C11Rik	kelch-like 10 (Drosophila)		NM_025727	Mm.34168
70061		Rdhs///Sdro///1810054F20Rik///SDR-O		P	NM_027301	Mm.158320
68768	1110054P19Rik		RIKEN cDNA 1110054P19 gene			Mm.416844
73297	1700034I23Rik	MGC143484	RIKEN cDNA 1700034I23 gene		NM_028494	Mm.422673
66346	1700029P11Rik		RIKEN cDNA 1700029P11 gene	EC 1.6.99.3///Complex I-ESSS CI-ESSS Neuronal protein 15.6 p15.6 Np15.6	NM_025503	Mm.54292
75671	Tex22		testis expressed gene 22	22 kDa testis expressed protein		Mm.23377
17230	Tpsab1	MMCP-7///Mcp-7///Mcpt7	tryptase alpha/beta 1	Mast cell protease 7 MMCP-7///Tryptase alpha/beta-1	NM_031187	Mm.3301
69602	Otop3	2310011E08Rik	otopetrin 3		NM_027132	Mm.101844
66708	Krtap3-2	KAP3.2///KRTAP3.2///4733401L16Rik///2310020D06Rik	keratin associated protein 3-2	Keratin associated protein 3-3	NM_025720	Mm.46389
67483	1700028P14Rik	AV209940	RIKEN cDNA 1700028P14 gene	RIKEN cDNA 1700028P14 gene	NM_026188	Mm.391173
225600	Pde6a	MGC25111///Pdea	phosphodiesterase 6A, cGMP-specific, rod, alpha	GMP-PDE alpha	NM_146086	Mm.391106
18508	Pax6	Gsfaey11///Dey///Sey///1500038E17Rik///AEY11///Pax-6	paired box gene 6	Oculorhombin///Fragment	NM_013627	Mm.3608
329093	Cpa6	9030616D13Rik///MGC141282	carboxypeptidase A6		NM_177834	Mm.336423
231098	Dnajc5g	MGC107182///4922503E23Rik	DnaJ (Hsp40) homolog, subfamily C, member 5 gamma	DnaJ Hsp40	NM_177677	Mm.189696
70893	4921509F24Rik		RIKEN cDNA 4921509F24 gene			Mm.78118
75502	Cmtm2b		CKLF-like MARVEL transmembrane domain containing 2B	Chemokine-like factor superfamily member 2B		Mm.232593
192113	Atp12a	HKalpha2///MGC124416///cHKA///Atp1al1	ATPase, H+/K+ transporting, nongastric, alpha polypeptide	Non-gastric H+/K+ ATPase subunit alpha///+-K+-ATPase alpha subunit isoform c Fragment	NM_138652	Mm.273271
245610	Nxf3	Gm384	nuclear RNA export factor 3		NM_001024141	Mm.336244
77432	9530002B09Rik	Vpp1///Aump///Vppl	RIKEN cDNA 9530002B09 gene		NM_023865
19109	Prl	AV290867	prolactin	PRL///Prolactin	NM_011164	Mm.1270
77673	Defb41	9230102D03Rik///Defb16	defensin beta 41	Beta-defensin 16///Defensin, beta 41 BD-41 mBD-41	NM_183124	Mm.99530
78600	Pde6h	PDEgamma///A930033D18Rik	phosphodiesterase 6H, cGMP-specific, cone, gamma	GMP-PDE gamma	NM_023898	Mm.290622
171405	AB056442	mOAT6-S///mOAT6-L	cDNA sequence AB056442			Mm.326517
66707	4921504I05Rik	RP23-298F22.1///MGC118265	RIKEN cDNA 4921504I05 gene	Fragment	NM_025719	Mm.116869
67133	Gp2	MGC141315///2310037I18Rik///AV060639	glycoprotein 2 (zymogen granule membrane)	Pancreatic zymogen granule membrane protein GP-2///GLYCOPROTEIN 80 GP80///Fragment///Zymogen granule membrane	NM_025989	Mm.46403
15485	Hsd17b1	17HSDB1///Hsd17ba///E2DH///17beta-HSD	hydroxysteroid (17-beta) dehydrogenase 1	17-beta///Fragment///17-beta-HSD 1///Hydroxysteroid 17-beta	NM_010475	Mm.188939
76758	Gsdm2	2200001G21Rik///2210411P14Rik///MGC130173///MGC130174///2210009F20Rik///Gsdml2///2210006M16Rik	gasdermin 2		NM_029727	Mm.159149
73893	4930425N13Rik		RIKEN cDNA 4930425N13 gene		NM_178388	Mm.216135
19428	Rasl2-9	Ran/M2///M2///Ran	RAS-like, family 2, locus 9	Fragment	NM_009028	Mm.322186
30952	Cngb3	CNG6///CCNC2///Cngbeta2	cyclic nucleotide gated channel beta 3	CNG channel beta 3///Cyclic nucleotide-gated channel subunit CNG6///Cyclic nucleotide-gated channel beta 3	NM_013927	Mm.317463
213980	Fbxw10	HREP///Fbw10///SM2SH2///SM25H2	F-box and WD-40 domain protein 10		NM_001033669	Mm.87397
56538	Klk11	MGC144345///TLSP///Prss20///2310015I08Rik	kallikrein related-peptidase 11	Hippostasin///Fragment	NM_019974	Mm.154276
11872	Art2b	Rt6///ART2.2///Ly92b///Rt-6///Rt6-2///Art	ADP-ribosyltransferase 2b	T-cell differentiation marker Rt6 homolog 2///P+--arginine ADP-ribosyltransferase 2	NM_019915	Mm.57008
226025	Trpm3	AU018608///MLSN2///9330180E14///LTRPC3///6330504P12Rik///B930001P07Rik	transient receptor potential cation channel, subfamily M, member 3	Fragment	NM_001035239///NM_001035240///NM_001035241///NM_001035242///NM_001035243///NM_001035244///NM_001035245///NM_001035246///NM_177341	Mm.131943///Mm.397699///Mm.422907
11871	Art2a	Ly92a///Rt-6///Rt6-1///Rt6	ADP-ribosyltransferase 2a	P+--arginine ADP-ribosyltransferase 1///T-cell differentiation marker Rt6 homolog 1	NM_007490	Mm.334065
328483		LOC328483				Mm.425892
212392	Gm172		gene model 172, (NCBI)		NM_001033246	Mm.296649
75497	1700008G05Rik		RIKEN cDNA 1700008G05 gene			Mm.47052
73937	1700029M20Rik	4930406E24Rik	RIKEN cDNA 1700029M20 gene		NM_028688	Mm.292326
17172	Ascl1	AI225900///ASH1///Mash1	achaete-scute complex homolog-like 1 (Drosophila)	Mash-1///Drosophila	NM_008553	Mm.136217
665446		LOC665446
12745	Clgn	4930459O04Rik///Cln///AI528775	calmegin	MEG 1 antigen Calnexin-T A2/6	NM_009904	Mm.358581
170654	Krtap16-4		keratin associated protein 16-4	Keratin associated protein 16- 4	NM_130873	Mm.196689
170939	AY026312		cDNA sequence AY026312		NM_133359	Mm.188445
116872	Serpinb7	4631416M05Rik///ovalbumin///megsin	serine (or cysteine) peptidase inhibitor, clade B, member 7	Megsin///Or cysteine	NM_027548	Mm.66015
93806	Serpinb9g	NK21B///RP23-41L21.3///1600002F03Rik///AW545779	serine (or cysteine) peptidase inhibitor, clade B, member 9g	OTTMUSP00000000634 Serine Or cysteine	NM_011455	Mm.202781
20690	Spam1	AV039194///Ph-20	sperm adhesion molecule 1	Sperm adhesion molecule 1///Hyal-PH20	NM_009241	Mm.4688
545527	4932431H17Rik		RIKEN cDNA 4932431H17 gene			Mm.357722
75178	4930528F23Rik		RIKEN cDNA 4930528F23 gene	RIKEN cDNA 4930528F23 gene		Mm.52592
14663	Glycam1	Sgp50	glycosylation dependent cell adhesion molecule 1	SGP50///Glycosylation-dependent cell adhesion molecule 1///GlyCAM-1 MC26	NM_008134	Mm.219621
218103	Slc17a2	C730032N17Rik///MGC19073///RP23-480B19.3///NPT3	solute carrier family 17 (sodium phosphate), member 2	Na+/PI cotransporter 3	NM_144836	Mm.24030
272428	C730027J19Rik	C730019D22	RIKEN cDNA C730027J19 gene	RIKEN cDNA C730027J19 gene		Mm.185183
12012	Baat	BAT///AI118337///AI158864	bile acid-Coenzyme A: amino acid N-acyltransferase	Glycine N-choloyltransferase Long-chain fatty-acyl-CoA hydrolase///BAT BACAT	NM_007519	Mm.2859
66203	Lce5a	1110059L13Rik///AI131654///MGC129453///MGC129452///Sprrl10	late cornified envelope 5A		NM_025420	Mm.292457
321010	1700006J14Rik		RIKEN cDNA 1700006J14 gene		NM_177313	Mm.391448
194974	Sunc1	D630047F21Rik///MGC130135///RP23-219P13.2	Sad1 and UNC84 domain containing 1	Spag4///Sunc1 protein Novel protein similar to sperm associated antigen 4	NM_177576	Mm.79210
56072	Lgals12	AW987437///Grip1	lectin, galactose binding, soluble 12		NM_019516	Mm.298242
80384	Tex21	MGC118241///4931412D23Rik///4931421K24Rik///tsec-2///4931406F04Rik	testis expressed gene 21		NM_019784	Mm.78551
216976	BC030499	BC037104	cDNA sequence BC030499		NM_001045522	Mm.296405///Mm.425684
114642	Brdt	Fsrg3///7420412D09Rik///Brd6	bromodomain, testis-specific	Fragment///RING3-like protein	NM_054054	Mm.182836
68352	0610012D14Rik		RIKEN cDNA 0610012D14 gene		NM_026690	Mm.88478
20957	Sycp1	SCP1	synaptonemal complex protein 1	SCP-1	NM_011516	Mm.243849
67750	4930578I06Rik	AI429111	RIKEN cDNA 4930578I06 gene		NM_026359	Mm.33864
77627	4931407K02Rik	bM150J22.2///4932408N08Rik///KIAA1672///mKIAA1672	RIKEN cDNA 4931407K02 gene		NM_029946	Mm.196288
22255	Uncx4.1	Chx4	Unc4.1 homeobox (C. elegans)	Uncx4.1 protein UNC4 protein///Fragment	NM_013702	Mm.42190
73463	Als2cr11	1700052H20Rik	amyotrophic lateral sclerosis 2 (juvenile) chromosome region, candidate 11 (human)		NM_175200	Mm.307436
70696	3830417A13Rik		RIKEN cDNA 3830417A13 gene		NM_027512	Mm.54544
58866	Treh	2210412M19Rik	trehalase (brush-border membrane glycoprotein)	Alpha,alpha-trehalose glucohydrolase///Alpha,alpha-trehalase	NM_021481	Mm.45380
68444	Cyp2d13	1300007K12Rik	cytochrome P450, family 2, subfamily d, polypeptide 13		NM_133695
83454	Nxf2	Nxf-b///4930455N06Rik	nuclear RNA export factor 2	Fragment	NM_031259	Mm.103155
18545	Pcp2	L7///Pcp-2	Purkinje cell protein 2 (L7)	Protein PCD-5	NM_008790	Mm.254898
103220		Gnn///MGC40847///BC030307		Fragment	NM_001003910///NM_001003939///NM_153595
13516	Dspg3	PG-Lb///epiphycan///SLRR3B	dermatan sulphate proteoglycan 3	Epiphycan///Proteoglycan-Lb PG-Lb	NM_007884	Mm.148886
69664	2310043L02Rik	AI592983	RIKEN cDNA 2310043L02 gene		NM_027157	Mm.38303
239038	Lrrc22	A930010E21Rik	leucine rich repeat containing 22		NM_173418	Mm.134302
56410	Cbln3		cerebellin 3 precursor protein		NM_019820	Mm.97163
109226	A930002I21Rik		RIKEN cDNA A930002I21 gene		NM_175410	Mm.133826
73407	1700055M20Rik	Tepp///MGC107117	RIKEN cDNA 1700055M20 gene	RIKEN cDNA 1700055M20 gene	NM_028532///NM_199455
14125	Fcer1a	FcERI///Fce1a///Fcr-5	Fc receptor, IgE, high affinity I, alpha polypeptide	FcERI IgE Fc receptor, alpha-subunit Fc-epsilon RI-alpha	NM_010184	Mm.5266
18249	Obp1a	OBP-1a	odorant binding protein Ia	Odorant binding protein Ia	NM_008754	Mm.432099
18071	Nhlh1	Nscl///Tal2///Hen1	nescient helix loop helix 1	HEN1 Nescient helix loop helix 1	NM_010916	Mm.2474
14408	Gabrr1	GABA-C	gamma-aminobutyric acid (GABA-C) receptor, subunit rho 1	GABAA	NM_008075	Mm.14116
76920	Arrdc5	1700013E09Rik///MGC118336	arrestin domain containing 5		NM_029799	Mm.329132
619300	6430553K19Rik		RIKEN cDNA 6430553K19 gene		NM_001033804	Mm.384092
15285	Hlxb9	HB9///MNR2	homeobox gene HB9		NM_019944	Mm.103760
78257	Lrrc9	4921529O18Rik///4930432K16Rik	leucine rich repeat containing 9	Fragment	NM_030070	Mm.266280
209186	C730036D15Rik		RIKEN cDNA C730036D15 gene	GLYCINE N-CHOLOYLTRANSFERASE///GLYCINE N-CHOLOYLTRANSFERASE homolog	NM_145368	Mm.35071
13081	Cyp24a1	24-OHase///MGC129158///CP24///Cyp24///MGC129159	cytochrome P450, family 24, subfamily a, polypeptide 1	24-OHase///Vitamin D3 24-hydroxylase 1,25-dihydroxyvitamin D3///Fragment	NM_009996	Mm.6575
67854	Slco6b1	1700022M03Rik	solute carrier organic anion transporter family, member 6b1	Fragment	NM_001039475	Mm.263706
214704	4932408B21Rik		RIKEN cDNA 4932408B21 gene	Fragment	NM_172535	Mm.61131
71761	Amdhd1	MGC148226///1300019J08Rik	amidohydrolase domain containing 1	Amdhd1 protein///Fragment		Mm.244518
15496	Hsd3b5		hydroxy-delta-5-steroid dehydrogenase, 3 beta- and steroid delta-isomerase 5	5-steroid dehydrogenase -///Progesterone reductase///3-beta-HSD V	NM_008295	Mm.17910
74435	Lrrc44	4930511J15Rik///BB020367///MGC132959///4930438B07Rik///4933403H06Rik	leucine rich repeat containing 44	intein///Leucine rich repeat containing 44	NM_028938	Mm.195711
66332	1700018B24Rik		RIKEN cDNA 1700018B24 gene	RIKEN cDNA 1700018B24 gene	NM_025493	Mm.46124
84111	Gpr87		G protein-coupled receptor 87		NM_032399	Mm.60267
15202	Hemt1	HemT///1700057K19Rik	hematopoietic cell transcript 1	ERT-2///ERT-1	NM_010416	Mm.17336
14378	G6pc2	G6pc-rs///IGRP	glucose-6-phosphatase, catalytic, 2		NM_021331	Mm.140768
17182	Matn3	AV009181	matrilin 3		NM_010770	Mm.42226
16196	Il7	MGC129342///Il-7	interleukin 7	Fragment///Interleukin 7 Mammary gland RCB-0527 Jyg-MCB///IL-7	NM_008371	Mm.3825
75400	Defb29		defensin beta 29	Defensin, beta 29 BD-29 mBD-29		Mm.45560
24108	Ubd	FAT10	ubiquitin D	Ubiquitin-like protein FAT10 Diubiquitin	NM_023137	Mm.140210
67687	1700011L22Rik		RIKEN cDNA 1700011L22 gene			Mm.178707
54562	Lrrc6	LRTP	leucine rich repeat containing 6 (testis)	Testis-specific leucine-rich repeat protein	NM_019457	Mm.244890
70054	Ccdc89	AU022100///BOIP///1700019B01Rik	coiled-coil domain containing 89			Mm.307198
67821	Atp1b4	1110020B02Rik	ATPase, (Na+)/K+ transporting, beta 4 polypeptide	ATP1B4	NM_133690	Mm.60134
329207	Gm817		gene model 817, (NCBI)	RRM	NM_001033408	Mm.295940
73503	Mbd3l1	1700070G05Rik///Mbd3l///1700095H13Rik	methyl-CpG binding domain protein 3-like 1	MBD3-like 1	NM_028557	Mm.160088
17058	Klrb1b	Ly55b///NKR-P1 34///NKR-P1B///Nkrp1-b	killer cell lectin-like receptor subfamily B member 1B	Fragment///NKR-P1 34	NM_008526
235472	Prtg	A230098A12Rik	protogenin homolog (Gallus gallus)	Fragment	NM_175485	Mm.31696///Mm.392610///Mm.423132
14103	Fasl	Tnfsf6///gld///CD178///Faslg///APT1LG1///Fas-Ligand///CD95L///Fas-L	Fas ligand (TNF superfamily, member 6)	ligand superfamily, member 6, full insert sequence///Fas antigen ligand///ligand	NM_010177	Mm.3355
76668	Mdh1b	1700124B08Rik///AV255588	malate dehydrogenase 1B, NAD (soluble)	Soluble	NM_029696	Mm.30494
15192	Hdgfl1	HRP-1///Pwwp1///MGC144484///MGC144483///MGC118278///Hdgfrp1///4921520N01Rik	hepatoma derived growth factor-like 1	Hepatoma derived growth factor-like 1///Fragment	NM_008232	Mm.7411
26970	Pla2g2e		phospholipase A2, group IIE	Phosphatidylcholine 2-acylhydrolase GIIE GIIE sPLA2 sPLA2-IIE	NM_012044	Mm.296007
545548		MGC118457///LOC545548			NM_001039594	Mm.387664
78634	1700094C09Rik	MGC58425	RIKEN cDNA 1700094C09 gene		NM_024279	Mm.116871
69982	Spink2	AV038945///MGC107139///HUSI-II///1700007F22Rik	serine peptidase inhibitor, Kazal type 2		NM_183284	Mm.46106
60505	Il21		interleukin 21	IL-21///Il21 protein	NM_021782	Mm.157689
75311	4930550C14Rik		RIKEN cDNA 4930550C14 gene	RIKEN cDNA 4930550C14 gene///Fragment		Mm.26078
226957	EG226957		predicted gene, EG226957			Mm.25966
71861	Zswim2	4933437F18Rik///1700025P14Rik	zinc finger, SWIM domain containing 2		NM_027964	Mm.116957
69439	1700016M24Rik	MGC132932	RIKEN cDNA 1700016M24 gene			Mm.263708
56629	Dnase2b	Dlad///DnaseIIb///AI526873	deoxyribonuclease II beta	DNase II beta DNase2-like acid DNase///Endonuclease DLAD	NM_019957	Mm.25853
71824	1700006A11Rik		RIKEN cDNA 1700006A11 gene			Mm.331353
546161	C85627		expressed sequence C85627		NM_001033794	Mm.235303
17877	Myf5	B130010J22Rik	myogenic factor 5	Fragment///Myf-5	NM_008656	Mm.4984
13984	Esx1	Spx1	extraembryonic, spermatogenesis, homeobox 1	Homeodomain protein EPX///Fragment	NM_007957	Mm.8017
27278		Clnk///MIST		Cytokine-dependent hematopoietic cell linker	NM_013748	Mm.159535
229214	Gpr103	AQ27///SP9155	G protein-coupled receptor 103	G-protein coupled receptor 103///Fragment///SP9155 AQ27	NM_198192	Mm.330975
20371	Foxp3	JM2///sf///scurfin	forkhead box P3	Scurfin	NM_054039	Mm.182291///Mm.148163
16679	Krt86	Krt2-10///MHb4///AI325212///Krt2-11///Khb4	keratin 86	Fragment///Hair keratin, type II Hb6	NM_010667	Mm.347934///Mm.383183
66811	9030623N16Rik		RIKEN cDNA 9030623N16 gene	RIKEN cDNA 9030623N16 gene	NM_025777	Mm.171333
76400	Pbp2	Pebp-2///AI326308///Pebp2///1700023A18Rik///MGC130302///MGC130303	phosphatidylethanolamine binding protein 2	PEBP-2	NM_029595	Mm.293018
69543	Capns2	2310005G05Rik	calpain, small subunit 2	CSS2
67931	Serpini2	Spi14///1810006A24Rik	serine (or cysteine) peptidase inhibitor, clade I, member 2	Serine protease inhibitor 14///Or cysteine	NM_026460	Mm.259446
13075	Cyp19a1	Ar///p450arom///ArKO///Int-5///Int5///MGC124251///Cyp19///MGC124252	cytochrome P450, family 19, subfamily a, polypeptide 1	P-450AROM///Aromatase CYPXIX	NM_007810	Mm.5199
67356	Tmco5	1700095F04Rik	transmembrane and coiled-coil domains 5	Fragment///Transmembrane and coiled-coil domains 5	NM_026104	Mm.131623
67690	1700016G05Rik		RIKEN cDNA 1700016G05 gene	RIKEN cDNA 1700016G05 gene///S1///Fragment	NM_026317	Mm.52550
68678	Smtnl1	CHASM///1110030K22Rik	smoothelin-like 1		NM_024230	Mm.33452
70928	Rnf36	Trimless///Trif///4921519C19Rik	ring finger protein 36	Fragment	NM_080510	Mm.379188
56066	Cxcl11	betaR1///CXC11///H174///b-R1///SCYB9B///Scyb11///I-TAC///ITAC///IP9	chemokine (C-X-C motif) ligand 11	CXCL11///I-TAC	NM_019494	Mm.131723
16617	Klk1b24	Klk24///mGk-24	kallikrein 1-related peptidase b24	Fragment///Tissue kallikrein 24 mGK-24	NM_010643
71367	Chst9	MGC130338///5430438D01Rik	carbohydrate (N-acetylgalactosamine 4-0) sulfotransferase 9	N-acetylgalactosamine 4-0///GalNAc-4-O-sulfotransferase 2 GalNAc-4-ST2	NM_199055	Mm.329304
11828	Aqp3	AQP-2	aquaporin 3	AQP-3	NM_016689	Mm.34043
230590	BC022150		cDNA sequence BC022150	Fragment		Mm.301798
18370	Olfr69	3'beta3///3'[b]3///MOR22-2	olfactory receptor 69		NM_013621	Mm.377110
12167	Bmpr1b	ALK-6///Acvrlk6///AV355320///BMPR-IB///CFK-43a///AI385617///Alk6	bone morphogenetic protein receptor, type 1B	Serine/threonine-protein kinase receptor R6 SKR6///ALK-6	NM_007560	Mm.39089
14171	Fgf17		fibroblast growth factor 17	FGF-17	NM_008004	Mm.12814
59310	Mylc2pl	PLRLC-B///PLRLC-C///1700027I08Rik///PLRLC-A///PLRLC	myosin light chain 2, precursor lymphocyte-specific	Fragment///Myosin light chain 2, lymphocyte-specific	NM_021611	Mm.5178
252967	Ropn1l	AV047578///ASP///Akapasp	ropporin 1-like		NM_145852
66780	4933436I01Rik		RIKEN cDNA 4933436I01 gene	Fragment///RIKEN cDNA 4933436I01 gene	NM_025763	Mm.79193
407814	BC053393	RP23-248K2.9	cDNA sequence BC053393		NM_001025435	Mm.271088
106757	Tmem146	AW045609///4933402B14Rik	transmembrane protein 146	Fragment		Mm.23401
67365	Hdhd1a	1700121L12Rik///GS1	haloacid dehalogenase-like hydrolase domain		NM_026108	Mm.158150
246729	Oas1h		2'-5' oligoadenylate synthetase 1H		NM_145228	Mm.115351
18782	Pla2g2d	MGC130437///Splash///mGIID	phospholipase A2, group IID	Phosphatidylcholine 2-acylhydrolase GIID GIID sPLA2 PLA2IID///Pla2g2d protein///sPLA2-IID Secretory-type PLA, stroma-associated homolog	NM_011109	Mm.71913
327992	Gm739		gene model 739, (NCBI)	Fragment	NM_001045527	Mm.395356///Mm.390371
73649	Cybrd1	Dcytb///2210407P13Rik	cytochrome b reductase 1		NM_028593	Mm.45435
17071	Ly6f		lymphocyte antigen 6 complex, locus F		NM_008530	Mm.377095
71062	Tekt3	4933407G07Rik///RP23-172P19.3	tektin 3		NM_027660	Mm.23534
73614	1700123J19Rik		RIKEN cDNA 1700123J19 gene	Fragment		Mm.50505
353025	Caps2	D630005B03Rik	calcyphosphine 2	Calcyphosine-2	NM_178278	Mm.194428
384775	1700003H04Rik	4933400D22Rik///4930538K10Rik	RIKEN cDNA 1700003H04 gene			Mm.46144
170734	Zfp371	MGC129409///Zfg1///MGC129408	zinc finger protein 371	Fragment	NM_133204	Mm.155595
226720	Gm104		gene model 104, (NCBI)			Mm.11282
57911	Gsdm1	H312E///Gsdm///BB149167	gasdermin 1		NM_021347	Mm.86870
223915	Krt73	Kb36///BC067067	keratin 73	Type II keratin Kb36	NM_212485	Mm.291498
446210	AY702103	STDP2	cDNA sequence AY702103			Mm.378184
71578	Sval1	9130404C18Rik///SLP-C///MGC140938	seminal vesicle antigen-like 1	Seminal vesicle antigen-like 1 Colon SVA-like protein	NM_027832	Mm.96996
75706	Krt24		keratin 24	CYTOKERATIN 12 Fragment///Fragment		Mm.46378
11648	Akp3	IAP///Akp-3	alkaline phosphatase 3, intestine, not Mn requiring	Fragment	NM_007432	Mm.377076
56523	Pmfbp1	F77///Stap///1700016D22Rik	polyamine modulated factor 1 binding protein 1	Fragment	NM_019938	Mm.42166
72432	Spink5	LEKT1///VAKT1///LETK1///2310065D10Rik///MGC144075///AV238912	serine peptidase inhibitor, Kazal type 5	Fragment///LYMPHO-EPITHELIAL KAZAL-TYPE RELATED INHIBITOR LEKTI		Mm.35369
245865	Spag4	KIAA4118///mKIAA4118///1700041K21Rik///MGC130280///MNCb-0953	sperm associated antigen 4	Fragment	NM_139151	Mm.330713
73324	1700034F02Rik	RP23-92B18.7	RIKEN cDNA 1700034F02 gene			Mm.69388
100061	Lrrc19	9130022A01Rik///AI314124///AL022954///AW261791	leucine rich repeat containing 19	Fragment	NM_175305	Mm.26760
68270	Lrrc50	4930457P18Rik	leucine rich repeat containing 50		NM_026648	Mm.432018
67407	Cylc1	4930401M13Rik	cylicin, basic protein of sperm head cytoskeleton 1	Fragment		Mm.426142
270711	4732454E20Rik	Gm643///AI586164	RIKEN cDNA 4732454E20 gene			Mm.303077
74267	Iqcf1	1700055J15Rik	IQ motif containing F1			Mm.116682
76606	1700034O15Rik		RIKEN cDNA 1700034O15 gene	RIKEN cDNA 1700034O15 gene	NM_029671	Mm.272520
69540	Klk10	NES1///PRSSL1///2300002A13Rik	kallikrein related-peptidase 10		NM_133712	Mm.46421
64059	Oxct2a	Oxct2///Oxct///Scot-t1///Scot	3-oxoacid CoA transferase 2A	Succinyl-CoA:3-oxoacid CoA-transferase///Fragment	NM_022033
73750	Whrn	AW742671///mKIAA1526///wi///bM340H1.8///AW122018///1110035G07Rik///C430046P22Rik	whirlin		NM_001008791///NM_001008792///NM_001008793///NM_001008794///NM_001008795///NM_001008796///NM_001008797///NM_001008798///NM_028640	Mm.300397
16867	Lhcgr	LH-R///Lhr///Gpcr19-rs1	luteinizing hormone/choriogonadotropin receptor	LH/CG-R///Luteinizing hormone receptor	NM_013582	Mm.1644
71995	1600014E20Rik	MGC117611///AI426069///D19349///AI448024///AA389086	RIKEN cDNA 1600014E20 gene	RIKEN cDNA 1600014E20 gene	NM_028045	Mm.22///Mm.23812
18430	Oxtr	OTR	oxytocin receptor	Serine--tRNA ligase SerRS///Fragment///OT-R		Mm.333310
78933	4931433A01Rik	4930578N11Rik	RIKEN cDNA 4931433A01 gene		NM_001048189///NM_030231	Mm.427153///Mm.422521
68701	Dysfip1	toonin///1110033I14Rik	dysferlin interacting protein 1	Dysferlin interacting protein 1	NM_026814	Mm.46477
18705	Pik3c2g	C80387	phosphatidylinositol 3-kinase, C2 domain containing, gamma polypeptide	PtdIns-3-kinase C2 gamma PI3K-C2gamma///Phosphoinositide 3-Kinase-C2-gamma	NM_011084///NM_207683	Mm.333471///Mm.391538
17224	Mcpt1	Mcp-1///AV080368	mast cell protease 1	MMCP-1	NM_008570	Mm.201549
18776	Csh2	mplII///Pl2///PL///Pl-2	chorionic somatomammotropin hormone 2	Chorionic somatomammotropin hormone 2///PL-II	NM_008865	Mm.37203
70901	4921524L21Rik		RIKEN cDNA 4921524L21 gene			Mm.158484
70882	Armc3	4921513G22Rik	armadillo repeat containing 3	Fragment		Mm.276696
110855	Pde6c		phosphodiesterase 6C, cGMP specific, cone, alpha prime	cGMP phosphodiesterase 6C	NM_033614	Mm.196971
319836	E430029J22Rik		RIKEN cDNA E430029J22 gene	IFI 16 Fragment	NM_001033384	Mm.138449
76487	Ppp1r3g	1600032L17Rik	protein phosphatase 1, regulatory (inhibitor) subunit 3G	Fragment		Mm.44745
71903	2310038E17Rik	A430088E12	RIKEN cDNA 2310038E17 gene
78625	1700061G19Rik	AI507598///1700026H02	RIKEN cDNA 1700061G19 gene			Mm.160106
16633	Klra2	Ly49b///Klra30	killer cell lectin-like receptor, subfamily A, member 2	Ly49-B antigen Lymphocyte antigen 49B	NM_008462	Mm.4783
72873	2900006K08Rik	AI427784	RIKEN cDNA 2900006K08 gene	Fragment	NM_028377
20445	St6galnac1	Siat7a	ST6 (alpha-N-acetyl-neuraminyl-2,3-beta-galactosyl-1,3)-N-acetylgalactosaminide alpha-2,6-sialyltransferase 1	GalNAc alpha-2,6-sialyltransferase I ST6GalNAc I///Sialyltransferase 7A	NM_011371
22073	Prss3	TRY4///Try3///PRSS$///Tb///MTG	protease, serine, 3	Fragment	NM_011645	Mm.425318
22270	Upk3a	1110017C07Rik///Upk3///UPIII	uroplakin 3A	Upk3a protein///Uroplakin III UPIII///Fragment	NM_023478	Mm.46214
74413	Mtac2d1	Tac2-N///4933406D09Rik	membrane targeting (tandem) C2 domain containing 1	tandem///Tac2-N///Membrane targeting Tandem	NM_028924	Mm.275939///Mm.390521
73466	1700060E18Rik	Ms4a13///Tetm4.2	RIKEN cDNA 1700060E18 gene		NM_198224	Mm.272723
229146	2810043G22Rik		RIKEN cDNA 2810043G22 gene			Mm.242211
269954	1700111A04Rik	BC024578///4921538O11	RIKEN cDNA 1700111A04 gene	Fragment	NM_177765	Mm.276780
20197	S100a3	S100E	S100 calcium binding protein A3	S100 calcium-binding protein A3 Protein S-100E	NM_011310	Mm.33816
66732	4921530L21Rik		RIKEN cDNA 4921530L21 gene	P-loop///RIKEN cDNA 4921530L21 gene	NM_025733	Mm.75060
76872	Ccdc116	4930432J16Rik	coiled-coil domain containing 116		NM_029779	Mm.101656
234988	Mbd3l2		methyl-CpG binding domain protein 3-like 2		NM_144934	Mm.17563
228684	Gm118		gene model 118, (NCBI)	Sel-1 Suppressor of lin- 12, C.elegans-like	NM_001033296	Mm.67595
13828	Epb4.2		erythrocyte protein band 4.2	P4.2///Erythrocyte protein 4.2	NM_013513	Mm.240051
26359	Anxa10		annexin A10		NM_011922	Mm.42179
71386	5530401N06Rik		RIKEN cDNA 5530401N06 gene			Mm.389133
68527	1110017I16Rik	AW121955	RIKEN cDNA 1110017I16 gene		NM_026754	Mm.27791
232217	4933427D06Rik	MGC107427	RIKEN cDNA 4933427D06 gene		NM_175017	Mm.281744
14126	Ms4a2	Fcer1b///Fcrbeta///Ms4a1///Fce1b///FcRB	membrane-spanning 4-domains, subfamily A, member 2	IgE Fc receptor, beta-subunit Fc epsilon receptor I beta-chain///Fragment///FcERI	NM_013516	Mm.329735
64406	Sp5	MGC144801///MGC144802	trans-acting transcription factor 5		NM_022435	Mm.423397
66719	4921522P10Rik		RIKEN cDNA 4921522P10 gene			Mm.59310
117229	Stk33	AW061264///4921505G21Rik	serine/threonine kinase 33	Fragment		Mm.389950
17173	Ascl2	2410083I15Rik///Mash2	achaete-scute complex homolog-like 2 (Drosophila)	Drosophila///Mash-2	NM_008554	Mm.196417
74400	4933405K07Rik	4930427I11Rik	RIKEN cDNA 4933405K07 gene		NM_028913	Mm.159188
244233	E430002D04Rik	B430307C05	RIKEN cDNA E430002D04 gene		NM_172909	Mm.19283
15487	Hsd17b3		hydroxysteroid (17-beta) dehydrogenase 3	Testicular 17-beta-hydroxysteroid dehydrogenase///17-beta-HSD 3	NM_008291	Mm.5109
11572	Crisp3	SGP28///Aeg2///CRS3///CRISP-3	cysteine-rich secretory protein 3	Sperm-coating glycoprotein 2 SCP 2///CRISP-3	NM_009639	Mm.14138
83559	Tex18		testis expressed gene 18			Mm.67260
245572	Tbx22	D230020M15Rik	T-box 22	T-box protein 22///T-BOX PROTEIN 22	NM_145224///NM_181319	Mm.137011
330578		A530021J07			NM_177895	Mm.5796
114672	1700007E05Rik		RIKEN cDNA 1700007E05 gene			Mm.206718
67366	1810008K16Rik		RIKEN cDNA 1810008K16 gene	GP25L	NM_026109	Mm.46274
330820	4933402J07Rik		RIKEN cDNA 4933402J07 gene	RIKEN cDNA 4933402J07 gene	NM_177901	Mm.212913
666250	EG666250		predicted gene, EG666250
67569	Mgat4c	9130411I17Rik///GntIVh	mannosyl (alpha-1,3-)-glycoprotein beta-1,4-N-acetylglucosaminyltransferase, isozyme C (putative)	Mannosyl Alpha-1,3-///Putative///Fragment	NM_026243	Mm.25252
83984	Tssk6	Sstk	testis-specific serine kinase 6	Small serine/threonine kinase	NM_032004	Mm.379270
72614	2700059L22Rik		RIKEN cDNA 2700059L22 gene	Fragment	NM_028300	Mm.147232
73603	1700126L10Rik		RIKEN cDNA 1700126L10 gene	DJ453C12.5		Mm.374829
114230	Aipl1	MGC25485///A930007I01Rik	aryl hydrocarbon receptor-interacting protein-like 1	Fragment	NM_053245	Mm.95707
242253	Wdr63	4931433A13Rik	WD repeat domain 63		NM_172864	Mm.235040
75571	Spata9		spermatogenesis associated 9			Mm.244185
74419	Tktl2	4933401I19Rik	transketolase-like 2		NM_028927	Mm.159193
231252	Chrna9	Acra9///2410015I05Rik	cholinergic receptor, nicotinic, alpha polypeptide 9	Fragment		Mm.430715
105000	Dnalc1	Dnal1///AW121714///1700010H15Rik///E330027P08Rik	dynein, axonemal, light chain 1		NM_028821	Mm.101525
75083	Usp50		ubiquitin specific peptidase 50	Deubiquitinating enzyme 50///Ubiquitin thioesterase 50
20129	Rptn		repetin	Fragment	NM_009100	Mm.1417
75033	4930486G11Rik		RIKEN cDNA 4930486G11 gene	Fragment///A		Mm.335328///Mm.335329
16663	Krt13	Krt-1.13///K13///CK13///Krt1-13	keratin 13	Cytokeratin-13 CK-13 Keratin-13///K13 47 kDa cytokeratin	NM_010662	Mm.4646
71841	1700008I05Rik	TCP11///C77164	RIKEN cDNA 1700008I05 gene		NM_027952	Mm.371643
68307	4930558O21Rik		RIKEN cDNA 4930558O21 gene		NM_026668	Mm.389425
432769	Zfp708	Rslcan11///MGC102251///BC038328///Rslcan18	zinc finger protein 708		NM_001012325///NM_001012448///NM_001012449	Mm.124021
68224	1700067P10Rik		RIKEN cDNA 1700067P10 gene		NM_026625	Mm.138490
22767	Zfy1	Zfy-1	zinc finger protein 1, Y linked		NM_009570	Mm.4324
666087		LOC666087
13529	Dtprp	DPRP///mdPRP///D/tPRP	decidual/trophoblast prolactin-related protein	OTTMUSP00000000588	NM_010088	Mm.291450
57781	Cd200r1	CD200R///OX2R///Mox2r	CD200 receptor 1		NM_021325	Mm.416152
69294	Cst13	Cymg1///Mtcg1///1700006C19Rik	cystatin 13	Cystatin T	NM_027024	Mm.46167
22173	Tyr	skc35///c///Tyr<c-em>///albino	tyrosinase	Monophenol monooxygenase///Tyrosinase	NM_011661	Mm.238127
19674	Rcvrn	CAR///MGC129468///S-modulin	recoverin	Cancer-associated retinopathy protein Protein CAR	NM_009038	Mm.152121
235612	Fbxw19	E330023O18	F-box and WD-40 domain protein 19		NM_177703	Mm.133921
70980	4931431F19Rik		RIKEN cDNA 4931431F19 gene			Mm.158518
69814	Prss32	mT5///2010001P08Rik///tryptase-5	protease, serine, 32		NM_027220	Mm.244143
20997	T	T1///Bra///Lr///Tl3///Tl2///me75///Low///cou	brachyury	T protein	NM_009309	Mm.913
74686	4930443G12Rik		RIKEN cDNA 4930443G12 gene			Mm.307948
214321		Adam4b			NM_001038995
57256	Prss21	TESP5///MGC151134///MGC151132///1700023E12Rik///mT4///testisin	protease, serine, 21	Serine protease 21 Tryptase 4///Protease, serine, 21 TESP5///Fragment	NM_020487	Mm.386785
73382	1700049K14Rik		RIKEN cDNA 1700049K14 gene		NM_028525	Mm.390750
13798	En1	Mo-en.1///En-1	engrailed 1	Mo-En-1///Fragment	NM_010133	Mm.2657
76670	Ttc18	5330402L21Rik	tetratricopeptide repeat domain 18			Mm.159759
78923	4833446K15Rik	AI662215	RIKEN cDNA 4833446K15 gene	Fragment		Mm.84007///Mm.429751
66139	1110002H13Rik	AI131587	RIKEN cDNA 1110002H13 gene		NM_025376	Mm.330087
665891	A030010K20Rik		RIKEN cDNA A030010K20 gene	Keratin associated protein 4.12	NM_001048196	Mm.351893///Mm.394141
112418	1700102P08Rik	AI593206	RIKEN cDNA 1700102P08 gene		NM_053216	Mm.78287
104601	Mycbpap	AW125474///AMAP-1///4932408B01Rik	Mycbp associated protein	Mycbp associated protein	NM_170671	Mm.84725
233810	Abca16	AY243472	ATP-binding cassette, sub-family A (ABC1), member 16		NM_207130	Mm.334203
16613	Klk1b11	mGK-11///Klk11	kallikrein 1-related peptidase b11	Glandular kallikrein K11 mGK-11	NM_010640
246700	Defb19	Tdl///Defb119///Defb24	defensin beta 19	Defensin, beta 19 BD-19 mBD-19///Testis-specific beta-defensin-like protein	NM_145157	Mm.82820
76382	1700012A03Rik	AI429084///MGC107242	RIKEN cDNA 1700012A03 gene	RIKEN cDNA 1700012A03 gene	NM_029587	Mm.23510
64705	Dpys	1300004I01Rik///1200017I10Rik///DHPase	dihydropyrimidinase	DHPase Hydantoinase DHP///Fragment	NM_022722	Mm.275974
16160	Il12b	Il-12b///p40///Il12p40///Il-12p40	interleukin 12b	IL-12B IL-12 subunit p40///Cytotoxic lymphocyte maturation factor 40 kDa subunit CLMF p40	NM_008352	Mm.239707
626870	OTTMUSG00000005148		predicted gene, OTTMUSG00000005148		NM_001037928	Mm.369429
16545	Kera	CNA2///SLRR2B	keratocan	KTN Keratan sulfate proteoglycan keratocan	NM_008438	Mm.6228
243923	Rgs9bp	Rgs9-1bp///R9AP	regulator of G-protein signalling 9 binding protein		NM_145840	Mm.222680
225644	Cplx4	Gm957///CPXIV///A930004D23Rik	complexin 4	Complexin IV CPX IV	NM_145493	Mm.192285
237465	Ccdc38	4933417K05Rik	coiled-coil domain containing 38		NM_175488	Mm.259642
19202	Rhox6	Psx1///AV213605///AW548842	reproductive homeobox 6	Reproductive homeobox 6	NM_008955	Mm.10105
71832	Csl	1700007H16Rik	citrate synthase like	Citrate synthase, full insert sequence	NM_027945	Mm.339192
20494	Slc10a2	ISBT///ASBT	solute carrier family 10, member 2	ISBT IBAT///ASBT///Na+-dependent ileal bile acid transporter///Ileal Na+	NM_011388	Mm.3500
20495	Slc12a1	mBSC1///D630042G03Rik///Nkcc2	solute carrier family 12, member 1	potassium-chloride cotransporter 2 BSC1	NM_011389///NM_183354	Mm.3914
214301	Crygn		crystallin, gamma N	Fragment	NM_153076	Mm.63484
16846	Lep	ob///obese	leptin	Obesity factor///Leptin	NM_008493	Mm.277072
100559	Ugt2b38	AA986709///9430041C03Rik	UDP glucuronosyltransferase 2 family, polypeptide B38		NM_133894	Mm.212589
619289	4933400N17Rik		RIKEN cDNA 4933400N17 gene			Mm.334107
73671	2410078J06Rik	AV101767	RIKEN cDNA 2410078J06 gene			Mm.45514
66561	2310042E22Rik	MGC144565///MGC144564	RIKEN cDNA 2310042E22 gene		NM_025634	Mm.388946///Mm.422867
76390	1700012C15Rik		RIKEN cDNA 1700012C15 gene			Mm.267142
17695	Msmb	beta-MSP///PIP///PSP94	beta-microseminoprotein	Prostate secretory protein PSP94 PSP-94	NM_020597	Mm.2540
69592	Odam	APIN///2310011G06Rik	odontogenic, ameloblast asssociated		NM_027128	Mm.389652
69324	1700012B07Rik	1700069D21Rik	RIKEN cDNA 1700012B07 gene	Fragment		Mm.31700
99681	Tchh	AHF///Thh///AI597080	trichohyalin	Fragment		Mm.316671
75645	1700011F14Rik		RIKEN cDNA 1700011F14 gene			Mm.159542
17141	Magea5	Mage-a5///MGC130208	melanoma antigen, family A, 5	Melanoma antigen, family A, 5	NM_020018	Mm.196413
79401	Spz1	AI429130///1700027M20Rik	spermatogenic Zip 1		NM_030237	Mm.23520
77917	A030014E15Rik		RIKEN cDNA A030014E15 gene			Mm.389140
69287	Odf3	shippo 1///MGC123743///SHIPPO1///1700011O04Rik///MGC123742///MGC123685	outer dense fiber of sperm tails 3		NM_027019	Mm.56404
69291	1700001L05Rik		RIKEN cDNA 1700001L05 gene		NM_001033147	Mm.66794
75013	4930502E18Rik		RIKEN cDNA 4930502E18 gene			Mm.336332
277898	9830102E05Rik		RIKEN cDNA 9830102E05 gene	Fragment	NM_177787	Mm.269823
16184	Il2ra	CD25///Il2r///MGC130561///Ly-43	interleukin 2 receptor, alpha chain	Interleukin 2 receptor, alpha chain///IL-2-RA IL2-RA p55 CD25 antigen	NM_008367	Mm.915
71090	4933411G06Rik		RIKEN cDNA 4933411G06 gene	UBIQUITIN-HOMOLOGY DOMAIN PROTEIN PIC1 UBIQUITIN-LIKE PROTEIN UBL1///UBIQUITIN-RELATED PROTEIN SUMO-1 GAP MODIFYING PROTEIN 1 GMP1///SENTRIN		Mm.72588
72230	Zfp558	4932704I17Rik///1700007A21Rik	zinc finger protein 558			Mm.289689
99169	AU015228		expressed sequence AU015228	General transcription factor IIE 56 kDa subunit homolog///General transcription factor IIE 56 kDa subunit	NM_001033197	Mm.404938
58182	Prokr1	Gpr73///Pkr1///EG-VEGFR1	prokineticin receptor 1	PK-R1 G-protein coupled receptor 73	NM_021381	Mm.333226
18185	Nrl	AW492574///D14H14S46E	neural retina leucine zipper gene	NRL	NM_008736	Mm.20422
50540		Igbp1b///alpha4-b		CD79a-binding protein 1b///Alpha4-b	NM_015777	Mm.84043
66650	5730521E12Rik		RIKEN cDNA 5730521E12 gene	Nephrocan	NM_025684	Mm.90950
12427	Ccna1		cyclin A1	Cyclin A1	NM_007628	Mm.4815
666806	EG666806		predicted gene, EG666806
21942	Tnfrsf9	4-1BB///CDw137///A930040I11Rik///AI325004///AA408498///Cd137///Ly63///ILA	tumor necrosis factor receptor superfamily, member 9		NM_001077508///NM_001077509///NM_011612	Mm.244187
71156	1700108M19Rik	4933421E18Rik///MGC130241///MGC130242	RIKEN cDNA 1700108M19 gene		NM_027699	Mm.250837
69286	Glipr1l1	1700011E04Rik	GLI pathogenesis-related 1 like 1			Mm.47058
19701	Ren1	renin b///Ren-1///Ren1d///D19352///Ren///Rnr///Rn-1///Ren-A	renin 1 structural	Fragment///Angiotensinogenase Kidney renin	NM_031192	Mm.220955
17175	Masp2	MAp19///MASP-2	mannan-binding lectin serine peptidase 2	Mannose-binding protein-associated serine protease 2 MASP-2	NM_001003893///NM_010767	Mm.378962
232717	BC048599	1700020H15	cDNA sequence BC048599	CDNA sequence BC048599///Trypsinogen 1	NM_175020	Mm.56997
321018	Serpina4-ps1	Klst///KALps	serine (or cysteine) peptidase inhibitor, clade A, member 4, pseudogene 1			Mm.297023
68231	1700113O17Rik		RIKEN cDNA 1700113O17 gene		NM_026627	Mm.23887
16667	Krt17	K17///Krt1-17	keratin 17	Cytokeratin-17 CK-17 Keratin-17///K17	NM_010663	Mm.14046
69528	1700030J22Rik		RIKEN cDNA 1700030J22 gene	RIKEN cDNA 1700030J22 gene	NM_027103	Mm.272846
113864	V1rc7		vomeronasal 1 receptor, C7		NM_053237	Mm.431974
68371	0610038K03Rik	Mawbp	RIKEN cDNA 0610038K03 gene		NM_026701	Mm.261389
574519	Vax2os1	Vax2os	Vax2 opposite strand transcript 1			Mm.185937
12353	Car6	DOC1	carbonic anhydrase 6	Salivary carbonic anhydrase///Fragment///Carbonic anhydrase VI///Carbonate dehydratase VI CA-VI Secreted carbonic anhydrase	NM_009802	Mm.232523
75528	1700018L24Rik		RIKEN cDNA 1700018L24 gene	RIKEN cDNA 1700018L24 gene		Mm.45304
66755	4933415F23Rik		RIKEN cDNA 4933415F23 gene			Mm.431297
14715	Gnrhr		gonadotropin releasing hormone receptor	GnRH receptor GnRH-R	NM_010323	Mm.26791
29845	Olfr155	OR37A///Olfr37a///MOR262-14///GA_x5J8B7W5BNN-979337-980296///mOR37a	olfactory receptor 155		NM_019473	Mm.88841
619326	9130409I23Rik		RIKEN cDNA 9130409I23 gene	MDES protein DROSOPHILA///Sphingolipid delta 4 desaturase protein DES1 Fragment///DEGENERATIVE spermatocyte Homolog DROSOPHILA, lipid desaturase	NM_001033819	Mm.355174
18687	Phxr2	SP28	per-hexamer repeat gene 2			Mm.432036
73716	Krtap21-1	1110017B05Rik///KAP21.1///AI506979	keratin associated protein 21-1		NM_028621	Mm.46109
76705	1700023I07Rik		RIKEN cDNA 1700023I07 gene	IPP-2		Mm.217475
76998	1700124P09Rik		RIKEN cDNA 1700124P09 gene			Mm.246849
57252	Tas2r105	mt2r5///T2R9///Tas2r5///T2R05///mGR05///T2r5	taste receptor, type 2, member 105	Taste receptor, type 2, member 105	NM_020501	Mm.377131
73398	1700054F22Rik	AI429120	RIKEN cDNA 1700054F22 gene	MGC:14553///DKFZP564D177 FLJ13953 HSPC299		Mm.252738
65971	1700021K02Rik	Titest///AI428928///Spatial	RIKEN cDNA 1700021K02 gene	Fragment	NM_001017407///NM_001017409///NM_001017419///NM_001017433///NM_001017441///NM_023064	Mm.30227
73660	Cabp4	2410038D05Rik	calcium binding protein 4	CaBP4///Fragment	NM_144532	Mm.379226
225443	Gm94		gene model 94, (NCBI)		NM_001033280	Mm.100304
71030	4933403O08Rik		RIKEN cDNA 4933403O08 gene	Fragment		Mm.158538
26369	Cetn1	caltractin	centrin 1	Caltractin	NM_007593	Mm.195831
71281	Apobec4	4933431M11Rik	apolipoprotein B mRNA editing enzyme, catalytic polypeptide-like 4 (putative)			Mm.158650
15399	Hoxa2	HOX1.11///MGC151484///MGC151482///AI324701///Hox-1.11	homeo box A2	Hox-1.11 Hox1.11///Fragment	NM_010451	Mm.131
15401	Hoxa4	AV206827///MGC130055///Hox-1.4	homeo box A4	Hox-1.4 Homeobox protein MH-3	NM_008265	Mm.159945
228139	P2rx3	MGC28163///P2X3	purinergic receptor P2X, ligand-gated ion channel, 3		NM_145526	Mm.257365
246079	Defb9	MGC129393	defensin beta 9	Defensin, beta 9 BD-9 mBD-9	NM_139219	Mm.171224
68348	Serpina1f	epserin///AI327419///0610012A11Rik	serine (or cysteine) peptidase inhibitor, clade A, member 1f		NM_026687	Mm.20149
14563	Gdf5	bp///CDMP-1	growth differentiation factor 5	Fragment///GDF-5	NM_008109	Mm.4744
12299	Cacng1	MGC117703	calcium channel, voltage-dependent, gamma subunit 1		NM_007582	Mm.57093
15874	Iapp	amylin	islet amyloid polypeptide	DAP Amylin///Diabetes-associated peptide	NM_010491	Mm.415
622306	EG622306		predicted gene, EG622306
93728	Pabpc5	MGC130340///MGC130341///C820015E17	poly A binding protein, cytoplasmic 5	Poly A binding protein, cytoplasmic 5	NM_053114	Mm.125979
30054	Rnf17	MMIP-2///TDRD4///Mmip2	ring finger protein 17	Fragment	NM_001033043	Mm.287783
67334	1700054O13Rik		RIKEN cDNA 1700054O13 gene	Huntingtin yeast partner M	NM_026096	Mm.46146
330122	Gm1960	Dcip1	gene model 1960, (NCBI)	MIP2-alpha CINC-2-alpha///MIP2-alpha///Gene model 1960,///NCBI///MIP2-alpha CINC-2-alpha homolog	NM_203320	Mm.244289///Mm.413026
73523	1700081D17Rik	AI429082///1700051A02Rik	RIKEN cDNA 1700081D17 gene		NM_028526///NM_028560	Mm.23509
13114	Cyp3a16	MGC130513	cytochrome P450, family 3, subfamily a, polypeptide 16	CYPIIIA16	NM_007820	Mm.378905
50702	Cfhr1	AI194696///CFHRB///MGC130590///Cfhl1	complement factor H-related 1	Complement factor H-related 1	NM_015780	Mm.220362
52372	D6Ertd527e	AU043841	DNA segment, Chr 6, ERATO Doi 527, expressed			Mm.282851
26878	B3galt2		UDP-Gal:betaGlcNAc beta 1,3-galactosyltransferase, polypeptide 2	Beta-1,3-GalTase 2///Beta3Gal-T2 UDP-Gal:betaGlcNAc beta 1,3-galactosyltransferase-II	NM_020025	Mm.285580
240899	Lrrc52	4930413P14Rik	leucine rich repeat containing 52		NM_001013382	Mm.159799
73234	3110079O15Rik		RIKEN cDNA 3110079O15 gene	3110079O15Rik protein		Mm.7310
328845	Acsbg2		acyl-CoA synthetase bubblegum family member 2		NM_001039114	Mm.179421
71227	4930563E19Rik	4933429D11Rik	RIKEN cDNA 4930563E19 gene		NM_027725	Mm.256482
67928	Abca14	1700110B15Rik///4930539G24Rik	ATP-binding cassette, sub-family A (ABC1), member 14	Abca14 protein	NM_026458	Mm.158178
70936	4931400O07Rik		RIKEN cDNA 4931400O07 gene			Mm.158500
446211	AY702102	STDP1	cDNA sequence AY702102	CDNA sequence AY702102		Mm.266854
66763	4933425L06Rik	MGC141320	RIKEN cDNA 4933425L06 gene	RIKEN cDNA 4933425L06 gene	NM_025751	Mm.109093
83885	Slc25a2	Ornt2	solute carrier family 25 (mitochondrial carrier, ornithine transporter) member 2			Mm.193029
52793	ORF9	FAM3B///D16Jhu19e///2-21///9030624C24Rik	open reading frame 9	Cytokine-like protein 2-21	NM_020622	Mm.327932
69312	4930418G15Rik	1700011J18Rik	RIKEN cDNA 4930418G15 gene		NM_027033///NM_145692	Mm.386795
56727	Miox	AI314022///C85427///RSOR///Aldrl6///0610009I10Rik	myo-inositol oxygenase	Myo-inositol oxygenase///Renal-specific oxidoreductase	NM_019977	Mm.158200
12057	Opn1sw	Bcp///AW551857	opsin 1 (cone pigments), short-wave-sensitive (color blindness, tritan)	S opsin///BOP Blue cone photoreceptor pigment	NM_007538	Mm.56987
243084	Tmprss11e	DESC1///AY787860///TTSP///A030012E10	transmembrane protease, serine 11e		NM_172880	Mm.130801
11925	Neurog3	MGC129292///Atoh5///ngn3///Math4B///MGC129293	neurogenin 3	Drosophila///Neurog3 protein	NM_009719	Mm.57236
435350		LOC435350			NM_001045535	Mm.263418
66479	1700029F12Rik		RIKEN cDNA 1700029F12 gene		NM_025585	Mm.390629
547097	B020011L13Rik		RIKEN cDNA B020011L13 gene			Mm.335796
414102	E230016K23Rik		RIKEN cDNA E230016K23 gene		NM_001001498	Mm.341706
77883	6030498E09Rik		RIKEN cDNA 6030498E09 gene		NM_183126	Mm.113311
69361	Cypt3	MGC58437///1700006H02Rik///Ckt1r1	cysteine-rich perinuclear theca 3		NM_173367	Mm.46095
629860	EG629860		predicted gene, EG629860			Mm.390493
140474	Muc4		mucin 4	Fragment	NM_080457	Mm.214599
16675	Krt27	Krt1-c29	keratin 27		NM_010666
11451	Acrv1	Msa63	acrosomal vesicle protein 1	Acrosomal vesicle protein 1	NM_007391	Mm.4776
380730	Gm884		gene model 884, (NCBI)		NM_001033434	Mm.380214
66722	Spag16	AV261009///Wdr29///Pf20///4930585K05Rik///4921511D23Rik///4930524F24Rik	sperm associated antigen 16	PF20 protein homolog	NM_025728///NM_029160	Mm.240189
20147	Rs1	Rs1h///tmgc1///Xlrs1	retinoschisis (X-linked, juvenile) 1 (human)		NM_011302	Mm.41982
330490	Nalp9c	AA636537///BB062542///Nalp-zeta	NACHT, LRR and PYD containing protein 9c	Fragment	NM_001042612	Mm.212174
15061	H28	H-28///H28-1///NS1178	histocompatibility 28		NM_031367	Mm.219544
11556	Adrb3	Adrb-3	adrenergic receptor, beta 3	Beta-3 adrenoceptor	NM_013462	Mm.278475
243083	Tmprss11f	4732406D01Rik///4631408C20	transmembrane protease, serine 11f		NM_178730	Mm.106867
71829	1700011N24Rik		RIKEN cDNA 1700011N24 gene			Mm.141452
22304	V2r13		vomeronasal 2, receptor, 13	Fragment
70977	4931407G18Rik	AI428159	RIKEN cDNA 4931407G18 gene		NM_027631	Mm.272787
66198	Them5	1110007B02Rik///1110038F21Rik	thioesterase superfamily member 5	Thioesterase superfamily member 5///Fragment	NM_025416	Mm.180200
347712	Pramel7	C81180///D10Mgi27///AA675346	preferentially expressed antigen in melanoma like 7		NM_178250	Mm.6018
260296	Trim61	2czf61///E330039K03Rik///Rnf35///C85201///AU018704	tripartite motif-containing 61	Fragment///SPRY	NM_153110	Mm.28010
12959	Cryba4		crystallin, beta A4	Beta-A4-crystallin	NM_021351	Mm.40324
13505	Dsc1	Dsc1a///Dsc1b///MGC129348	desmocollin 1	Fragment	NM_013504	Mm.909
240239	Gpr151	C130082O03Rik///nGPCR-2037///PGR7///GalRL///GPCR	G protein-coupled receptor 151	GPCR-2037	NM_181543	Mm.186779
20944	Svs5	Svp5///BB115186///MGC130266	seminal vesicle secretion 5	Seminal vesicle secretion 5///Fragment///SVS V SVS protein F	NM_009301
74561	Nkx6-3	Nkx6.3///9130417I07Rik	NK6 transcription factor related, locus 3 (Drosophila)	Fragment		Mm.290028
211147	AK162044	9630025C22	cDNA sequence AK162044		NM_177597	Mm.54257
665895		LOC665895
74279	1700080O16Rik	MGC130197///MGC130196	RIKEN cDNA 1700080O16 gene	1700080O16Rik protein		Mm.159154
23919	Insl5	RIF2	insulin-like 5	Insulin-like peptide 5///Relaxin/insulin-like protein Relaxin/insulin-like factor 2	NM_011831	Mm.100163
83556	Tex16		testis expressed gene 16		NM_031382	Mm.190608
278304	A930006D11Rik		RIKEN cDNA A930006D11Rik gene		NM_177790
53877	Ear4	RNS2///mR4///Rnase2	eosinophil-associated, ribonuclease A family, member 4		NM_001017422	Mm.377124
72221	1700021F07Rik		RIKEN cDNA 1700021F07 gene			Mm.46132
13089	Cyp2b13		cytochrome P450, family 2, subfamily b, polypeptide 13	phenobarbital-inducible Fragment	NM_007813	Mm.389847
73344	1700034J05Rik		RIKEN cDNA 1700034J05 gene			Mm.391543
140557	Smc1b	SMC1beta///Smc1l2	structural maintenace of chromosomes 1B		NM_080470	Mm.182737
18997	Pou4f2	Brn-3b///Pou4f-rs1///Brn-3.2///Brn3b///mBrn3-3R	POU domain, class 4, transcription factor 2	Brn-3B Brn-3.2	NM_138944	Mm.234261
78911	Trim42	4930486B16Rik	tripartite motif-containing 42		NM_030219	Mm.108347
78725	D730001G18Rik		RIKEN cDNA D730001G18 gene		NM_172433	Mm.171357
26972	Spo11	AI449549	sporulation protein, meiosis-specific, SPO11 homolog (S. cerevisiae)		NM_012046	Mm.23495
12965	Crygb	Nop///Cryg-3///DGcry-3	crystallin, gamma B	Gamma crystallin 3	NM_144761	Mm.425031
17235	Smcp	Mcsp///Mcs	sperm mitochondria-associated cysteine-rich protein		NM_008574	Mm.331192
73809	Satl1	4930404K22Rik	spermidine/spermine N1-acetyl transferase-like 1	SPERMIDINE/SPERMINE N1- ACETYLTRANSFERASE SSAT///PUTRESCINE ACETYLTRANSFERASE		Mm.50508
233001	Nalp9a	D7Ertd565e///Nalp-theta	NACHT, LRR and PYD containing protein 9a		NM_001048219///NM_001048220	Mm.11889
18682	Phkg1	Phkg	phosphorylase kinase gamma 1	Phosphorylase kinase subunit gamma 1	NM_011079	Mm.3159
66747	4933400A11Rik	MGC130180///MGC130179	RIKEN cDNA 4933400A11 gene	CAPZ ALPHA-1 RIKEN cDNA 4933400A11 gene	NM_025743	Mm.379123
16447	Ivl		involucrin		NM_008412	Mm.207365
70821	4921507P07Rik	TISP74	RIKEN cDNA 4921507P07 gene	Protein TISP74	NM_027564	Mm.157323
57355	BC051019	D7H11orf16///ICRFP703B1614Q5.5///AA571491	cDNA sequence BC051019		NM_001040700	Mm.358682
381935	1810010D01Rik		RIKEN cDNA 1810010D01 gene
215472		E130012K09			NM_174999	Mm.255656
208098	Panx3	3230401P04///4833413G11Rik	pannexin 3		NM_172454	Mm.217159
73472	Spata18	1700067I02Rik	spermatogenesis associated 18	Fragment		Mm.87067
14603	Gif	AV073125///MGC144768	gastric intrinsic factor	Intrinsic factor IF INF///Gastric intrinsic factor	NM_008118	Mm.456
541463	Tex24	1700108N07Rik///TESF-1	testis expressed gene 24		NM_001013609	Mm.84066
21907	Nr2e1	frc///Mtll///Mtl1///fierce///Tlx///TLL///XTLL	nuclear receptor subfamily 2, group E, member 1	Tll mTll///Nuclear receptor TLX	NM_152229	Mm.287100
246709	Rgs13		regulator of G-protein signaling 13	RGS13	NM_153171	Mm.38271
216285	Cart1	AI314867///C130005I02	cartilage homeo protein 1	CART-1	NM_172553	Mm.19287
109314	A030004J04Rik		RIKEN cDNA A030004J04 gene		NM_175424	Mm.120271
272350		LOC272350			NM_001013768	Mm.268707
71163	4933426I21Rik		RIKEN cDNA 4933426I21 gene	Fragment		Mm.374951///Mm.386804
71869	Serpinb12	2300003F07Rik///4833409F13Rik	serine (or cysteine) peptidase inhibitor, clade B (ovalbumin), member 12		NM_027971	Mm.321740
320082	E330009P21Rik		RIKEN cDNA E330009P21 gene	RIKEN cDNA E330009P21 gene	NM_177069	Mm.188028
68265	Iqcf3	AV040440///1700012F17Rik	IQ motif containing F3	Testis-specific IQ motif containing protein 2	NM_026645	Mm.141451
13510	Dsg1a	BB010119///Dsg1	desmoglein 1 alpha	DG1 DGI///Dsg1-alpha Desmoglein-1		Mm.37953
93889	Pcdhb18	MGC107468///PcdhbR///Pcdhb9	protocadherin beta 18		NM_053143	Mm.196852
69542	2300002M23Rik	MGC130211///MGC130212	RIKEN cDNA 2300002M23 gene		NM_175148	Mm.265291
77397	9530003J23Rik		RIKEN cDNA 9530003J23 gene	1,4-BETA-N- ACETYLMURAMIDASE C Fragment///1,4-BETA-N- ACETYLMURAMIDASE C	NM_029906	Mm.118350
70976	Ccdc105	4931413A09Rik	coiled-coil domain containing 105			Mm.188505
20845	Star	AV363654///D8Ertd419e	steroidogenic acute regulatory protein	StARD1 Luteinizing hormone-induced protein///StAR	NM_011485	Mm.293314
70902	4921521K07Rik		RIKEN cDNA 4921521K07 gene		NM_027599	Mm.55870
241070	Gpr1	MGC41704	G protein-coupled receptor 1		NM_146250	Mm.103354
12821	Col17a1	BP180///Bpag2///Bpag	procollagen, type XVII, alpha 1	Fragment///XVII chain Bullous pemphigoid antigen 2	NM_007732	Mm.1225
382113	Slc22a14	Gm1128///MGC118292	solute carrier family 22 (organic cation transporter), member 14	Organic cation transporter	NM_001037749	Mm.335525
72215	1700001P01Rik		RIKEN cDNA 1700001P01 gene		NM_028156	Mm.269049
329972	Spata21	4933414G08	spermatogenesis associated 21	Spermatogenesis associated 21	NM_177867	Mm.247201
22296	V1ra1	VN12///V1R///mV1R1///V1r1	vomeronasal 1 receptor, A1	Vomeronasal type-1 receptor A8///Pheromone receptor 1 mV1R1	NM_011683	Mm.20471
20707	Serpinb9c	NK9///ovalbumin///3830421J05Rik///Spi11	serine (or cysteine) peptidase inhibitor, clade B, member 9c	Fragment	NM_011453	Mm.219429
16627	Klra1	A1///Ly49a///Ly49o<129>	killer cell lectin-like receptor, subfamily A, member 1	T lymphocyte antigen A1///Lymphocyte antigen 49A	NM_016659	Mm.24399
432988		LOC432988				Mm.79527
22061	Trp63	p63///Ket///p73L///AI462811///p51/p63///Tp63///TAp63///Trp53rp1///MGC115972	transformation related protein 63	p73L p63	NM_011641	Mm.20894
18406	Orm2	Agp1///Orm-2	orosomucoid 2	AGP 2 Orosomucoid-2 OMD 2	NM_011016	Mm.14173
353188	Adam32		a disintegrin and metallopeptidase domain 32	A disintegrin and metalloproteinase domain 32	NM_153397	Mm.269223
171283	Havcr1	Timd1///Tim1///AI503787	hepatitis A virus cellular receptor 1	TIM-1///TIMD-1///HAVcr-1	NM_134248	Mm.17771
22788	Zp3	Zp-3	zona pellucida glycoprotein 3	Sperm receptor Zona pellucida protein C	NM_011776	Mm.1381
84112	Sucnr1	Gpr91	succinate receptor 1	G-protein coupled receptor 91	NM_032400	Mm.125110
207151	Slc22a19	Oat5///MGC29260///OAT-5///D630043A20Rik	solute carrier family 22 (organic anion transporter), member 19	Organic anion transporter	NM_144785	Mm.21365
18601	Padi3	mKIAA4171///Pdi3///AI507004///Pad3///KIAA4171	peptidyl arginine deiminase, type III	Fragment///Peptidylarginine deiminase III	NM_011060	Mm.20851
22144	Tuba3	AI528779///M[a]3///MGC107295	tubulin, alpha 3	Alpha-tubulin 3/7	NM_009446	Mm.287784
225922	Plac1l	MGC117750///Tmem122///Gm99	placenta-specific 1-like		NM_001037634	Mm.26881
78803	Fbxo43	4930533G20Rik///MGC107440///Emi2	F-box protein 43	Endogenous meiotic inhibitor 2		Mm.26393
17885	Myh8	mKIAA4211///Myhsp///MyHC-pn///4832426G23Rik///Myhs-p///AI327267///KIAA4211	myosin, heavy polypeptide 8, skeletal muscle, perinatal	Myosin heavy chain, skeletal muscle, perinatal///Fragment	NM_177369	Mm.340163
52020	Umodl1	D17Ertd488e	uromodulin-like 1	Olfactorin	NM_177465	Mm.25923
229927	Clca4		chloride channel calcium activated 4		NM_139148	Mm.290600
69362	Cst12	CRES3///1700006F03Rik	cystatin 12	Cystatin 12		Mm.280779
268527		Greb1///AF180470///mKIAA0575///5730583K22Rik///9130004E13///AU023194		Fragment	NM_015764	Mm.218957///Mm.394874
66328	1700010M22Rik		RIKEN cDNA 1700010M22 gene		NM_025490	Mm.45377
71828	Gtf2a1lf	Alf///1700011N16Rik	general transcription factor II A, 1-like factor		NM_023630	Mm.61330
19074	Prg2	mMBP///MBP///mMBP-1///MGC130327	proteoglycan 2, bone marrow	Proteoglycan 2, bone marrow	NM_008920	Mm.142727
18792	Plau	uPA///u-PA	plasminogen activator, urokinase	Fragment///uPA	NM_008873	Mm.4183
26910	Figla		folliculogenesis specific basic helix-loop-helix	Transcription factor FIGa FIGalpha	NM_012013	Mm.8024
74684	4930451G09Rik		RIKEN cDNA 4930451G09 gene			Mm.374835
75942	4930584F24Rik		RIKEN cDNA 4930584F24 gene			Mm.50087
12958	Cryba2	E130107M19Rik	crystallin, beta A2	Beta-A2-crystallin	NM_021541	Mm.86656
67648	4930542C12Rik		RIKEN cDNA 4930542C12 gene	Fragment		Mm.158166
382156	EG382156		predicted gene, EG382156	Fragment		Mm.373875
192136	AF397014	D17907	cDNA sequence AF397014	Fragment	NM_138654	Mm.364180
67507	1700019N19Rik		RIKEN cDNA 1700019N19 gene	1700019N19Rik protein	NM_026208	Mm.27027
114654	Ly6g6d	G6f///NG32///MEGT1///G6d///A930024F17Rik///NG25	lymphocyte antigen 6 complex, locus G6D	Ly6g6d protein	NM_033478	Mm.246697
225004	BC027072	MGC38716	cDNA sequence BC027072		NM_146082	Mm.134151
14422	B4galnt2	Dlb-1///AI593864///Dlb1///Ggm3///Galgt2	beta-1,4-N-acetyl-galactosaminyl transferase 2		NM_008081	Mm.340702
260408	BC107230	MGC130165///MGC130166	cDNA sequence BC107230		NM_153172	Mm.79114
80901	Cxcr6	BONZO///BB217514///BONZO-like///STRL33	chemokine (C-X-C motif) receptor 6	C-X-C motif///C-X-C///C-X-C motif receptor 6, full insert sequence	NM_030712	Mm.124289
66729	4921520G13Rik		RIKEN cDNA 4921520G13 gene		NM_025732	Mm.158125
230613	A030001H23Rik	Gm570	RIKEN cDNA A030001H23 gene		NM_177668	Mm.122553
75504	1700013F07Rik		RIKEN cDNA 1700013F07 gene	RIKEN cDNA 1700013F07 gene		Mm.271255
234889	Gucy1a2	9.43005e+21	guanylate cyclase 1, soluble, alpha 2	Fragment	NM_001033322	Mm.91240
242737	Oog4	E330017M15	oogenesin 4	Fragment///Oogensin 4	NM_173773	Mm.148643
75886	4930583C14Rik		RIKEN cDNA 4930583C14 gene			Mm.268996
12957	Cryba1	BA3/A1///Cryb///MGC130310	crystallin, beta A1	Fragment///Crystallin, beta A1///Beta-A1-crystallin	NM_009965	Mm.22830
14772	Gprk2l	GRK///Grk4///A830025H08Rik///Gprk4	G protein-coupled receptor kinase 2, groucho gene related (Drosophila)	Drosophila	NM_019497	Mm.117076
57390	Psors1c2	SPR1///AI448740///Pcg	psoriasis susceptibility 1 candidate 2 (human)	Fragment///human///SPR1 protein	NM_020576	Mm.34201
13380	Dkk1	mdkk-1	dickkopf homolog 1 (Xenopus laevis)	Xenopus laevis, full insert sequence///Xenopus laevis///Dkk-1 Dickkopf-1 mDkk-1	NM_010051	Mm.214717
73862	4930415F15Rik		RIKEN cDNA 4930415F15 gene			Mm.159077
69401	Plac8l1	1700015M15Rik///1700009N18Rik	PLAC8-like 1	Plac8l1 protein		Mm.34841
69364	1700012P22Rik	MGC118354	RIKEN cDNA 1700012P22 gene			Mm.158267
20945	Svs6	MSVSP99///Svp6	seminal vesicle secretion 6	Saccharase///Beta-fructofuranosidase 2///SVS VI Seminal vesicle protein 6 SVSP99	NM_013679	Mm.140154
83555	Tex13	4933403J23Rik	testis expressed gene 13	Testis expressed gene 13	NM_031381	Mm.193025
56835	Ctsr	AI428350	cathepsin R		NM_020284	Mm.315715
381853	Gipr	GIP-R///Gm160///Gm1081	gastric inhibitory polypeptide receptor	Fragment		Mm.333633
12950	Hapln1	LP///Crtl1l///BB099155///Crtl1	hyaluronan and proteoglycan link protein 1	Cartilage link protein LP	NM_013500	Mm.266790
234203	Zfp353		zinc finger protein 353		NM_153096	Mm.220165
56094	Cts8	Epcs70///CTS2///Epcs68	cathepsin 8	Cathepsin 2 precursor	NM_019541	Mm.342861
214105	Sox30		SRY-box containing gene 30		NM_173384	Mm.66708
243270	Gpr81		G protein-coupled receptor 81		NM_175520
67653	4930544G11Rik	MGC130070///MGC130069	RIKEN cDNA 4930544G11 gene		NM_026294	Mm.389756
71830	1700007B13Rik	Pdilt	RIKEN cDNA 1700007B13 gene			Mm.84631
74087	Slc7a13	AGT1///AGT-1///XAT2///0610009O04Rik	solute carrier family 7, (cationic amino acid transporter, y+ system) member 13	Cationic amino acid transporter, y+ system///Amino acid transporter Aspartate/glutamate transporter 1	NM_028746	Mm.173833
237754	D330012D11Rik	RP23-10M12.3///Btn3///B430208I01	RIKEN cDNA D330012D11 gene	Fragment///Novel protein	NM_172793	Mm.130787
213208	Fndc6	Gm186///AV228068///MGC130209	fibronectin type III domain containing 6		NM_001033543///NM_001037246	Mm.242896
16963	Xcl1	SCM-1a///SCM-1///Scyc1///ATAC///LTN///AI661682///Lptn	chemokine (C motif) ligand 1	XCL1 Cytokine SCM-1 Lymphotaxin///lymphotactin	NM_008510	Mm.190
105590	AU017455		expressed sequence AU017455	A+T-hook	NM_001033215	Mm.432069
15964	Ifna11	IFN-[a]11	interferon alpha 11	Interferon alpha 11	NM_008333	Mm.377087
64335	Svs3	BB121242///9530026M05Rik	seminal vesicle secretion 3		NM_021363	Mm.389393
67555	4933434I20Rik		RIKEN cDNA 4933434I20 gene		NM_026233	Mm.84115
330010	Ttll10	Ttll5///4833412E22Rik///AU022799///BC042775///4930595O22Rik	tubulin tyrosine ligase-like family, member 10	Fragment	NM_029264	Mm.210465
12578	Cdkn2a	INK4a-ARF///p16///Pctr1///p19ARF///p16INK4a///Arf///ARF-INK4a///MTS1///p16(INK4a)	cyclin-dependent kinase inhibitor 2A	CDK4I p16-INK4 p16-INK4a///p19ARF	NM_001040654///NM_009877	Mm.4733
67737	4930560E09Rik		RIKEN cDNA 4930560E09 gene	Fragment///TPR		Mm.158172
24111	Uts2	MGC130254///Ucn2///UII///MGC130253///prepro-UII	urotensin 2	Urotensin 2///Urotensin-II U-II UII	NM_011910	Mm.89984
20339	Sele	Elam///CD62E///E-selectin	selectin, endothelial cell	Endothelial leukocyte adhesion molecule 1///ELAM-1 Leukocyte-endothelial cell adhesion molecule 2 LECAM2///CD62E antigen///Selectin, endothelial cell	NM_011345	Mm.5245
381107	E130009J12Rik	Gm940///Tes13-L///Tes13-S	RIKEN cDNA E130009J12 gene	Fragment	NM_001008973	Mm.141275
245839	Gzmn	GrN	granzyme N		NM_153052	Mm.207063
74915	Atp6v1e2		ATPase, H+ transporting, lysosomal V1 subunit E2	VACUOLAR PROTON PUMP 31KD V-ATPase E1 subunit		Mm.159369
97243	C80008		expressed sequence C80008		NM_001033191	Mm.11746
67932	1700129C05Rik		RIKEN cDNA 1700129C05 gene	1700129C05Rik protein	NM_026461	Mm.65550
235973	A630095E13Rik	Sslp-1///Gm191	RIKEN cDNA A630095E13 gene	SSLP-1	NM_001033325	Mm.118804
327963		LOC327963				Mm.297723
68740	1110032D16Rik		RIKEN cDNA 1110032D16 gene			Mm.69020
77424	9530002K18Rik		RIKEN cDNA 9530002K18 gene			Mm.99224
14685	Gnat1	Tralpha///transducin///Gnat-1	guanine nucleotide binding protein, alpha transducing 1	t	NM_008140	Mm.284853
69317	Hmgb4	MGC107306///AI326135///1700001F22Rik	high-mobility group box 4	high mobility group	NM_027036	Mm.331893
76573	1700027D21Rik	1700022B01Rik///AA062323	RIKEN cDNA 1700027D21 gene		NM_029661	Mm.45611
12686	Elovl3	CIN-2///Cig30	elongation of very long chain fatty acids (FEN1/Elo2, SUR4/Elo3, yeast)-like 3	CIN-2///FEN1/Elo2, SUR4/Elo3, yeast///Fragment	NM_007703	Mm.21806
228677	C130053K05Rik		RIKEN cDNA C130053K05 gene	LCB 2 SERINE-PALMITOYL-COA TRANSFERASE 2 SPT 2	NM_175467	Mm.100450
74499	Sost	5430411E23Rik	sclerostin		NM_024449	Mm.265602
81016	V1rd2	MGC130511///V3R2	vomeronasal 1 receptor, D2	Vomeronasal 1 receptor, D2	NM_030741	Mm.160381
13074	Cyp17a1	p450c17///Cyp17	cytochrome P450, family 17, subfamily a, polypeptide 1	Steroid 17-alpha-hydroxylase/17,20 lyase///CYPXVII P450-C17 P450c17	NM_007809	Mm.1262
58170	Accn5	Inac///Blinac	amiloride-sensitive cation channel 5, intestinal		NM_021370	Mm.88839
14064	F2rl2	F730031A08///PAR3	coagulation factor II (thrombin) receptor-like 2	PAR-3 THROMBIN RECEPTOR 2///Coagulation factor II receptor-like 2///thrombin///PAR-3	NM_010170
320181	Fndc7	E230011A21Rik	fibronectin type III domain containing 7	P-loop///Fragment	NM_177091	Mm.244233
20724	Serpinb5	AI646751///Spi7///Maspin///ovalbumin///AI462524///1110036M19Rik	serine (or cysteine) peptidase inhibitor, clade B, member 5	Maspin Protease inhibitor 5///B///or cysteine	NM_009257	Mm.268618
329731	7530404M11Rik	Tafa-3///TAFA3	RIKEN cDNA 7530404M11 gene	Chemokine-like protein TAFA-3	NM_183224	Mm.389494///Mm.408712
667764		LOC667764
67620	Lrp2bp	1700113N17Rik///2310006J04Rik///MegBP///4930479L12Rik	Lrp2 binding protein	Fragment///Lrp2bp protein	NM_026278	Mm.383914
242286	4833413O15Rik	Gm423	RIKEN cDNA 4833413O15 gene			Mm.298546
75514	1700013H16Rik		RIKEN cDNA 1700013H16 gene			Mm.116929
74708	4930521A18Rik	MGC130206	RIKEN cDNA 4930521A18 gene		NM_029062	Mm.246796
14380	G6pd2	Gpd2///Gpd-2///G6pdx-ps1	glucose-6-phosphate dehydrogenase 2		NM_019468	Mm.347430
19256	Ptpn20	typ	protein tyrosine phosphatase, non-receptor type 20		NM_008978	Mm.8019
243905	Zfp568	C80731///Gm1691	zinc finger protein 568	B///Fragment	NM_001033355	Mm.322432
71979	2410012M07Rik		RIKEN cDNA 2410012M07 gene			Mm.140843
68673	1110033F04Rik	AI604442	RIKEN cDNA 1110033F04 gene	Keratin associated protein 4.12	NM_026807
233231	Mrgprb1	MrgB1	MAS-related GPR, member B1	Fragment	NM_205810	Mm.297430
64103	Tnmd	tendin///1110017I01Rik///ChM1L	tenomodulin	TeM mTeM Chondromodulin-I-like protein ChM1L///mChM1L Myodulin Tendin	NM_022322	Mm.46221
69563	2310015B20Rik		RIKEN cDNA 2310015B20 gene	Fragment		Mm.64672
53311	Mybph	MGC144855///AI385643///MGC144854///MyBP-H	myosin binding protein H	MyBP-H H-protein	NM_016749	Mm.379067
67343	1700065I17Rik		RIKEN cDNA 1700065I17 gene	RIKEN cDNA 1700065I17 gene	NM_026099	Mm.87057
22095	Tshr	pet///hypothroid///hyt	thyroid stimulating hormone receptor	TSH-R///Tshr protein	NM_011648	Mm.173847
75647	1700025E21Rik		RIKEN cDNA 1700025E21 gene			Mm.46117
71831	1700007B14Rik	MGC143580///MGC143581	RIKEN cDNA 1700007B14 gene			Mm.373242
78369	Icam4	ICAM-4///1810015M19Rik///Cd242	intercellular adhesion molecule 4, Landsteiner-Wiener blood group	ICAM-4 CD242 antigen	NM_023892	Mm.30220
667597		LOC667597
240916		A030011M19			NM_177723	Mm.71940
67127	Sprrl3	2200008B06Rik	small proline rich-like 3		NM_025984	Mm.41969
72030	1600025M17Rik		RIKEN cDNA 1600025M17 gene			Mm.426148
234669	BC015286		cDNA sequence BC015286		NM_198171
434198	B130024G19Rik		RIKEN cDNA B130024G19 gene			Mm.389911
227630	Lcn11	Gm109	lipocalin 11	Fragment		Mm.27838
76419	1700023L04Rik		RIKEN cDNA 1700023L04 gene	Fragment		Mm.84522
11859	Phox2a	Pmx2a///Phox2///Pmx2///Arix	paired-like homeobox 2a	Paired-like homeobox 2A///Aristaless homeobox protein homolog	NM_008887	Mm.389970
347711	Pramel6	C80515///C80453	preferentially expressed antigen in melanoma like 6		NM_178249	Mm.21815
213121	Ankrd35	4732436F15Rik	ankyrin repeat domain 35	Fragment		Mm.39732
239037	Lrrc21	MGC40670///BC032270	leucine rich repeat containing 21	Retina-specific protein PAL	NM_146245	Mm.37907
13070	Cyp11a1	Cypxia1///D9Ertd411e///Scc///Cyp11a///P450scc	cytochrome P450, family 11, subfamily a, polypeptide 1	CYPXIA1///P450scc Cholesterol side-chain cleavage enzyme	NM_019779	Mm.302865
71623	Krtap5-2	4833428E21Rik	keratin associated protein 5-2		NM_027844
21884	Fabp9	Perf15///Perf///Tlbp///1700007P10Rik	fatty acid binding protein 9, testis	TLBP 15 kDa perforatorial protein///TLBP///PERF 15	NM_011598	Mm.26654
332427	Gm776		gene model 776, (NCBI)	LYGH	NM_001033427	Mm.332981
232919	Psg-ps1	Cea6///AV036018///Cea-6	pregnancy specific glycoprotein pseudogene 1			Mm.153893
70941	4921539E11Rik	MGC130413///MGC130412	RIKEN cDNA 4921539E11 gene			Mm.158501
546118	B020006M18Rik		RIKEN cDNA B020006M18 gene		NM_001033793	Mm.380138
15500	Hsf2	AI661205	heat shock factor 2	HSF 2///HSTF 2	NM_008297	Mm.261395
83564	Nalp4c	Rnh2///Nalp-alpha	NACHT, leucine rich repeat and PYD containing 4C		NM_031389	Mm.247765
13525	Adam26a	Adam26///Dtgn4	a disintegrin and metallopeptidase domain 26A (testase 3)	testase 3///TESTASE 3, full insert sequence. Fragment///Testase-3	NM_010085	Mm.334510
74649	Cpa5	4930430M09Rik	carboxypeptidase A5		NM_144537	Mm.159276
17180	Matn1	CMP///matrilin-1///Mat1///Crtm	matrilin 1, cartilage matrix protein 1	Matrilin-1///Cartilage matrix protein	NM_010769	Mm.271796
20766	Sprr3	SPR3	small proline-rich protein 3		NM_011478	Mm.57092
58214	Cst10	DD72	cystatin 10 (chondrocytes)	Cystatin 10 Chondrocytes	NM_021405	Mm.117117
83996	Mmp1b	Mcolb///Mcol-B	matrix metallopeptidase 1b (interstitial collagenase)	MMP-1b Mcol-B	NM_032007	Mm.379271
66605	1700017N19Rik		RIKEN cDNA 1700017N19 gene			Mm.72646
668019	EG668019		predicted gene, EG668019			Mm.425839
241919	Slc7a14	A930013N06///BC061928	solute carrier family 7 (cationic amino acid transporter, y+ system), member 14	Fragment	NM_172861	Mm.285366
12075	Bfsp1		beaded filament structural protein in lens-CP94	Fragment	NM_009751	Mm.275937
15930	Indo	Ido	indoleamine-pyrrole 2,3 dioxygenase	IDO	NM_008324	Mm.392
74066	4933404G15Rik	4933401J20Rik	RIKEN cDNA 4933404G15 gene		NM_028739	Mm.61161
243676	E330021D16Rik	MGC107419///C85549	RIKEN cDNA E330021D16 gene	RIKEN cDNA E330021D16 gene	NM_175527	Mm.21182
21906	Otop1	A530025J20Rik///tlt///Otp1	otopetrin 1	Otopetrin 1 isoform a	NM_172709///NM_178139	Mm.204765
239283	Oxgr1	Gpr80///Gpr99///P2Y15///Gm299	oxoglutarate (alpha-ketoglutarate) receptor 1	Alpha-ketoglutarate receptor 1///Alpha-ketoglutarate	NM_001001490	Mm.138520
69339	Ccdc54	NYD-SP17///1700007N18Rik///AI644412///BB013989	coiled-coil domain containing 54	TESTES DEVELOPMENT-RELATED NYD-SP17	NM_027046	Mm.422869
22284	Usp9x	AA407699///5730589N07Rik///Fafl///FAF-X///AL022658///AA407302///AL022749///Dffrx	ubiquitin specific peptidase 9, X chromosome	Fat facets homolog///Ubiquitin thioesterase FAF-X///Deubiquitinating enzyme FAF-X///Ubiquitin-specific protease 9, X chromosome///Fragment	NM_009481	Mm.242646///Mm.393209
227627	Lcn13	MGC41397///BC027556	lipocalin 13		NM_153558	Mm.44630
209294	Csta		cystatin A	Stefin A	NM_001033239	Mm.300592
210045	Nalp4b	E330024M09///Nalp-gamma///AU022726	NACHT, leucine rich repeat and PYD containing 4B	NALP4b	NM_172481	Mm.95244
105892	9030619P08Rik		RIKEN cDNA 9030619P08 gene		NM_001039720	Mm.38909
54159	Ear5	mR5	eosinophil-associated, ribonuclease A family, member 5	Fragment///Ear6 protein	NM_019398	Mm.377125
212516	BC060267	MGC69711///BB124106	cDNA sequence BC060267		NM_198603	Mm.333333
236537	Zfp352	2czf48	zinc finger protein 352		NM_153102	Mm.214642
53906	1810007E14Rik	AA238765	RIKEN cDNA 1810007E14 gene		NM_025308	Mm.36777
216343	Tph2	Ntph///AU043594	tryptophan hydroxylase 2	Neuronal tryptophan hydroxylase	NM_173391	Mm.31597
382106		LOC382106			NM_001013776
19112	Prlpc1	Prlpc///PLP-calpha///PLP-Ca	prolactin-like protein C 1	PRL-like protein C1///PLP-C1 Prolactin-like protein C-alpha PLP C-alpha	NM_011167	Mm.142728
75064	Cnbp2		cellular nucleic acid binding protein 2	CNBP Cellular nucleic acid binding-like protein		Mm.159414
78103	8430431K14Rik		RIKEN cDNA 8430431K14 gene
75341	4930564C03Rik		RIKEN cDNA 4930564C03 gene			Mm.386821
241035	Pkhd1	FPC///AI182499///Tigm1///AI118496	polycystic kidney and hepatic disease 1	Fragment	NM_153179	Mm.249253
194908	4933433K01Rik	RP23-180B18.2///Gm10	RIKEN cDNA 4933433K01 gene	4933433K01Rik protein		Mm.344651
22227	Ucp1	Slc25a7///Ucp///AI385626	uncoupling protein 1 (mitochondrial, proton carrier)	UCP 1 Thermogenin	NM_009463	Mm.4177
83995	Mmp1a	Mcol-A///Mcola	matrix metallopeptidase 1a (interstitial collagenase)	Interstitial collagenase///MMP-1a Mcol-A	NM_032006	Mm.156952
20754	Sprr1b		small proline-rich protein 1B	Small proline-rich protein 1B SPR1B SPR1 B	NM_009265	Mm.140151
15504	Dnajb3	MSJ-1///Hsj3///Msj1	DnaJ (Hsp40) homolog, subfamily B, member 3	HSJ-3 MSJ-1///Hsp40///DnaJ protein homolog 3	NM_008299
69380	1700013G24Rik	AI507018	RIKEN cDNA 1700013G24 gene		NM_027063	Mm.272519
328660	Bex6	B020003O03Rik	brain expressed gene 6	Brain-expressed X-linked protein 6 homolog	NM_001033539
245263		LOC245263			NM_001034869	Mm.291161
14179	Fgf8	Aigf///MGC59627///Fgf-8	fibroblast growth factor 8	FGF-8 HBGF-8///AIGF	NM_010205	Mm.4012
230459	Cyp2j13		cytochrome P450, family 2, subfamily j, polypeptide 13		NM_145548	Mm.268175
20190	Ryr1	AI528790///Ryr///skrr	ryanodine receptor 1, skeletal muscle	Fragment	NM_009109	Mm.226037
12592	Cdx4	Cdx-3///Cdx3///Cdx-4	caudal type homeo box 4	Caudal type homeo box 4///Caudal-type homeobox protein 4	NM_007674	Mm.4353
17928	Myog	myo///MYF4	myogenin	MYOD1-related protein	NM_031189	Mm.16528
67358	1700093K21Rik		RIKEN cDNA 1700093K21 gene		NM_026105	Mm.87328
75775	4930402K13Rik		RIKEN cDNA 4930402K13 gene			Mm.50374
67645	4930511I11Rik	AV041658	RIKEN cDNA 4930511I11 gene		NM_026290	Mm.46170
20860	Sult1e1	Ste	sulfotransferase family 1E, member 1	Sulfotransferase, estrogen-preferring	NM_023135	Mm.89655
260301	Otos	OTOSP	otospiralin	Organ of Corti 10 kDa protein	NM_153114	Mm.219545
66769	4933427E11Rik		RIKEN cDNA 4933427E11 gene	Fragment		Mm.347941
69083	Sult1c2	1810008N17Rik///Sult1c1///ST1C1	sulfotransferase family, cytosolic, 1C, member 2		NM_026935	Mm.19320
16369	Irs3	AA408304///MGC106831	insulin receptor substrate 3	Fragment	NM_010571	Mm.24486
13094	Cyp2b9	Cyp2b	cytochrome P450, family 2, subfamily b, polypeptide 9	CYPIIB9///P450-16-alpha Clone PF26	NM_010000	Mm.14413
75424						Mm.271252
69457	2310005G13Rik		RIKEN cDNA 2310005G13 gene		NM_183281	Mm.58105
113846	V1ra4	V1RA7	vomeronasal 1 receptor, A4	Vomeronasal type-1 receptor A7	NM_053219	Mm.377143
75622	Spaca3		sperm acrosome associated 3			Mm.26988
432552		LOC432552			NM_001013783	Mm.338856
12352	Car5a	CAV///Car5	carbonic anhydrase 5a, mitochondrial	Carbonate dehydratase VA CA-VA CA Y	NM_007608	Mm.116761
58179	Klrc3	Nkg2e	killer cell lectin-like receptor subfamily C, member 3		NM_021378	Mm.358684
78459	1700057G04Rik		RIKEN cDNA 1700057G04 gene	Erythrocyte phospholipid scramblase MmTRA1b///PL scramblase 1 Ca2+-dependent phospholipid scramblase 1	NM_001033184	Mm.179195
53604	Zpbp	Sp38///sp-38///4930486K01Rik	zona pellucida binding protein	Fragment///Sp38	NM_015785	Mm.9500
239731	Gm603	Gm1759///mKIAA1666	gene model 603, (NCBI)		NM_001033338	Mm.86671
24066	Spry4	sprouty4///A030006O18Rik	sprouty homolog 4 (Drosophila)	Spry-4///SPRY-4///Spry4	NM_011898	Mm.42038
76612	Lrrc27	1700071K18Rik///2310044E02Rik	leucine rich repeat containing 27		NM_027164	Mm.17757
320864	Krt26	Krt25b///4732407F15Rik	keratin 26	Keratin 26	NM_001033397	Mm.268173
67828	1110055J05Rik		RIKEN cDNA 1110055J05 gene		NM_026394	Mm.158176
73301	Ttc29	1700031F13Rik	tetratricopeptide repeat domain 29		NM_183096	Mm.61243
75188	1700009J07Rik		RIKEN cDNA 1700009J07 gene	Hypothetical protein		Mm.348012
12155	Bmp15	AU018861///Bmp-15///AU021453///GDF-9B///C86824///C87336///AU015375	bone morphogenetic protein 15	BMP-15///Fragment///Growth/differentiation factor 9B GDF-9B	NM_009757	Mm.42160
331063	AI987692	MGC130607///9130023H10	expressed sequence AI987692		NM_177912	Mm.273185///Mm.335611
11698	Ambn	MGC107285	ameloblastin	Fragment	NM_009664	Mm.8437
14599	Gh		growth hormone	Fragment///Growth hormone	NM_008117	Mm.343934
11936	Fxyd2	Atp1g1	FXYD domain-containing ion transport regulator 2	Na+/K+ ATPase subunit gamma	NM_007503///NM_052823///NM_052824	Mm.22742
54652	Cacna1f	Cav1.4///Sfc17///A930034B14	calcium channel, voltage-dependent, alpha 1F subunit	Fragment	NM_019582	Mm.289647
69389	1700014N06Rik	MGC151453///MGC151457	RIKEN cDNA 1700014N06 gene	1700014N06Rik protein		Mm.302721
14344	Fut2		fucosyltransferase 2	Alpha1,2FT 2 Fucosyltransferase 2	NM_018876	Mm.290046
12365	Casp14	mini-ICE///MGC123948///MICE///MGC123949	caspase 14	CASP-14 Mini-ICE MICE	NM_009809	Mm.20940
12951	Crx	Crx1	cone-rod homeobox containing gene		NM_007770
56522	Papolb	Papt///Tpap///Paplob///Plap-ps///Papola-ps///PAP	poly (A) polymerase beta (testis specific)	A polymerase beta PAP beta///Testis-specific polyA polymerase	NM_019943
18198	Musk	Mlk///Nsk1///Nsk3///MGC117677///Mdk4///Nsk2	muscle, skeletal, receptor tyrosine kinase	Receptor tyrosine kinase///Muscle-specific kinase receptor MuSK	NM_001037127///NM_001037128///NM_001037129///NM_001037130///NM_010944	Mm.16148
17962	Nat3		N-acetyltransferase 3	N-acetyltransferase type 3 NAT-3///Arylamide acetylase 3	NM_008674	Mm.57193
78250	Iqch	4921504K03Rik	IQ motif containing H			Mm.372103
74354	4921528H16Rik		RIKEN cDNA 4921528H16 gene			Mm.127952
73435	1700057K13Rik	MGC144290///MGC118391	RIKEN cDNA 1700057K13 gene			Mm.116705
268905	Krtap13-1	KAP13.1///AA589563///MGC41371	keratin associated protein 13-1		NM_183189	Mm.206668
21679	Tead4	TEF-3///Tefr1a///Tcf13r1///TEAD-4///ETFR-2a	TEA domain family member 4	TEF-1-related factor FR-19 RTEF-1///TEA domain family member 4///TEAD-4 ETF-related factor 2 ETFR-2 TEF-1-related factor 1	NM_011567	Mm.14774
270757	Bpil2	MGC130596///4732454E24	bactericidal/permeability-increasing protein-like 2		NM_177772	Mm.107214
75276	Ppp1r1c		protein phosphatase 1, regulatory (inhibitor) subunit 1C	Inhibitor subunit 1C///INHIBITOR		Mm.257373
75482	Hspb9		heat shock protein, alpha-crystallin-related, B9	HspB9		Mm.46175
75721	4932414N04Rik		RIKEN cDNA 4932414N04 gene			Mm.65456
242125	BC037703	MGC47256	cDNA sequence BC037703	C. elegans///C. elegans, full insert sequence	NM_172295	Mm.32900
93875	Pcdhb4	Pcdhb5A///PcdhbD	protocadherin beta 4		NM_053129	Mm.196711
192201	Wfdc15	SWAM1///9230106L14Rik	WAP four-disulfide core domain 15	Elafin-like protein I	NM_001045554///NM_138685	Mm.330764
114712	Ferd3l	fer3///Nato3///Ntwist///MGC130442///Nato///N-twist///Mnato3	Fer3-like (Drosophila)	Nephew of atonal 3	NM_033522	Mm.204643
73495	1700072E05Rik		RIKEN cDNA 1700072E05 gene		NM_028554	Mm.159020
54678	Zfp108		zinc finger protein 108	Fragment///Zfp108 protein	NM_018791	Mm.103750
75667	1700030E15Rik		RIKEN cDNA 1700030E15 gene	1700030E15Rik protein		Mm.45821
232493	Gys2	BC021322///MGC29379	glycogen synthase 2		NM_145572	Mm.275975
55961	Slc13a1	NaSi-1///AI314066///Nas1///AI987826	solute carrier family 13 (sodium/sulphate symporters), member 1	Sodium/sulphate symporters///Na+/sulfate cotransporter NaSi-1///Renal sodium/sulfate cotransporter	NM_019481	Mm.19299
69785	Ceacam13	1600012K03Rik///1600025J19Rik///MGC117613	CEA-related cell adhesion molecule 13	CEA-related cell adhesion molecule 13	NM_027210///NM_028171	Mm.46086
223262	Timm8a2	MGC117751	translocase of inner mitochondrial membrane 8 homolog a2 (yeast)		NM_001037744	Mm.297637
16591	Kl		klotho	Fragment	NM_013823	Mm.6500
229588	Gm128		gene model 128, (NCBI)	NCBI	NM_001024841	Mm.387177
73090	2900092C05Rik		RIKEN cDNA 2900092C05 gene		NM_028434	Mm.84622
28253	Slco1b2	mlst-1///Slc21a10///OATP2///OATP-C///Oatp4///lst-1///Slc21a6	solute carrier organic anion transporter family, member 1b2	LST-1 SLC21A6	NM_020495///NM_178235	Mm.272223
22786	Zp1		zona pellucida glycoprotein 1	Zp-1		Mm.24767
18667	Pgr	NR3C3///PR-A///PR///PR-B///9930019P03Rik	progesterone receptor	PR///Fragment	NM_008829	Mm.12798
71619	Arl14	MGC129454///Arf7///MGC129455///9130014L17Rik	ADP-ribosylation factor-like 14			Mm.98122
18663	Pgk2	Pgk-2///Tcp-2	phosphoglycerate kinase 2		NM_031190	Mm.717
212541	Rho	Noerg1///Opn2///MGC21585///MGC25387///Ops///RP4	rhodopsin		NM_145383	Mm.2965///Mm.406156
69564	Itgb1bp3	Mibp///2310015C21Rik	integrin beta 1 binding protein 3	Muscle integrin-binding protein MIBP	NM_027120	Mm.81562
17878	Myf6	herculin///MRF4	myogenic factor 6	Myf-6 Herculin	NM_008657	Mm.11
381438		LOC381438			NM_198657	Mm.431940
73719	1110014K05Rik		RIKEN cDNA 1110014K05 gene		NM_028622	Mm.292458
16701	Krtap6-2	AI646275///HGTpII.4	keratin associated protein 6-2		NM_010673	Mm.3524
246085	Defb10	Defb7	defensin beta 10	Defensin, beta 10 BD-10 mBD-10	NM_139225	Mm.220170
60600	Tsga8	Halap-X///Halapx	testis specific gene A8			Mm.383210
81017	V1rd1	V1R1///V3R1	vomeronasal 1 receptor, D1		NM_030742	Mm.160382
76815	Ndp52	Ndp52l1///C77254///2410154J16Rik	nuclear domain 10 protein 52	NDP5211	NM_029755	Mm.296049///Mm.429643
74934	Armc4		armadillo repeat containing 4	Fragment		Mm.107918
213234	BC050789	4931432L23	cDNA sequence BC050789		NM_172515	Mm.80075
20211	Saa4	Saa-4///Saa-5	serum amyloid A 4	Amyloid A-5 protein	NM_011316	Mm.3489
252830	Obox6		oocyte specific homeobox 6		NM_145710	Mm.25863
231382	Tmprss11d	AST///BC020151///MGC28382	transmembrane protease, serine 11d	AT Adrenal secretory serine protease AsP	NM_145561	Mm.240139
72351	Ptar1	1700084D09Rik///AI449677///4930428J16Rik///2010013L17Rik	protein prenyltransferase alpha subunit repeat containing 1			Mm.32215
117172	2310034C09Rik		RIKEN cDNA 2310034C09 gene	RIKEN cDNA 2310034C09 gene	NM_054100	Mm.160339
71132	Cabyr	4933421A18Rik///CBP86///FSP-2///1700016C01Rik///MGC130217///MGC130218	calcium-binding tyrosine-(Y)-phosphorylation regulated (fibrousheathin 2)	Testis-specific calcium-binding protein CBP86///Y	NM_001042418///NM_001042419///NM_001042420///NM_027687///NM_181731	Mm.179740///Mm.395275
22178	Tyrp1	isa///Tyrp///TRP-1///b///brown	tyrosinase-related protein 1	Catalase B Brown locus protein///DHICA oxidase Tyrosinase-related protein 1 TRP-1 TRP1 TRP	NM_031202	Mm.30438///Mm.412291
18630	Pet2	PC326///Pex3///PC231	plasmacytoma expressed transcript 2		NM_008821	Mm.3086
227157	Mpp4	DLG6	membrane protein, palmitoylated 4 (MAGUK p55 subfamily member 4)	MAGUK p55 subfamily member 4///Discs large homolog 6 MDLG6	NM_145143	Mm.430698
20863	Stfa3	Stfa1///MGC130145///MGC118399///MGC130146///Stf3	stefin A3		NM_025288	Mm.136573///Mm.327618///Mm.425966
70853	4921511C04Rik		RIKEN cDNA 4921511C04 gene		NM_027580	Mm.148848
69034	4930579G22Rik	1810010E01Rik	RIKEN cDNA 4930579G22 gene		NM_026916	Mm.211372
68274	4930547C10Rik		RIKEN cDNA 4930547C10 gene	RIKEN cDNA 4930547C10 gene///Fragment	NM_026652	Mm.85045
69371	1700023A16Rik		RIKEN cDNA 1700023A16 gene			Mm.252733
66112	Mosc1	1300013F15Rik	MOCO sulphurase C-terminal domain containing 1	Fragment		Mm.272457
67753	4930579C15Rik	C81058///1700028B15Rik///MGC107209///Afaf	RIKEN cDNA 4930579C15 gene		NM_027089	Mm.25097
78239	Spint4	9230105I15Rik	serine protease inhibitor, Kunitz type 4	Epididymal trypsin inhibitor Spint4///Kunitz	NM_030058	Mm.160060
241066	Carf	Als2cr8	calcium response factor	Calcium-response factor CaRF	NM_139150	Mm.370325
381716	1700015F17Rik	Gm1686	RIKEN cDNA 1700015F17 gene			Mm.276086
14695	Gnb3	Gnb-3	guanine nucleotide binding protein, beta 3	I/GS/GT///Transducin beta chain 3	NM_013530	Mm.68889
20899	Stra8		stimulated by retinoic acid gene 8	Fragment///Stimulated by retinoic acid gene 8	NM_009292	Mm.5171
16624	Klk1b8	Nrpn///TADG14///MGC18615///mGK-8///Klk8	kallikrein 1-related peptidase b8	Glandular kallikrein K8 mGK-8	NM_008457	Mm.431997
68236	2410116G06Rik		RIKEN cDNA 2410116G06 gene		NM_026630	Mm.33648
259051	Olfr658	MOR34-5///MGC123854	olfactory receptor 658	Olfactory receptor Olfr658///Fragment	NM_147049	Mm.223432
58867	Syngr4	1700016O14Rik	synaptogyrin 4		NM_021482	Mm.367349
238406	Adam6	tMDCIV	a disintegrin and metallopeptidase domain 6	Fragment	NM_174885	Mm.188683
66705	Dnase1l2	4733401H14Rik///MGC118464	deoxyribonuclease 1-like 2	DNase I-like 2	NM_025718	Mm.29017
332937	Tcfap2e	AP-2e///AI505200	transcription factor AP-2, epsilon		NM_198960	Mm.331881
67331	Atp8b3	ATPIK///1700042F02Rik///1700056N23Rik///SAPLT	ATPase, Class I, type 8B, member 3	ATPase, Class I, type 8B, member 3///Atp8b3 protein///Fragment	NM_026094	Mm.52511
26876	Adh4	Adh2	alcohol dehydrogenase 4 (class II), pi polypeptide	Alcohol dehydrogenase class II///class II///Alcohol dehydrogenase II ADH2	NM_011996	Mm.158750
18072	Nhlh2	NSCL2///Nscl-2///Hen2///6230401I09Rik	nescient helix loop helix 2	HEN2 NSLC-2 homolog///HEN2 NSLC-2///Nhlh2 protein///HEN2 Nescient helix loop helix 2	NM_178777	Mm.137286
74966	4930471G03Rik		RIKEN cDNA 4930471G03 gene			Mm.379238
368204		Ndg1///AU014713///C88118///AY238603			NM_183322	Mm.26006
71300	Rnf148	4933432M07Rik///Greul3	ring finger protein 148
18119	Nodal	Tg.413d	nodal		NM_013611	Mm.57195
77875	6030422M01Rik		RIKEN cDNA 6030422M01 gene			Mm.245027
14129	Fcgr1	CD64///IGGHAFC///FcgammaRI///AI323638///AV092959	Fc receptor, IgG, high affinity I	Fragment///FcRI IgG Fc receptor I	NM_010186	Mm.150
113852	V1rb1	MGC130072///VN2///V1RA5	vomeronasal 1 receptor, B1	Fragment///Vomeronasal type-1 receptor A5///Vomeronasal receptor 2 Pheromone receptor VN2	NM_053225	Mm.377149
71981	2410004F06Rik	2410070K17Rik///ECAT8	RIKEN cDNA 2410004F06 gene	ES cell associated transcript 8	NM_028034	Mm.47904
75859	4930568D16Rik		RIKEN cDNA 4930568D16 gene			Mm.159604
665914	EG665914		predicted gene, EG665914			Mm.379794
233649	Cnga4	MGC130316	cyclic nucleotide gated channel alpha 4	Cyclic nucleotide gated channel alpha 4	NM_001033317	Mm.99556
56519	Defb4	MBD-4///2310001F05Rik	defensin beta 4	Defensin, beta 4 BD-4 mBD-4	NM_019728	Mm.45276
76444	Krtap4-7	2310037K05Rik///KRTAP4.7///KAP4.7	keratin associated protein 4-7	Keratin associated protein 4-7	NM_029613	Mm.348022
320202	Lefty2	MGC98569///Ebaf///Lefta///AV214969///6030463A22Rik	Left-right determination factor 2	Left-right determination factor 2	NM_177099	Mm.87078
170735	Arr3	mCARFL///mCAR	arrestin 3, retinal	Cone arrestin cArr Retinal cone arrestin-3	NM_133205	Mm.95518
227923	A930012O16Rik		RIKEN cDNA A930012O16 gene		NM_175463	Mm.347582
11571	Crisp1	AW324342///Aeg1///CRISP-1	cysteine-rich secretory protein 1	Sperm-coating glycoprotein 1 SCP 1///CRISP-1	NM_009638	Mm.16781
22115	Tssk2	Stk22b///DGS-G///Tsk2///SPOGA2	testis-specific serine kinase 2	Testis-specific kinase 2 TSK-2	NM_009436	Mm.310201
80857	Fgf20		fibroblast growth factor 20	FGF-20	NM_030610	Mm.425526
19694	Reg3a	AV063448	regenerating islet-derived 3 alpha	Regenerating islet-derived 3 alpha///Reg III-alpha///Fragment///Pancreatitis-associated protein 2 Lithostathine 3	NM_011259	Mm.2552
103175	D630029K05Rik	AI314111///AI875589	RIKEN cDNA D630029K05 gene		NM_175330	Mm.27138
319196	Ankrd5	AV276460	ankyrin repeat domain 5	Fragment	NM_175667	Mm.198389
69325	1700012B09Rik	MGC107243///1700007P19Rik	RIKEN cDNA 1700012B09 gene	RIKEN cDNA 1700012B09 gene	NM_029306	Mm.240403
104183	Chi3l4	Ym2	chitinase 3-like 4	Secreted protein Ym2	NM_145126	Mm.425140
57246	Tbx20	AL022859///9430010M06Rik///Tbx12	T-box 20	T-box protein 20	NM_020496///NM_194263	Mm.31452
66371	2310010I16Rik	Shax3///MGC144772///2010012P02Rik///MGC144773///2210015K02Rik	RIKEN cDNA 2310010I16 gene	B///A///CHMP4c	NM_025519	Mm.366147
66341	Eid3	MGC118226///1700027M21Rik	EP300 interacting inhibitor of differentiation 3	Fragment	NM_025499	Mm.399104
208936	Adamts18	ADAMTS21///E130314N14Rik///9630038L21	a disintegrin-like and metallopeptidase (reprolysin type) with thrombospondin type 1 motif, 18	Fragment///M12B///reprolysin type///ADAM-TS 18 ADAM-TS18	NM_172466	Mm.167471
234329	Trim60	Rnf33///2czf45	tripartite motif-containing 60	Ring finger protein 33	NM_153097
16876	Lhx9	LH2B///BB104635	LIM homeobox protein 9		NM_001025565///NM_001042577///NM_010714	Mm.250732
19119	Prm2	AI528784///Prm-2	protamine 2	Protamine MP2	NM_008933	Mm.325769
219033	Ang4	Rnase5d	angiogenin, ribonuclease A family, member 4	Fragment	NM_177544	Mm.343899
19111	Prlpb	PLP-B	prolactin-like protein B	PLP-B///PRL-like protein B	NM_011166	Mm.7512
75729	4933432B09Rik		RIKEN cDNA 4933432B09 gene			Mm.179729
11497	Adam3	tMDC///Cyrn1///Taz83	a disintegrin and metallopeptidase domain 3 (cyritestin)	Fragment	NM_009619	Mm.5168
97086	C80638		expressed sequence C80638		NM_178877	Mm.25081
17142	Magea6	MGC130207///Mage-a6///MGC151279	melanoma antigen, family A, 6	Melanoma antigen, family A, 6	NM_020019	Mm.377098
193286	BC049762	4930503F14	cDNA sequence BC049762	Novel protein BC049762 protein	NM_177567	Mm.80975
17381	Mmp12	Mmel///AV378681	matrix metallopeptidase 12	MMP-12///Fragment///MME	NM_008605	Mm.2055
217169	Tns4	Cten///AA589547///AU016405///9930017A07Rik	tensin 4		NM_172564	Mm.262067
69611	Sprrl7	AI415320///2310037L11Rik	small proline rich-like 7		NM_027137	Mm.176243
69469	Tmco2	1700028F16Rik	transmembrane and coiled-coil domains 2			Mm.76832
113847	V1ra5	V1RA2	vomeronasal 1 receptor, A5		NM_053220	Mm.431989
67580	Lrrc18	MTLR1///4930442L21Rik	leucine rich repeat containing 18		NM_026253	Mm.46115
226999	Slc9a2	MGC124408///NHE2///4932415O19Rik///AV333884///MGC124410///2210416H12Rik	solute carrier family 9 (sodium/hydrogen exchanger), member 2	NHE-2///Fragment///Na+/H+///Sodium/hydrogen exchanger	NM_001033289	Mm.256414
16878	Lif		leukemia inhibitory factor	LIF///D factor	NM_001039537///NM_008501	Mm.4964
19023	Ppef2		protein phosphatase, EF hand calcium-binding domain 2	PPEF-2	NM_011148	Mm.87155
12990	Csn1s1	Csna///AA959832///AW212882	casein alpha s1	Fragment	NM_007784	Mm.427467
12467	Cct6b	Cctz-2///CCTzeta-2	chaperonin subunit 6b (zeta)	Zeta///TCP-1-zeta-2 CCT-zeta-2///zeta	NM_009839	Mm.4126
211480	Kcnj14	IRK4///MGC38951///MGC25490///A930026G01Rik///Kir2.4	potassium inwardly-rectifying channel, subfamily J, member 14	Fragment///+ channel Kir2.4 IRK4	NM_145963	Mm.68170
74281	Spatc1	speriolin///1700084J23Rik///MGC144830	spermatogenesis and centriole associated 1		NM_028852	Mm.159156
14942	Gzme	Ctla6///CCP3///MCSP-2///Ctla-6	granzyme E	Cytotoxic cell protease 3 CCP3///CTL serine protease 2 D12 Cytotoxic serine protease 2 MCSP2	NM_010373	Mm.14424
56746	Tex101	TES101RP///AI429076///1700008H15Rik	testis expressed gene 101	Fragment///TES101RP///TEX101 transcript 2///TEX101 transcript 3 TEX101 transcript 3 splice variant///TES101-reactive protein	NM_019981	Mm.23385
70809	Clec2g	4632413B12Rik///Ocilrp1///MGC144756	C-type lectin domain family 2, member g	Fragment	NM_027562	Mm.254873
320846	A530058N18Rik		RIKEN cDNA A530058N18 gene			Mm.330469
71845	1700013E18Rik	AI596448	RIKEN cDNA 1700013E18 gene			Mm.331454///Mm.389509
73730	1110008K04Rik	AI415426	RIKEN cDNA 1110008K04 gene		NM_028628	Mm.291773
232599		B930018B01///MGC156007///MGC156005		Hypothetical protein B930018B01	NM_177689
244334	Defb8	Defr1///mBD8	defensin beta 8	Defensin, beta 8 BD-8 mBD-8///Defr1	NM_153108	Mm.17768///Mm.390008
252868	Odf4	Oppo1///RP23-396M19.5	outer dense fiber of sperm tails 4	Oppo1-pending	NM_145746	Mm.76826
382035		Pabpnl1///Gm1108///ePABP2		Embryonic polyA///Embryonic polyA-binding protein type II ePABP2///PolyA-binding protein nuclear-like 1	NM_001007462	Mm.25449
432591		LOC432591				Mm.370372
77485	Stk31	C330007K24Rik	serine threonine kinase 31		NM_029916	Mm.128054
74175	2300002G24Rik	AA589624	RIKEN cDNA 2300002G24 gene		NM_028798	Mm.35806
26560	Krtap15	MGC143617///Pmg2///Pmg-2	keratin associated protein 15	Keratin associated protein 15	NM_013713	Mm.86430
320845	A230056P14Rik		RIKEN cDNA A230056P14 gene		NM_001033396
67310	Prlpc2	PLP-Cbeta///1600019F10Rik	prolactin-like protein C 2	PLP-C2 Prolactin-like protein C-beta PLP C-beta///PRL-like protein C2	NM_023332	Mm.46091
97187	C87977	C85819	expressed sequence C87977			Mm.394339///Mm.422698
74469	Taf7l	50kDa///MGC124181///4933438I11Rik///Taf2q	TAF7-like RNA polymerase II, TATA box binding protein (TBP)-associated factor	TBP///TBP-associated factor	NM_028958	Mm.103259
23832	Xcr1	GPR5///Ccxcr1	chemokine (C motif) receptor 1	C motif	NM_011798
74286	Tbc1d21	MGC118289///1700095K08Rik	TBC1 domain family, member 21	TBC1 domain family, member 21		Mm.252761
22373	Wap	MGC25317	whey acidic protein	WAP	NM_011709	Mm.268094
74463	4933417E01Rik	AU042655	RIKEN cDNA 4933417E01 gene		NM_028954	Mm.333647///Mm.410509
19051		Ppp1r2///Gsbs			NM_011153	Mm.42096
75471	1700009N14Rik		RIKEN cDNA 1700009N14 gene			Mm.23522
80796	Calm4	2310037J09Rik///DD112///AI649108///Scarf	calmodulin 4	Calcium-binding protein Dd112///Calmodulin 4	NM_020036	Mm.21075
238725	Gpr150	PGR11///C030001A19Rik	G protein-coupled receptor 150		NM_175495	Mm.167172
20518	Slc22a2	MGC18339///Orct2///Oct2	solute carrier family 22 (organic cation transporter), member 2		NM_013667	Mm.17322
70365	Speer5-ps1	SPEER-5///Speer5-ps///1700007C10Rik	spermatogenesis associated glutamate (E)-rich protein 5, pseudogene 1			Mm.87073
75753	Klf17		Kruppel-like factor 17	Zinc finger protein 393		Mm.3848
14246	Flg	AW107830	filaggrin	Fragment		Mm.422600
74466	4933427G17Rik		RIKEN cDNA 4933427G17 gene			Mm.189707
229357	Gpr149	PGR10///9630018L10Rik	G protein-coupled receptor 149	Fragment	NM_177346	Mm.95181
69700	Col22a1	2310067L16Rik///C80743	collagen, type XXII, alpha 1	Fragment		Mm.322500
67119	2510048L02Rik		RIKEN cDNA 2510048L02 gene		NM_025977	Mm.154305
77596	Gpr110	5031409J19Rik///KPG_009	G protein-coupled receptor 110	secretin-like	NM_133776	Mm.159950
18588	Pde6g	Pdeg	phosphodiesterase 6G, cGMP-specific, rod, gamma	CGMP-phosphodiesterase 6 gamma subunit///GMP-PDE gamma	NM_012065	Mm.39200
15431	Hoxd11	Hox-4.6///Hox-5.4	homeo box D11		NM_008273	Mm.207763
20557	Slfn3		schlafen 3		NM_011409	Mm.290922
13124	Cyp8b1		cytochrome P450, family 8, subfamily b, polypeptide 1	CYPVIIIB1///7-alpha-hydroxy-4-cholesten-3-one 12-alpha-hydroxylase	NM_010012	Mm.20889
11642	Akap3		A kinase (PRKA) anchor protein 3	PRKA///Protein kinase A-anchoring protein 3///PRKA3 A-kinase anchor protein 110 kDa AKAP 110	NM_009650	Mm.87748
58217	Trem1		triggering receptor expressed on myeloid cells 1	TREM-1	NM_021406	Mm.248352
11434	Acr	MGC124043///AI323726	preproacrosin	Fragment	NM_013455	Mm.57
18814	Plfr	PLF-RP///MGC117676///PRP	proliferin related protein	PRP///Proliferin related protein	NM_011120	Mm.3258
18716	Pip	mSMGP///GP17///GCDFP-15	prolactin induced protein	Fragment///SMGP Gross cystic disease fluid protein 15	NM_008843	Mm.214755
71888	Krt33a	2310015J09Rik	keratin 33A		NM_027983	Mm.289644
208665	Akr1d1	MGC25814	aldo-keto reductase family 1, member D1	Delta4	NM_145364	Mm.262635
13097	Cyp2c38		cytochrome P450, family 2, subfamily c, polypeptide 38	CYPIIC38	NM_010002	Mm.42100
666827	EG666827		predicted gene, EG666827			Mm.140015
69481	1700029I08Rik	AV259599	RIKEN cDNA 1700029I08 gene	Fragment	NM_183282	Mm.154333
75426	Igfbpl1		insulin-like growth factor binding protein-like 1			Mm.3919
15112	Hao1	GOX///Hao-1///Gox1///MGC141211	hydroxyacid oxidase 1, liver	HAOX1 Glycolate oxidase GOX///Hydroxyacid oxidase 1, liver	NM_010403	Mm.26634
16716	Ky	D9Mgc44e///CD1///ky	kyphoscoliosis peptidase		NM_024291	Mm.101692
12813	Col10a1	Col10a-1	procollagen, type X, alpha 1	X	NM_009925	Mm.212657
78258	4921528O07Rik		RIKEN cDNA 4921528O07 gene			Mm.78368
76743	D230044M03Rik		RIKEN cDNA D230044M03 gene	Fragment		Mm.136985
435285		LOC435285			NM_001013823	Mm.351895
16180	Il1rap	AI255955///AV239853///IL-1R AcP///IL-1RAcP///6430709H04Rik	interleukin 1 receptor accessory protein	IL-1RAcP	NM_008364///NM_134103	Mm.253424///Mm.387136
72045	2010001E11Rik		RIKEN cDNA 2010001E11 gene			Mm.235981
113863	V1rc6		vomeronasal 1 receptor, C6		NM_053236	Mm.377160
18598	Pdha2	Pdhal	pyruvate dehydrogenase E1 alpha 2	PDHE1-A type II	NM_008811	Mm.4223
208188	Ghsr	C530020I22Rik	growth hormone secretagogue receptor	GHS-R///Fragment///GHRP Ghrelin receptor	NM_177330	Mm.194721
16326	Inhbe		inhibin beta E	Activin beta-E chain	NM_008382	Mm.3510
11643	Akap4	p82///Fsc1	A kinase (PRKA) anchor protein 4	PRKA4 A-kinase anchor protein 82 kDa AKAP 82///mAKAP82 Major sperm fibrous sheath protein FSC1 p82	NM_001042542///NM_009651	Mm.1498
20605	Sstr1	Smstr-1///sst1///Smstr1	somatostatin receptor 1		NM_009216	Mm.278336
80797	Clca2		chloride channel calcium activated 2	Fragment///2+	NM_030601	Mm.20897
116746	Defb6	mBD-6	defensin beta 6	Defensin, beta 6 BD-6 mBD-6	NM_054074	Mm.358822
74068	Asz1	ORF3///4933400N19Rik///Gasz	ankyrin repeat, SAM and basic leucine zipper domain containing 1		NM_023729	Mm.73091
11304	Abca4	RmP///Abcr///Abc10///AW050280///D430003I15Rik	ATP-binding cassette, sub-family A (ABC1), member 4	ABC1///RIM ABC transporter RIM protein///Fragment///RmP///B	NM_007378	Mm.3918
109821	F11	AI503996///FXI///Cf11///1600027G01Rik	coagulation factor XI		NM_028066	Mm.33326
319819	4932435O22Rik		RIKEN cDNA 4932435O22 gene			Mm.50754
66712	Spesp1	AI428149///4921508E09Rik	sperm equatorial segment protein 1		NM_025721	Mm.263615
53617	Krt35	Ha5///Krtha5///Krt1-24///AI662400	keratin 35		NM_016880	Mm.37952
70004	1700028J19Rik		RIKEN cDNA 1700028J19 gene			Mm.158317
67082	1700011H14Rik		RIKEN cDNA 1700011H14 gene		NM_025956	Mm.87439
13837	Epha3	End3///Tyro4///AW492086///Mek4///Hek///Hek4///Cek4///ETK1	Eph receptor A3	MEK4	NM_010140	Mm.1977
211936	Ccdc73	BC095976///4931417A20	coiled-coil domain containing 73	Fragment	NM_177600	Mm.383267
13105	Cyp2d9	Cyp2d///P450-2D	cytochrome P450, family 2, subfamily d, polypeptide 9	CYPIID9 P450-16-alpha CA///Testosterone 16-alpha hydroxylase	NM_010006	Mm.378904
20505	Slc34a1	Slc17a2///Npt2///Npt2a	solute carrier family 34 (sodium phosphate), member 1	Sodium phosphate, member 1///NaPi-2a Solute carrier family 34 member 1 NaPi-7///Type IIa Na+/Pi-cotransporter///Na+/Pi cotransporter 2A///sodium phosphate///Na+-dependent phosphate cotransporter 2A	NM_011392	Mm.276355
75125	4930513O06Rik		RIKEN cDNA 4930513O06 gene			Mm.179221
14134	Fcnb	MGC130137///MGC130138	ficolin B	Collagen/fibrinogen domain-containing protein 2///Fragment///Ficolin-B Ficolin B Serum lectin p35 EBP-37 Hucolin	NM_010190	Mm.182935
665393	EG665393		predicted gene, EG665393			Mm.132956
54388	Hils1	TISP64	histone H1-like protein in spermatids 1	TISP64	NM_018792	Mm.30482
66793	Efcab1	5430404L10Rik///4930449A16Rik	EF hand calcium binding domain 1		NM_025769	Mm.100270
74293	1700095J03Rik		RIKEN cDNA 1700095J03 gene			Mm.381252
271844	Pla2g4f	Gm647///4732472I07Rik	phospholipase A2, group IVF	cPLA2-zeta///Phospholipase A2 group IVF	NM_001024145	Mm.24880
545670	BC013476	MGC18880	cDNA sequence BC013476		NM_201640
26887	Chst4	GST-3	carbohydrate (chondroitin 6/keratan) sulfotransferase 4	HEC-GlcNAc6ST///GlcNAc6ST-2///LSST///GST-3	NM_011998	Mm.89207
76406	1700019B03Rik		RIKEN cDNA 1700019B03 gene			Mm.74996
20607	Sstr3	Smstr-3///sst3///Smstr3	somatostatin receptor 3		NM_009218	Mm.211411
15978	Ifng	IFN-g///IFN-gamma///Ifg	interferon gamma	IFN-gamma///Fragment	NM_008337	Mm.240327
75467	1700011E24Rik		RIKEN cDNA 1700011E24 gene			Mm.50108
11650	Akp5	EAP///D1Ertd816e///C77216	alkaline phosphatase 5		NM_007433	Mm.195224
19888	Rp1h	Dcdc3///mG145///Rp1///Orp1	retinitis pigmentosa 1 homolog (human)	Retinitis pigmentosa RP1 protein homolog///Fragment///Human///human	NM_011283	Mm.294263
76971	2810007J24Rik		RIKEN cDNA 2810007J24 gene	HYDROXYSTEROID SULFOTRANSFERASE HST	NM_175250	Mm.290727
57430	Sult3a1	Sultx2///Sult-x2	sulfotransferase family 3A, member 1	Sulfotransferase 3A1 SULT-X2	NM_020565	Mm.6590
18285	Odf1		outer dense fiber of sperm tails 1		NM_008757	Mm.252830
74069	Serpina3a	4933406L18Rik	serine (or cysteine) peptidase inhibitor, clade A, member 3A	Serpin A3A		Mm.159128
14723	Gp1ba	GP Ib-alpha///GPIb-alpha///GPIba	glycoprotein 1b, alpha polypeptide		NM_010326	Mm.377085
171195	V1rc22	V1rc9	vomeronasal 1 receptor, C22		NM_134177	Mm.389764
68484	Krtap16-8	1110002D05Rik	keratin associated protein 16-8		NM_130856	Mm.46209
20274	Scn9a	mKIAA4197///Nav1.7///PN1///KIAA4197	sodium channel, voltage-gated, type IX, alpha	Peripheral sodium channel 1 PN1 Fragment///Fragment		Mm.330264
13096	Cyp2c37		cytochrome P450, family 2. subfamily c, polypeptide 37	CYPIIC37	NM_010001	Mm.38963
67320	Iqcf4	1700042N06Rik	IQ motif containing F4		NM_026090	Mm.4923///Mm.335431
11890	Asgr2	Asgr-2///Asgr///ASGPR2	asialoglycoprotein receptor 2	ASGP-R 2 ASGPR 2 Hepatic lectin 2///MHL-2	NM_007493	Mm.1357
75010	4930511M11Rik		RIKEN cDNA 4930511M11 gene	RIKEN cDNA 4930511M11 gene		Mm.85064
70859	4921509B22Rik		RIKEN cDNA 4921509B22 gene			Mm.320289
67909	Galntl5	Galnt15///1700021B12Rik	UDP-N-acetyl-alpha-D-galactosamine:polypeptide N-acetylgalactosaminyltransferase-like 5	GalNAc-T15 pp-GaNTase 15///Fragment///Protein-UDP acetylgalactosaminyltransferase 15	NM_026449	Mm.141471
16858	Lgals7	MGC151217///MGC151215///Galectin-7	lectin, galactose binding, soluble 7	Gal-7///Lectin, galactose binding, soluble 7	NM_008496	Mm.20973
75953	Samd7		sterile alpha motif domain containing 7	Sterile alpha motif		Mm.308084
170484	Nphs2	SRN1///AI790225///PDCN	nephrosis 2 homolog, podocin (human)		NM_130456	Mm.289099
70261	2010110P09Rik	Chp2///Cbhp2	RIKEN cDNA 2010110P09 gene		NM_027363	Mm.96997
13098	Cyp2c39		cytochrome P450, family 2, subfamily c, polypeptide 39	CYPIIC39///Fragment	NM_010003	Mm.42101
237320	Aldh8a1	Raldh4	aldehyde dehydrogenase 8 family, member A1	Fragment///Retinal dehydrogenase type 4	NM_178713	Mm.90181
14071	F9	Cf9///AW111646///Cf-9	coagulation factor IX	Christmas factor///Fragment	NM_007979	Mm.391283
214111	Slc24a1	MGC27617	solute carrier family 24 (sodium/potassium/calcium exchanger), member 1	Sodium/potassium/calcium exchanger	NM_144813	Mm.156124
56805	Zbtb33	AW260253///Znf-kaiso///Kaiso///E130014G12Rik	zinc finger and BTB domain containing 33		NM_020256	Mm.391248///Mm.392631
226049	Dmrt2	Terra	doublesex and mab-3 related transcription factor 2	Fragment	NM_145831	Mm.275572
76407	Spag4l	1700021O15Rik///SRG4	sperm associated antigen 4-like		NM_029599	Mm.33629
27358	Defb3	MGC129397///mBD-3	defensin beta 3	Defensin, beta 3 BD-3 mBD-3	NM_013756	Mm.103651
13392	Dlx2	Tes-1///Dlx-2///AW121999	distal-less homeobox 2	Homeobox protein TES-1	NM_010054	Mm.3896
67868	Ela3	0910001F22Rik///2310074F01Rik///AI504000///Ela3b	elastase 3, pancreatic	Fragment///Elastase 3, pancreatic	NM_026419	Mm.297477
229613	6330549D23Rik		RIKEN cDNA 6330549D23 gene		NM_175469	Mm.316728
211484	Tsga10	Gm217///Mtsga10///4933432N21Rik	testis specific 10		NM_207228	Mm.332756
68723	Hrnr	1110033K19Rik///A530063N20Rik///S100a18-ps1///S100a18///AV011854	hornerin	Fragment		Mm.208047
14308	Fshb		follicle stimulating hormone beta	FSH-beta FSH-B Follitropin beta chain	NM_008045	Mm.249525
16682	Krt4	Krt-2.4///AW108092///Krt2-4///K4	keratin 4	Cytokeratin-4 CK-4 Keratin-4///K4 Cytoskeletal 57 kDa keratin	NM_008475	Mm.46425
116852	Akr1c20	2610528B18Rik	aldo-keto reductase family 1, member C20	Aldo-keto reductase	NM_054080	Mm.37605
209588	Sectm1a	MGC7970///BC010462	secreted and transmembrane 1A		NM_145373	Mm.69553
22415	Wnt3	Int-4///Wnt-3	wingless-related MMTV integration site 3	Fragment	NM_009521	Mm.159091
19133	Rds	Rd2///AVMD///Rd-2///PRPH///RP7///rds///AOFMD///Prph2///Tspan22	retinal degeneration, slow (retinitis pigmentosa 7)	Retinal degeneration slow protein	NM_008938	Mm.291370
70918	Nsun7	MGC141647///MGC141648///4921525L17Rik	NOL1/NOP2/Sun domain family, member 7		NM_027602	Mm.23166
12292	Cacna1s	Cav1.1///AW493108///sj///Cchl1a3///mdg///fmd	calcium channel, voltage-dependent, L type, alpha 1S subunit	Fragment		Mm.4418
69852	Tcf23	2010002O16Rik///Out	transcription factor 23		NM_053085	Mm.57874
332713	BC051628	MGC58365///1700026M20Rik	cDNA sequence BC051628		NM_199312	Mm.23349
20264	Scn10a	PN3///SNS///Nav1.8	sodium channel, voltage-gated, type X, alpha	Peripheral nerve sodium channel 3	NM_009134	Mm.247042
11944	Atp4a		ATPase, H+/K+ exchanging, gastric, alpha polypeptide	Gastric H+/K+ ATPase subunit alpha	NM_018731	Mm.12821
52024	Ankrd22	5430429D21Rik///D19Ertd675e	ankyrin repeat domain 22		NM_024204	Mm.183030
17968	Ncam2	Ocam///Ncam-2///RNCAM	neural cell adhesion molecule 2	R4B12///Fragment///N-CAM 2	NM_010954	Mm.364726
73309	1700047L15Rik		RIKEN cDNA 1700047L15 gene			Mm.276558
11798	Birc4	Aipa///XIAP///mXIAP///Api3///IAP3///MIHA///ILP-1	baculoviral IAP repeat-containing 4	IAP homolog A MIAP3 MIAP-3///X-linked inhibitor of apoptosis protein X-linked IAP	NM_009688	Mm.259879
230558	C8a	MGC29381	complement component 8, alpha polypeptide	Fragment	NM_146148	Mm.197638
64661	Krtdap	Kdap///sk221	keratinocyte differentiation associated protein		NM_001033131	Mm.268157
70772		Ggnbp1			NM_027544	Mm.370478
93673	Cml2		camello-like 2		NM_053096	Mm.24251
74088	0610012H03Rik		RIKEN cDNA 0610012H03 gene		NM_028747	Mm.46188
242574	C130073F10Rik		RIKEN cDNA C130073F10 gene		NM_177731	Mm.34251
30943	Tmprss8	Disp///Disp1///2010015P21Rik	transmembrane protease, serine 8 (intestinal)		NM_013921	Mm.142568
113859	V1rc2		vomeronasal 1 receptor, C2		NM_053232	Mm.377156
213272	Txndc2	Sptrx-1///Trx4///Sptrx1///AU021712	thioredoxin domain containing 2 (spermatozoa)	Sptrx-1 Thioredoxin-4	NM_153519	Mm.255732
117005	Olfr74	mOR-EV///MOR174-4	olfactory receptor 74	Olfactory receptor Olfr74	NM_054091	Mm.196679
69496	Dydc1	1700029M23Rik///MGC58375	DPY30 domain containing 1			Mm.55734
71027	4933401B01Rik	4933409A18Rik	RIKEN cDNA 4933401B01 gene			Mm.158563
18431	p	D7Nic1///D7Icr28RN///D7H15S12	pink-eyed dilution	Melanocyte-specific transporter protein	NM_021879	Mm.137052
19226	Pth	Pthp///MGC117651	parathyroid hormone	Parathyroid hormone	NM_020623	Mm.284168
16621	Klkb1	APS///Klk3///Kal-3///Kal3	kallikrein B, plasma 1	Plasma prekallikrein	NM_008455
53814	Oaz3	Oaz-t///AZ-3	ornithine decarboxylase antizyme 3	Fragment///ODC-Az 3 AZ3 OAZ-t	NM_016901	Mm.331200
12344	Capza3	Gsg3///Tex8///Cappa3	capping protein (actin filament) muscle Z-line, alpha 3	CapZ alpha-3	NM_007605	Mm.12817
71355	Col24a1	MGC107332///5430404K19Rik	procollagen, type XXIV, alpha 1	Fragment	NM_027770	Mm.235570
66765	4933411K16Rik		RIKEN cDNA 4933411K16 gene			Mm.24196
71066	Hsfy2	Hspy2l///4933413G11Rik	heat shock transcription factor, Y linked 2		NM_027661	Mm.152656
28248	Slco1a1	A530084B21///Slc21a1///Oatp1	solute carrier organic anion transporter family, member 1a1	OATP1	NM_013797	Mm.103665
70810	Krt25	4631426H08Rik///Ka38///Krt25a	keratin 25		NM_133730
68511	1110015M06Rik		RIKEN cDNA 1110015M06 gene
234404	Txnl6	MGC27601///MGC28867///RdCVF///A930031O08Rik	thioredoxin-like 6		NM_145598	Mm.213208
19113	Prlpe	PLP-E///AA407021///AA410116///AA409971///PLP-G///Prlpg	prolactin-like protein E	PLP-E Placental prolactin-like protein G PRL-like protein G///PLP-G///PRL-like protein E	NM_008930	Mm.196424
20834	Znrf4	1700094M01Rik///spzn///Ssrzf1	zinc and ring finger 4		NM_011483	Mm.76862///Mm.389767
233799	Acsm2	AI315615///BC031140///MGC37245	acyl-CoA synthetase medium-chain family member 2	KS///Fragment	NM_146197	Mm.268448///Mm.393484
14427	Galr1	Galnr1	galanin receptor 1	GAL1-R GALR1	NM_008082	Mm.6219
433023	EG433023		predicted gene, EG433023			Mm.213009
69655	Cd164l2	2310047N01Rik///MGC130580	CD164 sialomucin-like 2		NM_027152	Mm.285685
27413	Abcb11	ABC16///Bsep///SPGP///Lith1///PFIC2///PGY4	ATP-binding cassette, sub-family B (MDR/TAP), member 11	ATP-binding cassette sub-family B member 11///Sister of P-glycoprotein///Fragment	NM_021022	Mm.303187
381884	Slc6a16	Gm1084	solute carrier family 6, member 16			Mm.44483
21830	Theg		testicular haploid expressed gene	Fragment	NM_011583///NM_199226	Mm.89197
243880	Nalp4a	Nalp-eta///E330028A19Rik///NALP4///Nalp-ita///E330021B02	NACHT, leucine rich repeat and PYD containing 4A	Fragment///NALP-ita NALP4	NM_172896	Mm.322356
192658	Rfpl4	D7Ertd486e	ret finger protein-like 4		NM_138954	Mm.28764
12269	C4bp	AI195242	complement component 4 binding protein	C4b-bindng protein alpha-chain///C4bp	NM_007576	Mm.306720
73333	Slc25a31	1700034J06Rik///Sfec	solute carrier family 25 (mitochondrial carrier; adenine nucleotide translocator), member 31	Sperm flagellar energy carrier protein	NM_178386	Mm.78691
16518	Kcnj2	Kir2.1///IRK1///Kcnf1	potassium inwardly-rectifying channel, subfamily J, member 2	Inward rectifier K+	NM_008425	Mm.4951
240069	Morc2b	4932411A10Rik///Tce6	microrchidia 2B	TCE6	NM_177719	Mm.157765
67929	Ccdc70	1700112P19Rik	coiled-coil domain containing 70		NM_026459	Mm.60688
74276	Cldnd2	1700071E18Rik	claudin domain containing 2			Mm.159153
382111	Susd5	Gm1126	sushi domain containing 5			Mm.376140
73191	Fezf1	fez-like///fez///Zfp312-like///3110069A13Rik	Fez family zinc finger 1	Fezf1 protein		Mm.55115
76399	Il31	1700013B14Rik	interleukin 31			Mm.75049
75870	Tcam1		testicular cell adhesion molecule 1			Mm.159608
11495	Adam2	Ph30-beta///AI323749///Ftnb	a disintegrin and metallopeptidase domain 2	A disintegrin and metalloproteinase domain 2///Fertilin subunit beta PH-30 PH30 PH30-beta///Fragment	NM_009618	Mm.422850
236293	D630002G06Rik		RIKEN cDNA D630002G06 gene	UST1R	NM_172776
14686	Gnat2	Gnat-2///Gt-2///Tcalpha///AW490837	guanine nucleotide binding protein, alpha transducing 2	Fragment///t	NM_008141	Mm.374791
18167	Npy2r	MGC124241///MGC124244///MGC124242	neuropeptide Y receptor Y2	NPY2-R NPY-Y2 receptor///Npy2r protein	NM_008731	Mm.1433
27390	Mmel1	Nl1///NEP2///SEP///NEPII///Mell1	membrane metallo-endopeptidase-like 1	Neprilysin II NL2 NEPII NEP2m Neprilysin-like peptidase///Neprilysin-2 secreted NEP2s///NEPLP Neprilysin-like 1 NL-1 Soluble secreted endopeptidase///Neprilysin-2	NM_013783	Mm.116944
12992	Csn1s2b	Csne///AW987150///Csnd	casein alpha s2-like B		NM_009973	Mm.153308
434439	BC048562	MGC58561	cDNA sequence BC048562	Fragment	NM_001004192	Mm.78372
71860	Wdr16	RP23-464J2.3///WDRPUH///4933417B11Rik///1700019F09Rik///MGC141350	WD repeat domain 16		NM_027963	Mm.292233
27412	Peg12	Frat3	paternally expressed 12		NM_013788	Mm.422745///Mm.432000
75329	Atf7ip2		activating transcription factor 7 interacting protein 2			Mm.108729
74685	4930451C15Rik	mCG12354///mCP17390	RIKEN cDNA 4930451C15 gene		NM_029053	Mm.38634
22165	Txk	Rlk///A130089B16Rik///PTK4///Btkl	TXK tyrosine kinase	PTK-RL-18	NM_013698	Mm.3264
16672	Krt34	Ha2///Krt1-4///4733401E01Rik	keratin 34	Keratin 34	NM_027563
69314	1700011H22Rik		RIKEN cDNA 1700011H22 gene			Mm.55891
75124	4930519N16Rik		RIKEN cDNA 4930519N16 gene			Mm.179243
330657	BC039632	FLJ00289///mFLJ00289	cDNA sequence BC039632	Fragment		Mm.422749
66991	2410004A20Rik	AI467128///ECAT1	RIKEN cDNA 2410004A20 gene	Fragment///ES cell associated transcript 1	NM_025890	Mm.157658
215929	AI317395	MGC25869///AI482555	expressed sequence AI317395		NM_144821	Mm.55513
381759	BC052883	MGC60753///Gm1065	cDNA sequence BC052883	Wee1B kinase mWee1B	NM_201370	Mm.20593
75328	4930563D23Rik		RIKEN cDNA 4930563D23 gene	Fragment		Mm.72970
232973	Lypd4	4933400F01Rik///MGC58778	Ly6/Plaur domain containing 4		NM_182785	Mm.189648
68468	Ly6g6c	MGC144236///G6c///NG24///AU016360///1110003M04Rik///MGC144235	lymphocyte antigen 6 complex, locus G6C		NM_023463	Mm.215096
23927	Krtap14	MGC129168///MGC129169///mKAP13///Pmg1///AA589630	keratin associated protein 14	Hypothetical protein ECs3611///Keratin associated protein 14	NM_013707	Mm.3502
74174	1700006H03Rik		RIKEN cDNA 1700006H03 gene			Mm.325325
227733	Pip5kl1	BC028795	phosphatidylinositol-4-phosphate 5-kinase-like 1	Phosphatidylinositol-4-phosphate 5-kinase-like 1///Fragment	NM_198191	Mm.78923
74409	4932701A20Rik		RIKEN cDNA 4932701A20 gene		NM_028920	Mm.87331
69696	2310057N15Rik	Krtap13-1///MGC129405	RIKEN cDNA 2310057N15 gene	Fragment	NM_027170	Mm.358728
71313	Fsip1	1700012M13Rik///4933432K11Rik	fibrous sheath-interacting protein 1		NM_027759	Mm.85046
57755	Dnajb7	mDj5///Dj5///4933424H20Rik	DnaJ (Hsp40) homolog, subfamily B, member 7	mDJ5///Fragment	NM_021317	Mm.87433
67719	2310057J18Rik	2210414P04Rik	RIKEN cDNA 2310057J18 gene		NM_026336	Mm.338476
81006	Gpr63	PSP24beta///Psp24-2	G protein-coupled receptor 63		NM_030733	Mm.160412
56223	Fscn3		fascin homolog 3, actin-bundling protein, testicular (Strongylocentrotus purpuratus)	Testis fascin///Strongylocentrotus purpuratus	NM_019569	Mm.31708
106557	Ldhal6b	AI326310///4933402O15Rik///LDHL///Ldhal	lactate dehydrogenase A-like 6B	Lactate dehydrogenase A-like 6B	NM_175349	Mm.426758
13389	Dll3	pudgy///pu	delta-like 3 (Drosophila)	Drosophila///Drosophila Delta homolog 3	NM_007866	Mm.12896///Mm.212777
71836	1700012A16Rik	MGC130601	RIKEN cDNA 1700012A16 gene		NM_001033162	Mm.49460
54450	Il1f5	IL1HY1///FIL1delta///AI413231///IL-1H3	interleukin 1 family, member 5 (delta)	IL-1F5 Interleukin-1 delta///IL-1HY1 Interleukin-1 homolog 3 IL-1H3///Interleukin-1-like protein 1 IL-1L1 Interleukin-1 HY1	NM_019451	Mm.29261
434179		mszf88///LOC434179		Fragment	NM_001008427	Mm.284947
19118	Prm1	Prm-1	protamine 1	Cysteine-rich protamine	NM_013637	Mm.42733
14173	Fgf2	Fgfb///Fgf-2///bFGF	fibroblast growth factor 2	HBGF-2///BFGF Prostatropin	NM_008006	Mm.32171
18488	Cntn3	Pang	contactin 3	Fragment///BIG-1 Plasmacytoma-associated neuronal glycoprotein	NM_008779	Mm.2968
18379	Omt2a	OM2a	oocyte maturation, alpha			Mm.335311
57756	Fhl5	1700027G07Rik///Act	four and a half LIM domains 5	Activator of CREM in testis///FHL-5	NM_021318	Mm.87325
22362	Vpreb1	CD179a///Vpreb-1///MGC151428	pre-B lymphocyte gene 1	VPreB1 protein///Pre-B lymphocyte gene 1	NM_016982	Mm.57574
68243	A930018P22Rik		RIKEN cDNA A930018P22 gene	RIKEN cDNA A930018P22 gene	NM_026634	Mm.158191
19110	Prlpa	PLP-A///AA409771	prolactin-like protein A	PRL-like protein A///PLP-A	NM_011165	Mm.18607
21892	Tll1	Tll-1///Tll	tolloid-like	mTll	NM_009390	Mm.5076
19373	Rag1	Rag-1	recombination activating gene 1	DJ recombination-activating protein 1 RAG-1///Fragment	NM_009019	Mm.828
97895	Nalp4f	C86045///Nalp-kappa///C330026N02Rik	NACHT, leucine rich repeat and PYD containing 4F	Fragment	NM_175290	Mm.315815
171382	Trpm8	CMR1///TRPP8///Trp-p8///LTRPC6///MGC2849	transient receptor potential cation channel, subfamily M, member 8		NM_134252
73863	4930415O20Rik		RIKEN cDNA 4930415O20 gene	RIKEN cDNA 4930415O20 gene		Mm.66894
24112	V1rb2	V1r5///VRi2	vomeronasal 1, receptor B2	Vomeronasal receptor VRi2	NM_011911	Mm.89985
242726	Padi6	ePAD///Padi5	peptidyl arginine deiminase, type VI	Egg and embryo abundant PAD ePAD///Peptidylarginine deiminase VI	NM_153106	Mm.271661
574428	Zmynd15		zinc finger, MYND-type containing 15	Novel protein///C-X-C motif	NM_001029929	Mm.425692
13404	Dmc1	Dmc1h///MGC151144	DMC1 dosage suppressor of mck1 homolog, meiosis-specific homologous recombination (yeast)disrupted meiotic cDNA 1	Yeast	NM_010059	Mm.2524
217698	Acot5	PTE-Ic///BC016076	acyl-CoA thioesterase 5	Acyl-CoA thioesterase 5///Peroxisomal acyl-coenzyme A thioester hydrolase Ic	NM_145444	Mm.123934
22068	Trpc6	LLHWJM002///Trrp6///AV025995///LLHWJM003///mtrp6///LLHWJM004	transient receptor potential cation channel, subfamily C, member 6	TrpC6	NM_013838	Mm.325086
67430	4921536K21Rik	AV043724///RP23-128G5.3	RIKEN cDNA 4921536K21 gene	Fragment///Novel protein RIKEN cDNA 4921536K21 gene	NM_026150	Mm.347950
75185	4930542N07Rik		RIKEN cDNA 4930542N07 gene			Mm.159452
74468	Hyal5	4933439A12Rik	hyaluronoglucosaminidase 5	SPERM SURFACE PROTEIN PH-20 Fragment	NM_028957	Mm.251601
58518	Cts6	1600022N02Rik///MGC117650	cathepsin 6	Cathepsin 6 precursor	NM_021445	Mm.143794
14940	Gzmc	Ctla5///Ctla-5///CCP2///AI323531	granzyme C	Cytotoxic cell protease 2 CCP2///B10	NM_010371	Mm.14465
17194	Mbl1	MBP-A///MBL-A///S-MBP	mannose binding lectin (A)	MBP-A Mannan-binding protein///Ra-reactive factor polysaccharide-binding component p28B polypeptide///RaRF p28B	NM_010775	Mm.281805
14943	Gzmf	CCP4///MCSP-3///Ctla-7///Ctla7	granzyme F	Cytotoxic cell protease 4 CCP4///CTL serine protease 3 C134 Cytotoxic serine protease 3 MCSP3	NM_010374
74362	Spag17	PF6///4931427F14Rik	sperm associated antigen 17	Fragment	NM_028892	Mm.55847
19146	Prss7	A130097D21Rik	protease, serine, 7 (enterokinase)	Enterokinase Serine protease 7///enterokinase///Enterokinase///Fragment	NM_008941///NM_178855	Mm.5184
83561	Tdrd1	MTR-1	tudor domain containing 1	Tudor domain containing 1 protein	NM_001002238///NM_001002240///NM_001002241///NM_031387	Mm.247541
16681	Krt2	BB005427///Krt2-2///Krt2-17///Krt2e	keratin 2	Fragment	NM_010668	Mm.358616
16156	Il11	IL-11	interleukin 11	Fragment///IL-11	NM_008350	Mm.35814
54137	Acrbp	sp32///OY-TES-1	proacrosin binding protein	Fragment///Proacrosin-binding protein sp32	NM_016845	Mm.347910
105611	AU040096		expressed sequence AU040096			Mm.387466
20493	Slc10a1	Ntcp	solute carrier family 10 (sodium/bile acid cotransporter family), member 1	Na+/taurocholate transport protein///Na+/bile acid cotransporter///Solute carrier family 10 member 1	NM_011387	Mm.341781
72094	Ugt2a3	2010321J07Rik	UDP glucuronosyltransferase 2 family, polypeptide A3		NM_028094	Mm.26794
329385	C130021I20Rik		Riken cDNA C130021I20 gene		NM_177842	Mm.72070
70993	4931432M23Rik	Klkbl4	RIKEN cDNA 4931432M23 gene		NM_027640	Mm.272119
67038	2010109I03Rik		RIKEN cDNA 2010109I03 gene		NM_025929	Mm.154566
70846	4921506M07Rik	MGC118322	RIKEN cDNA 4921506M07 gene		NM_001037743	Mm.160125
208258	Ankrd33	MGC31569///A930021G21Rik	ankyrin repeat domain 33		NM_144790	Mm.152952
229672	Gm566		gene model 566, (NCBI)	Fragment		Mm.297245
171285	Havcr2	Timd3///Tim3///MGC124149///MGC124150	hepatitis A virus cellular receptor 2	TIM-3///TIMD-3///HAVcr-2	NM_134250
194854	Gm9		gene model 9, (NCBI)		NM_001033234	Mm.296429
67373	2210010C04Rik	AV072249	RIKEN cDNA 2210010C04 gene	PRETRYPSINOGEN III///PRETRYPSINOGEN III homolog RIKEN cDNA 2210010C04 gene///PRETRYPSINOGEN III homolog Trypsinogen 7	NM_023333	Mm.153729
381590	C87499	MGC60825	expressed sequence C87499		NM_198663	Mm.331698
69060	Pnlip	MGC74173///1810007A24Rik///PTL	pancreatic lipase	Pancreatic triglyceride lipase	NM_026925	Mm.20407
19693	Reg2	MGC107500	regenerating islet-derived 2	Regenerating islet-derived 2	NM_009043	Mm.46360
74748	Slamf8	Blame///5830408F06Rik///SBBI42	SLAM family member 8	BLAME	NM_029084	Mm.179812
107146	Glyat	AI195249///A330009E03Rik///GAT///ACGNAT///AI315345///CAT	glycine-N-acyltransferase		NM_145935	Mm.39974
12993	Csn1s2a	Csn1s2b///Csng	casein alpha s2-like A	PP22	NM_007785	Mm.4908
214779	9630041N07Rik	RP23-292E3.2	RIKEN cDNA 9630041N07 gene		NM_173387	Mm.191846
15408	Hoxb13		homeo box B13		NM_008267	Mm.57221
654820	G530011O06Rik		RIKEN cDNA G530011O06 gene
70897	4921509E07Rik	4930516C23Rik	RIKEN cDNA 4921509E07 gene		NM_027597	Mm.56514
69397	1700019A02Rik		RIKEN cDNA 1700019A02 gene			Mm.307084
110935	Atp6v1b1	D630039P21Rik///D630003L15///Vpp3///Atp6b1///Vpp-3///AW208839///D630030L16Rik	ATPase, H+ transporting, lysosomal V1 subunit B1	VACUOLAR PROTON PUMP///Fragment///RENAL TUBULAR ACIDOSIS WITH DEAFNESS homolog	NM_134157	Mm.220823
653016	EG653016	Esgp	predicted gene, EG653016			Mm.45676
67741	4930579F01Rik		RIKEN cDNA 4930579F01 gene	Fragment		Mm.383221
27400	Hsd17b9	17betaHSD9///Rdh8	hydroxysteroid (17-beta) dehydrogenase 9	Hydroxysteroid 17-beta	NM_013786	Mm.26719
16704	Krtap8-2		keratin associated protein 8-2	Glycine--tRNA ligase 1 GlyRS 1	NM_010676	Mm.3503
214575	Tdrd5	Gm103	tudor domain containing 5	Fragment		Mm.252800
80908	Abo		ABO blood group (transferase A, alpha 1-3-N-acetylgalactosaminyltransferase, transferase B, alpha 1-3-galactosyltransferase)	ABO blood group	NM_030718	Mm.160386
18291	Nobox	Og2x///OG2	NOBOX oogenesis homeobox	NOBOX oogenesis homeobox	NM_130869	Mm.17715///Mm.410546
18459	Pabpc2	PABP///PABP+///Pabp2	poly A binding protein, cytoplasmic 2	Fragment	NM_011033	Mm.9493
382088	Omt2b	C86230///AU018149///OM2b///Mosg	oocyte maturation, beta		NM_205822	Mm.360477
11684	Alox12	Alox12p///9930022G08Rik///P-12LO	arachidonate 12-lipoxygenase	Platelet-type lipoxygenase 12///12-LOX///Arachidonate 12-lipoxygenase	NM_007440	Mm.12286
20939	Sva	MGC129253///MGC129252	seminal vesicle antigen		NM_009299	Mm.4119
113855	V1rb7		vomeronasal 1 receptor, B7		NM_053228	Mm.377152
19059	Ppp3r2		protein phosphatase 3, regulatory subunit B, alpha isoform (calcineurin B, type II)	calcineurin B, type II///Cytokeratin-8 CK-8 Keratin-8///K8 Fragment///Protein phosphatase 3 regulatory subunit B beta isoform///Calcineurin B, type II	NM_001004025	Mm.46125
69453	1700027L20Rik		RIKEN cDNA 1700027L20 gene	Fragment		Mm.84618
17339	Mip	Hfi///Aqp0///MIP26///shrivelled///Cat///Svl///Lop	major intrinsic protein of eye lens fiber	Aquaporin-0 MIP26 MP26	NM_008600	Mm.31625///Mm.396469
94227	Pi15	P25TI///SugarCrisp///P24TI	peptidase inhibitor 15	Pi15 protein///Fragment	NM_053191	Mm.379277
213783	Plekhg1	mKIAA1209///D10Ertd733e	pleckstrin homology domain containing, family G (with RhoGef domain) member 1	with RhoGef domain///with RhoGef domain member 1, full insert sequence. Fragment///Fragment	NM_001033253	Mm.150831
113862	V1rc5		vomeronasal 1 receptor, C5		NM_053235	Mm.431976
15891	Ibsp	BSP	integrin binding sialoprotein	Bone sialoprotein II BSP II///Integrin-binding sialoprotein	NM_008318	Mm.4987
17450	Morc1	Morc	microrchidia 1	Protein microrchidia	NM_010816	Mm.250060
58803	Pga5	1110035E17Rik///Pepf	pepsinogen 5, group I	Pepsinogen 5, group I	NM_021453	Mm.34037
13077	Cyp1a2	CP12///P450-3	cytochrome P450, family 1, subfamily a, polypeptide 2	CYPIA2 P450-P2/P450-P3	NM_009993	Mm.15537
74441	Slco6c1	4933404A18Rik///C79179	solute carrier organic anion transporter family, member 6c1	OATP	NM_028942	Mm.60362
20248	Serpinb3a	1110013A16Rik///Sqn5///Scca2///Serpinb4///1110001H02Rik	serine (or cysteine) peptidase inhibitor, clade B (ovalbumin), member 3A	Serine Or cysteine///Ovalbumin, member 3A	NM_009126	Mm.431926
73244	Prlpc4	1600017L04Rik///3830403L08Rik///PLP-Cd///MGC129484///MGC129485///Plpcd	prolactin-like protein C 4	OTTMUSP00000000595 Placental prolactin-like protein-C delta///Prolactin-like protein C 4	NM_028477	Mm.215193
243262	Oas1f		2'-5' oligoadenylate synthetase 1F	Fragment	NM_145153	Mm.105369
16187	Il3	Il-3///Csfmu///HCGF///MCGF///PSF///BPA	interleukin 3	IL-3///Mast-cell growth factor MCGF///Hematopoietic growth factor P-cell-stimulating factor	NM_010556	Mm.983
70864	4921509A18Rik	MGC144831	RIKEN cDNA 4921509A18 gene			Mm.66681
78910	Asb15	Asb-15///4930400E23Rik	ankyrin repeat and SOCS box-containing protein 15	Fragment///ASB-15	NM_080847	Mm.160150
68054	Serpina12	4632419J12Rik	serine (or cysteine) peptidase inhibitor, clade A (alpha-1 antiproteinase, antitrypsin), member 12	Visceral adipose-specific serpin///Or cysteine///Vaspin	NM_026535	Mm.20286
20464	Sim1		single-minded homolog 1 (Drosophila)	mSIM1	NM_011376	Mm.4774
15974	Ifnab		interferon alpha B	Interferon alpha B	NM_008336	Mm.377093
18587	Pde6b	rd1///rd///rd10///Pdeb///rd-1///r	phosphodiesterase 6B, cGMP, rod receptor, beta polypeptide	GMP-PDE beta///Fragment	NM_008806	Mm.1372
29846	Olfr156	MGC123975///OR37B///mOR37b///Olfr37b///MGC123974///MGC123977///MOR262-6	olfactory receptor 156	Olfactory receptor 156	NM_019474	Mm.377121
23845	Clec5a	Clecsf5///MGC129447///Ly100///MGC129446///MDL-1///Mdl1	C-type lectin domain family 5, member a	Myeloid DAP12-associating lectin protein MDL-1	NM_001038604///NM_021364	Mm.103765
20028	Pdc	Rpr1///Rpr-1	phosducin	PHD 33 kDa phototransducing protein///RPR-1	NM_024458	Mm.47709
330119	Adamts3	1100001H14Rik///6330442E02Rik	ADAM metallopeptidase with thrombospondin type 1 motif, 3			Mm.133062
100012	Oog3	AA617276///C86881	oogenesin 3	Oogensin 3	NM_201258	Mm.28722
57394	Tmem27	collectrin///NX17///NX-17///0610008J07Rik///NX=17	transmembrane protein 27	Transmembrane protein 27	NM_020626	Mm.143766
18383	Tnfrsf11b	OCIF///TR1///Opg	tumor necrosis factor receptor superfamily, member 11b (osteoprotegerin)	Osteoprotegerin///Osteoprotegerin Osteoclastogenesis inhibitory factor///osteoprotegerin	NM_008764	Mm.15383
114566	Krt82	Krt2-20///MGC124293	keratin 82	Hair keratin, type II Hb2	NM_053249
235599	6430571L13Rik		RIKEN cDNA 6430571L13 gene		NM_175486	Mm.71039
66901	Proz	1300015B06Rik	protein Z, vitamin K-dependent plasma glycoprotein		NM_025834	Mm.237037
[truncated: 1,645 more rows]

## Sheet: C2_Graded
Graded Genes
[truncated: 5,479 more rows]

## Sheet: C3_On
Predominantly-On Genes
[truncated: 5,005 more rows]

[truncated: 1 more sheets: C4_Switch]
