# Supplementary material for: Classification of Genes and Putative Biomarker Identification Using Distribution Metrics on Expression Profiles
Source: PLoS One. 2010 Feb 4;5(2):e9056. doi: 10.1371/journal.pone.0009056 (PMC2816221; doi:10.1371/journal.pone.0009056)
Supplement: Table S3 — Biomarker tables. *** Note: Refer to .xls source file *** This Excel workbook contains metric data used to identify candidate biomarkers, and a list of the identified biomarkers for each tissue analyzed, including brain, lung, liver, embryo, heart, and small intestine. (12.38 MB XLS) [file pone.0009056.s009.xls]

## Sheet: Brain_Arrays
Array_Index	GEO_ID	Source	Tissue
31	GSM107464	brain, cerebral cortex	brain
32	GSM107465	brain, cerebral cortex	brain
33	GSM107466	brain, cerebral cortex	brain
34	GSM107467	brain, cerebral cortex	brain
35	GSM107468	brain, cerebral cortex	brain
36	GSM107469	brain, cerebral cortex	brain
45	GSM107542	brain, Whole brain	brain
46	GSM107543	brain, Whole brain	brain
47	GSM107544	brain, Whole brain	brain
48	GSM107545	brain, Whole brain	brain
49	GSM107546	brain, Whole brain	brain
50	GSM107547	brain, Whole brain	brain
51	GSM107548	brain, Whole brain	brain
52	GSM107549	brain, Whole brain	brain
53	GSM107550	brain, Whole brain	brain
54	GSM107551	brain, Whole brain	brain
55	GSM107552	brain, Whole brain	brain
56	GSM107553	brain, Whole brain	brain
57	GSM107554	brain, Whole brain	brain
58	GSM107555	brain, Whole brain	brain
59	GSM107556	brain, Whole brain	brain
60	GSM107557	brain, Whole brain	brain
61	GSM107558	brain, Whole brain	brain
62	GSM107559	brain, Whole brain	brain
63	GSM107560	brain, Whole brain	brain
64	GSM107561	brain, Whole brain	brain
65	GSM107562	brain, Whole brain	brain
66	GSM107563	brain, Whole brain	brain
67	GSM107564	brain, Whole brain	brain
68	GSM107565	brain, Whole brain	brain
114	GSM113679	brain, hindbrain and spinal cord	brain
115	GSM113680	brain, hindbrain and spinal cord	brain
116	GSM113681	brain, hindbrain and spinal cord	brain
117	GSM113682	brain, hindbrain and spinal cord	brain
118	GSM113683	brain, hindbrain and spinal cord	brain
119	GSM113684	brain, hindbrain and spinal cord	brain
120	GSM113685	brain, hindbrain and spinal cord	brain
121	GSM113686	brain, hindbrain and spinal cord	brain
122	GSM113687	brain, hindbrain and spinal cord	brain
123	GSM113688	brain, hindbrain and spinal cord	brain
124	GSM113689	brain, hindbrain and spinal cord	brain
125	GSM113690	brain, hindbrain and spinal cord	brain
126	GSM113691	brain, hindbrain and spinal cord	brain
127	GSM113692	brain, hindbrain and spinal cord	brain
128	GSM113693	brain, hindbrain and spinal cord	brain
129	GSM113694	brain, hindbrain and spinal cord	brain
142	GSM113708	brain, brainstem	brain
143	GSM113709	brain, brainstem	brain
144	GSM113710	brain, brainstem	brain
145	GSM113711	brain, brainstem	brain
146	GSM113712	brain, brainstem	brain
147	GSM113713	brain, brainstem	brain
418	GSM128874	Neocortical astrocyte 1	brain
419	GSM130340	Neocortical astrocyte 2	brain
420	GSM130361	Neocortical astrocyte 3	brain
421	GSM130362	Cerebellar astrocyte 1	brain
422	GSM130363	Cerebellar astrocyte 2	brain
423	GSM130364	Cerebellar astrocyte 3	brain
466	GSM135767	brain, cortex	brain
467	GSM135768	brain, cortex	brain
468	GSM135769	brain, cortex	brain
469	GSM135770	brain, cortex	brain
470	GSM135771	brain, cortex	brain
471	GSM135772	brain, cortex	brain
472	GSM135773	brain, cortex	brain
473	GSM135774	brain, cortex	brain
474	GSM135775	brain, cortex	brain
475	GSM135776	brain, cortex	brain
476	GSM135777	brain, cortex	brain
477	GSM135778	brain, cortex	brain
478	GSM135779	brain, cortex	brain
479	GSM135780	brain, cortex	brain
480	GSM135781	brain, cortex	brain
481	GSM135782	brain, cortex	brain
482	GSM135783	brain, cortex	brain
483	GSM135784	brain, cortex	brain
484	GSM135785	brain, cortex	brain
485	GSM135786	brain, cortex	brain
486	GSM135787	brain, cortex	brain
904	GSM149511	cerebral cortex; sacrificed at lights on at 7 AM; this is ‚Äútime 0‚Äù	brain
905	GSM149512	cerebral cortex; sacrificed at lights on at 7 AM; this is ‚Äútime 0‚Äù	brain
906	GSM149513	cerebral cortex; sacrificed at lights on at 7 AM; this is ‚Äútime 0‚Äù	brain
907	GSM149514	cerebral cortex; sacrificed at lights on at 7 AM; this is ‚Äútime 0‚Äù	brain
908	GSM149515	cerebral cortex; sacrificed at lights on at 7 AM; this is ‚Äútime 0‚Äù	brain
909	GSM149516	cerebral cortex; 3hrs of undisturbed sleep; sacrificed at 10 AM	brain
910	GSM149517	cerebral cortex; 3hrs of undisturbed sleep; sacrificed at 10 AM	brain
911	GSM149518	cerebral cortex; 3hrs of undisturbed sleep; sacrificed at 10 AM	brain
912	GSM149519	cerebral cortex; 3hrs of undisturbed sleep; sacrificed at 10 AM	brain
913	GSM149520	cerebral cortex; 3hrs of undisturbed sleep; sacrificed at 10 AM	brain
914	GSM149521	cerebral cortex; 3hrs of total sleep deprivation; sacrificed at 10 AM	brain
915	GSM149522	cerebral cortex; 3hrs of total sleep deprivation; sacrificed at 10 AM	brain
916	GSM149523	cerebral cortex; 3hrs of total sleep deprivation; sacrificed at 10 AM	brain
917	GSM149524	cerebral cortex; 3hrs of total sleep deprivation; sacrificed at 10 AM	brain
918	GSM149525	cerebral cortex; 3hrs of total sleep deprivation; sacrificed at 10 AM	brain
919	GSM149540	cerebral cortex; 6 hrs of undisturbed sleep; sacrificed at 1 PM	brain
920	GSM149541	cerebral cortex; 6 hrs of undisturbed sleep; sacrificed at 1 PM	brain
921	GSM149542	cerebral cortex; 6 hrs of undisturbed sleep; sacrificed at 1 PM	brain
922	GSM149543	cerebral cortex; 6 hrs of undisturbed sleep; sacrificed at 1 PM	brain
923	GSM149544	cerebral cortex; 6 hrs of undisturbed sleep; sacrificed at 1 PM	brain
924	GSM149545	cerebral cortex; 6 hrs of total sleep deprivation; sacrificed at 1 PM	brain
925	GSM149546	cerebral cortex; 6 hrs of total sleep deprivation; sacrificed at 1 PM	brain
926	GSM149547	cerebral cortex; 6 hrs of total sleep deprivation; sacrificed at 1 PM	brain
927	GSM149548	cerebral cortex; 6 hrs of total sleep deprivation; sacrificed at 1 PM	brain
928	GSM149549	cerebral cortex; 6 hrs of total sleep deprivation; sacrificed at 1 PM	brain
929	GSM149550	cerebral cortex; 9 hrs of undisturbed sleep; sacrificed at 4 PM	brain
930	GSM149551	cerebral cortex; 9 hrs of undisturbed sleep; sacrificed at 4 PM	brain
931	GSM149552	cerebral cortex; 9 hrs of undisturbed sleep; sacrificed at 4 PM	brain
932	GSM149553	cerebral cortex; 9 hrs of undisturbed sleep; sacrificed at 4 PM	brain
933	GSM149554	cerebral cortex; 9 hrs of undisturbed sleep; sacrificed at 4 PM	brain
934	GSM149555	cerebral cortex; 9 hrs of total sleep deprivation; sacrificed at 4 PM	brain
935	GSM149556	cerebral cortex; 9 hrs of total sleep deprivation; sacrificed at 4 PM	brain
936	GSM149557	cerebral cortex; 9 hrs of total sleep deprivation; sacrificed at 4 PM	brain
937	GSM149558	cerebral cortex; 9 hrs of total sleep deprivation; sacrificed at 4 PM	brain
938	GSM149559	cerebral cortex; 9 hrs of total sleep deprivation; sacrificed at 4 PM	brain
939	GSM149560	cerebral cortex; 12 hrs of undisturbed sleep; sacrificed at 7 PM	brain
940	GSM149561	cerebral cortex; 12 hrs of undisturbed sleep; sacrificed at 7 PM	brain
941	GSM149562	cerebral cortex; 12 hrs of undisturbed sleep; sacrificed at 7 PM	brain
942	GSM149563	cerebral cortex; 12 hrs of undisturbed sleep; sacrificed at 7 PM	brain
943	GSM149564	cerebral cortex; 12 hrs of undisturbed sleep; sacrificed at 7 PM	brain
944	GSM149565	cerebral cortex; 12 hrs of total sleep deprivation; sacrificed at 7 PM	brain
945	GSM149566	cerebral cortex; 12 hrs of total sleep deprivation; sacrificed at 7 PM	brain
946	GSM149567	cerebral cortex; 12 hrs of total sleep deprivation; sacrificed at 7 PM	brain
947	GSM149568	cerebral cortex; 12 hrs of total sleep deprivation; sacrificed at 7 PM	brain
948	GSM149575	cerebral cortex; 12 hrs of total sleep deprivation; sacrificed at 7 PM	brain
949	GSM149576	hypothalamus; sacrificed at lights on at 7 AM; this is ‚Äútime 0‚Äù	brain
950	GSM149577	hypothalamus; sacrificed at lights on at 7 AM; this is ‚Äútime 0‚Äù	brain
951	GSM149578	hypothalamus; sacrificed at lights on at 7 AM; this is ‚Äútime 0‚Äù	brain
952	GSM149599	hypothalamus; sacrificed at lights on at 7 AM; this is ‚Äútime 0‚Äù	brain
953	GSM149600	hypothalamus; sacrificed at lights on at 7 AM; this is ‚Äútime 0‚Äù	brain
954	GSM149601	hypothalamus; 3 hrs of undisturbed sleep; sacrificed at 10 AM	brain
955	GSM149602	hypothalamus; 3 hrs of undisturbed sleep; sacrificed at 10 AM	brain
956	GSM149603	hypothalamus; 3 hrs of undisturbed sleep; sacrificed at 10 AM	brain
957	GSM149604	hypothalamus; 3 hrs of undisturbed sleep; sacrificed at 10 AM	brain
958	GSM149605	hypothalamus; 3 hrs of undisturbed sleep; sacrificed at 10 AM	brain
959	GSM149606	hypothalamus; 3hrs of total sleep deprivation; sacrificed at 10 AM	brain
960	GSM149607	hypothalamus; 3hrs of total sleep deprivation; sacrificed at 10 AM	brain
961	GSM149608	hypothalamus; 3hrs of total sleep deprivation; sacrificed at 10 AM	brain
962	GSM149609	hypothalamus; 3hrs of total sleep deprivation; sacrificed at 10 AM	brain
963	GSM149610	hypothalamus; 3hrs of total sleep deprivation; sacrificed at 10 AM	brain
964	GSM149611	hypothalamus; 6 hrs of undisturbed sleep; sacrificed at 1 PM	brain
965	GSM149612	hypothalamus; 6 hrs of undisturbed sleep; sacrificed at 1 PM	brain
966	GSM149613	hypothalamus; 6 hrs of undisturbed sleep; sacrificed at 1 PM	brain
967	GSM149614	hypothalamus; 6 hrs of undisturbed sleep; sacrificed at 1 PM	brain
968	GSM149615	hypothalamus; 6 hrs of undisturbed sleep; sacrificed at 1 PM	brain
969	GSM149616	hypothalamus; 6 hrs of total sleep deprivation; sacrificed at 1 PM	brain
970	GSM149617	hypothalamus; 6 hrs of total sleep deprivation; sacrificed at 1 PM	brain
971	GSM149618	hypothalamus; 6 hrs of total sleep deprivation; sacrificed at 1 PM	brain
972	GSM149619	hypothalamus; 6 hrs of total sleep deprivation; sacrificed at 1 PM	brain
973	GSM149620	hypothalamus; 6 hrs of total sleep deprivation; sacrificed at 1 PM	brain
974	GSM149621	hypothalamus; 9 hrs of undisturbed sleep; sacrificed at 4 PM	brain
975	GSM149622	hypothalamus; 9 hrs of undisturbed sleep; sacrificed at 4 PM	brain
976	GSM149623	hypothalamus; 9 hrs of undisturbed sleep; sacrificed at 4 PM	brain
977	GSM149624	hypothalamus; 9 hrs of undisturbed sleep; sacrificed at 4 PM	brain
978	GSM149625	hypothalamus; 9 hrs of undisturbed sleep; sacrificed at 4 PM	brain
979	GSM149626	hypothalamus; 9 hrs of total sleep deprivation; sacrificed at 4 PM	brain
980	GSM149627	hypothalamus; 9 hrs of total sleep deprivation; sacrificed at 4 PM	brain
981	GSM149628	hypothalamus; 9 hrs of total sleep deprivation; sacrificed at 4 PM	brain
982	GSM149629	hypothalamus; 9 hrs of total sleep deprivation; sacrificed at 4 PM	brain
983	GSM149630	hypothalamus; 9 hrs of total sleep deprivation; sacrificed at 4 PM	brain
984	GSM149631	hypothalamus; 12 hrs of undisturbed sleep; sacrificed at 7 PM	brain
985	GSM149632	hypothalamus; 12 hrs of undisturbed sleep; sacrificed at 7 PM	brain
986	GSM149633	hypothalamus; 12 hrs of undisturbed sleep; sacrificed at 7 PM	brain
987	GSM149634	hypothalamus; 12 hrs of undisturbed sleep; sacrificed at 7 PM	brain
988	GSM149635	hypothalamus; 12 hrs of undisturbed sleep; sacrificed at 7 PM	brain
989	GSM149636	hypothalamus; 12 hrs of total sleep deprivation; sacrificed at 7 PM	brain
990	GSM149637	hypothalamus; 12 hrs of total sleep deprivation; sacrificed at 7 PM	brain
991	GSM149648	hypothalamus; 12 hrs of total sleep deprivation; sacrificed at 7 PM	brain
992	GSM149649	hypothalamus; 12 hrs of total sleep deprivation; sacrificed at 7 PM	brain
993	GSM149650	hypothalamus; 12 hrs of total sleep deprivation; sacrificed at 7 PM	brain
1073	GSM154320	brain, cerebral cortex	brain
1074	GSM154321	brain, cerebral cortex	brain
1075	GSM154322	brain, cerebral cortex	brain
1076	GSM154323	brain, cerebral cortex	brain
1077	GSM154324	brain, cerebral cortex	brain
1078	GSM154325	brain, cerebral cortex	brain
1079	GSM154326	brain, cerebral cortex	brain
1080	GSM154327	brain, cerebral cortex	brain
1089	GSM154337	brain, cochlea	brain
1090	GSM154338	brain, cochlea	brain
1091	GSM154339	brain, cochlea	brain
1092	GSM154340	brain, cochlea	brain
1093	GSM154341	brain, cochlea	brain
1094	GSM154342	brain, cochlea	brain
1095	GSM154343	brain, cochlea	brain
1096	GSM154344	brain, cochlea	brain
1097	GSM154345	brain, cochlea	brain
1098	GSM154346	brain, cochlea	brain
1099	GSM154347	brain, cochlea	brain
1100	GSM154348	brain, cochlea	brain
1101	GSM154349	brain, cochlea	brain
1102	GSM154350	brain, cochlea	brain
1103	GSM154351	brain, cochlea	brain
1104	GSM154352	brain, cochlea	brain
1105	GSM154353	brain, cochlea	brain
1106	GSM154354	brain, cochlea	brain
1708	GSM35544	brain	brain
1725	GSM35884	brain, forebrain	brain
1726	GSM35885	brain, forebrain	brain
1727	GSM35886	brain, forebrain	brain
1728	GSM35887	brain, forebrain	brain
1729	GSM35888	brain, forebrain	brain
1730	GSM35889	brain, forebrain	brain
1731	GSM35890	brain, forebrain	brain
1732	GSM35891	brain, forebrain	brain
1733	GSM35892	brain, forebrain	brain
1734	GSM35893	brain, forebrain	brain
1735	GSM35894	brain, forebrain	brain
1736	GSM35895	brain, forebrain	brain
1737	GSM35896	brain, forebrain	brain
1738	GSM35897	brain, forebrain	brain
1739	GSM35898	brain, forebrain	brain
1769	GSM53317	brain, adrenal medulla	brain
1770	GSM53318	brain, adrenal medulla	brain
1771	GSM53319	brain, adrenal medulla	brain
1772	GSM53320	brain, adrenal medulla	brain
1773	GSM53321	brain, adrenal medulla	brain
1774	GSM53322	brain, adrenal medulla	brain
1775	GSM53323	brain, adrenal medulla	brain
1776	GSM53324	brain, adrenal medulla	brain
1924	GSM92409	brain, hippocampus	brain
1925	GSM92410	brain, hippocampus	brain
1926	GSM92411	brain, hippocampus	brain
1927	GSM92412	brain, hippocampus	brain
1928	GSM92413	brain, hippocampus	brain
1929	GSM92414	brain, hippocampus	brain
1930	GSM92415	brain, hippocampus	brain
1931	GSM92416	brain, hippocampus	brain
1932	GSM92417	brain, hippocampus	brain
1933	GSM92418	brain, hippocampus	brain
1934	GSM92419	brain, hippocampus	brain
1935	GSM92420	brain, hippocampus	brain
1936	GSM92421	brain, amygdala	brain
1937	GSM92422	brain, amygdala	brain
1938	GSM92423	brain, amygdala	brain
1939	GSM92424	brain, amygdala	brain
1940	GSM92425	brain, amygdala	brain
1941	GSM92426	brain, amygdala	brain
1942	GSM92427	brain, amygdala	brain
1943	GSM92428	brain, amygdala	brain
1944	GSM92429	brain, amygdala	brain
1945	GSM92430	brain, amygdala	brain
1946	GSM92432	brain, amygdala	brain
1947	GSM92433	brain, amygdala	brain
1948	GSM92435	brain, amygdala	brain
1949	GSM92436	brain, amygdala	brain
1950	GSM92437	brain, amygdala	brain
1951	GSM92438	brain, amygdala	brain
1952	GSM92439	brain, amygdala	brain
1953	GSM92440	brain, amygdala	brain
1954	GSM92441	brain, amygdala	brain
1955	GSM92442	brain, amygdala	brain
1956	GSM92443	brain, amygdala	brain
1957	GSM92444	brain, amygdala	brain
1958	GSM92445	brain, amygdala	brain
1959	GSM92446	brain, amygdala	brain
1960	GSM92447	brain, hippocampus	brain
1961	GSM92448	brain, hippocampus	brain
1962	GSM92449	brain, hippocampus	brain
1963	GSM92450	brain, hippocampus	brain
1964	GSM92451	brain, hippocampus	brain
1965	GSM92452	brain, hippocampus	brain
1966	GSM92453	brain, hippocampus	brain
1967	GSM92454	brain, hippocampus	brain
1968	GSM92455	brain, hippocampus	brain
1969	GSM92456	brain, hippocampus	brain
1970	GSM92457	brain, hippocampus	brain
1971	GSM92458	brain, hippocampus	brain
1973	GSM92512	brain, hippocampus	brain
1974	GSM92513	brain, hippocampus	brain
1975	GSM92514	brain, hippocampus	brain
1976	GSM92515	brain, hippocampus	brain
1977	GSM92516	brain, hippocampus	brain
1978	GSM92517	brain, hippocampus	brain
1979	GSM92518	brain, brainstem	brain
1980	GSM92519	brain, brainstem	brain
1981	GSM92520	brain, brainstem	brain
1982	GSM92521	brain, brainstem	brain
1983	GSM92522	brain, brainstem	brain
1984	GSM92523	brain, brainstem	brain

## Sheet: Brain_vs_non-Brain
Brain vs. non-Brain GEPs: Kolmogorov-Smirnov distance and Correlation Coefficient
geneIndex	Entrez ID	KSd	Corr
100012_at	100012	0.3009	0.9621
100017_at	100017	0.8819	0.0183
100019_at	100019	0.2202	0.8928
100061_at	100061	0.1633	0.9953
100066_at	100066	0.3012	0.9385
100072_at	100072	0.7368	0.0827
100087_at	100087	0.5463	0.5105
100088_at	100088	0.5761	0.6198
100090_at	100090	0.2796	0.9003
100102_at	100102	0.2801	0.9756
100121_at	100121	0.3566	0.8435
100129_at	100129	0.2306	0.8558
100163_at	100163	0.5406	0.5532
100169_at	100169	0.7226	0.1184
100177_at	100177	0.4876	0.6588
100198_at	100198	0.7593	0.1759
100201_at	100201	0.5548	0.4685
100206_at	100206	0.1815	0.8781
100210_at	100210	0.5063	0.6013
100213_at	100213	0.5562	0.4668
100226_at	100226	0.5783	0.5901
100273_at	100273	0.3704	0.7077
100317_at	100317	0.345	0.8197
100336_at	100336	0.2464	0.9347
100340_at	100340	0.4029	0.8416
100342_at	100342	0.4976	0.7802
100383_at	100383	0.2382	0.9028
100434_at	100434	0.5927	0.2197
100465_at	100465	0.6834	0.4954
100470_at	100470	0.1354	0.8993
100494_at	100494	0.5394	0.6252
100515_at	100515	0.4023	0.7355
100532_at	100532	0.5116	0.5215
100559_at	100559	0.2331	0.9816
100561_at	100561	0.2947	0.8231
100604_at	100604	0.4491	0.7075
100608_at	100608	0.3459	0.8484
100609_at	100609	0.4203	0.7902
100637_at	100637	0.4831	0.477
100647_at	100647	0.5535	0.7822
100678_at	100678	0.1852	0.8393
100683_at	100683	0.3283	0.8443
100689_at	100689	0.6183	0.6109
100710_at	100710	0.1479	0.938
100727_at	100727	0.4419	0.8788
100732_at	100732	0.579	0.3276
100737_at	100737	0.8084	0.1186
100756_at	100756	0.4621	0.6584
100763_at	100763	0.3095	0.8319
100764_at	100764	0.2547	0.8417
100855_at	100855	0.2801	0.7492
100900_at	100900	0.3315	0.7603
100929_at	100929	0.2534	0.965
100952_at	100952	0.5878	0.4376
100972_at	100972	0.4246	0.7491
100978_at	100978	0.268	0.9304
100986_at	100986	0.4076	0.7266
101023_at	101023	0.179	0.952
101095_at	101095	0.2966	0.8128
101100_at	101100	0.2047	0.9601
101113_at	101113	0.0955	0.9278
101118_at	101118	0.5593	0.4289
101122_at	101122	0.3386	0.8677
101142_at	101142	0.1633	0.916
101148_at	101148	0.2398	0.8407
101185_at	101185	0.366	0.7251
101187_at	101187	0.2469	0.8882
101197_at	101197	0.5071	0.6796
101199_at	101199	0.4822	0.7502
101202_at	101202	0.4854	0.7502
101206_at	101206	0.132	0.9711
101214_at	101214	0.2931	0.8335
101240_at	101240	0.2449	0.9235
101314_at	101314	0.2473	0.85
101351_at	101351	0.1992	0.9573
101358_at	101358	0.4755	0.7385
101359_at	101359	0.129	0.9726
101434_at	101434	0.3896	0.8292
101437_at	101437	0.2181	0.9559
101471_at	101471	0.3925	0.7424
101476_at	101476	0.3005	0.8103
101488_at	101488	0.2577	0.7655
101489_at	101489	0.0868	0.991
101490_at	101490	0.6558	0.2605
101497_at	101497	0.691	0.1179
101502_at	101502	0.551	0.4723
101513_at	101513	0.2572	0.8029
101540_at	101540	0.6404	0.4749
101543_at	101543	0.4169	0.4818
101544_at	101544	0.3135	0.8677
101565_at	101565	0.6368	0.3113
101568_at	101568	0.4875	0.6326
101592_at	101592	0.226	0.8229
101602_at	101602	0.5618	0.8231
101604_at	101604	0.2617	0.9244
101612_at	101612	0.3443	0.8023
101613_at	101613	0.3689	0.8785
101631_at	101631	0.1754	0.9486
101685_at	101685	0.5587	0.5798
101694_at	101694	0.7818	0.1695
101700_at	101700	0.48	0.6826
101706_at	101706	0.5421	0.5329
101739_at	101739	0.265	0.7518
101744_at	101744	0.1713	0.9272
101772_at	101772	0.4583	0.8023
101809_at	101809	0.7389	0.1356
101831_at	101831	0.3084	0.8779
101861_at	101861	0.3001	0.8271
101867_at	101867	0.6228	0.3925
101869_at	101869	0.2521	0.887
101943_at	101943	0.504	0.6526
101966_at	101966	0.4353	0.6777
101985_at	101985	0.6313	0.4388
101994_at	101994	0.2411	0.8192
102022_at	102022	0.4319	0.7953
102032_at	102032	0.1524	0.9664
102058_at	102058	0.2359	0.8941
102060_at	102060	0.1425	0.9118
102075_at	102075	0.179	0.9507
102084_at	102084	0.5746	0.7125
102093_at	102093	0.14	0.9082
102098_at	102098	0.2714	0.9296
102103_at	102103	0.3263	0.3431
102115_at	102115	0.4033	0.7947
102122_at	102122	0.2213	0.8811
102124_at	102124	0.234	0.9617
102141_at	102141	0.4138	0.5995
102162_at	102162	0.5622	0.6122
102182_at	102182	0.1271	0.9763
102193_at	102193	0.35	0.7971
102209_at	102209	0.2797	0.9227
102247_at	102247	0.2204	0.9212
102278_at	102278	0.684	0.2727
102294_at	102294	0.4567	0.5968
102323_at	102323	0.3585	0.7754
102334_at	102334	0.2804	0.8398
102339_at	102339	0.3316	0.7803
102371_at	102371	0.7109	0.5402
102414_at	102414	0.2454	0.8912
102423_at	102423	0.452	0.7636
102436_at	102436	0.2906	0.8384
102448_at	102448	0.3146	0.8652
102462_at	102462	0.4296	0.726
102545_at	102545	0.7805	0.1141
102566_at	102566	0.4431	0.6753
102570_at	102570	0.1904	0.9173
102580_at	102580	0.1873	0.9162
102595_at	102595	0.366	0.7622
102607_at	102607	0.4341	0.7446
102614_at	102614	0.5929	0.3249
102626_at	102626	0.7322	0.228
102632_at	102632	0.2855	0.8
102644_at	102644	0.4389	0.674
102657_at	102657	0.271	0.9106
102680_at	102680	0.5617	0.3127
102693_at	102693	0.3218	0.8426
102747_at	102747	0.8348	-0.0916
102774_at	102774	0.8128	0.0858
102791_at	102791	0.252	0.831
102857_at	102857	0.3517	0.7051
102866_at	102866	0.3378	0.7925
102910_at	102910	0.5145	0.6407
102920_at	102920	0.4965	0.6695
102941_at	102941	0.7606	0.003
102954_at	102954	0.8486	0.0574
102991_at	102991	0.2301	0.8879
103080_at	103080	0.5154	0.6648
103098_at	103098	0.8036	-0.0209
103135_at	103135	0.5309	0.4839
103136_at	103136	0.2467	0.8525
103140_at	103140	0.429	0.8129
103142_at	103142	0.2395	0.9905
103149_at	103149	0.3652	0.9044
103161_at	103161	0.3836	0.9548
103172_at	103172	0.4577	0.6388
103175_at	103175	0.4139	0.8702
103199_at	103199	0.3878	0.8379
103213_at	103213	0.7565	0.1698
103220_at	103220	0.3066	0.9632
103236_at	103236	0.2941	0.8779
103266_at	103266	0.1745	0.9385
103268_at	103268	0.4262	0.8486
103284_at	103284	0.3171	0.8191
103425_at	103425	0.3713	0.7723
103466_at	103466	0.6409	0.2577
103468_at	103468	0.4348	0.7639
103511_at	103511	0.2203	0.9113
103534_at	103534	0.2844	0.7224
103537_at	103537	0.2786	0.8274
103551_at	103551	0.3188	0.8423
103554_at	103554	0.5181	0.5767
103573_at	103573	0.2893	0.7972
103583_at	103583	0.5302	0.6675
103655_at	103655	0.456	0.8023
103677_at	103677	0.2496	0.9646
103694_at	103694	0.2457	0.8919
103710_at	103710	0.2224	0.9737
103711_at	103711	0.2622	0.7435
103712_at	103712	0.8419	-0.004
103724_at	103724	0.2132	0.8759
103733_at	103733	0.1652	0.9482
103737_at	103737	0.2601	0.8812
103742_at	103742	0.377	0.761
103743_at	103743	0.4103	0.3849
103765_at	103765	0.2795	0.8538
103768_at	103768	0.7338	0.1109
103775_at	103775	0.2242	0.9673
103784_at	103784	0.4399	0.6859
103806_at	103806	0.7546	0.2213
103836_at	103836	0.3687	0.7175
103841_at	103841	0.07	0.9259
103844_at	103844	0.1156	0.9487
103850_at	103850	0.8034	0.2457
103861_at	103861	0.127	0.9781
103889_at	103889	0.4958	0.5828
103963_at	103963	0.3243	0.7859
103967_at	103967	0.7611	0.1008
103978_at	103978	0.7683	0.2111
103988_at	103988	0.145	0.9789
104001_at	104001	0.9175	-0.0825
104002_at	104002	0.2607	0.9277
104009_at	104009	0.5465	0.6328
104010_at	104010	0.7799	0.0842
104015_at	104015	0.7888	0.0543
104027_at	104027	0.6018	0.6294
104069_at	104069	0.6986	0.1796
104079_at	104079	0.1656	0.9005
104080_at	104080	0.118	0.9407
104082_at	104082	0.811	0.0676
104086_at	104086	0.3609	0.8001
104099_at	104099	0.6459	0.5926
104110_at	104110	0.4776	0.7581
104111_at	104111	0.5161	0.5474
104112_at	104112	0.3135	0.7128
104130_at	104130	0.1303	0.9676
104156_at	104156	0.3843	0.5979
104158_at	104158	0.464	0.9572
104174_at	104174	0.5637	0.2249
104175_at	104175	0.4243	0.6298
104183_at	104183	0.4814	0.853
104184_at	104184	0.1585	0.8051
104215_at	104215	0.3188	0.6929
104245_at	104245	0.1787	0.975
104248_at	104248	0.1156	0.9594
104252_at	104252	0.266	0.8189
104263_at	104263	0.3261	0.7797
104271_at	104271	0.2111	0.9663
104303_at	104303	0.0725	0.9625
104318_at	104318	0.1186	0.9636
104346_at	104346	0.1419	0.9413
104348_at	104348	0.1873	0.9241
104349_at	104349	0.1633	0.9776
104360_at	104360	0.2103	0.9109
104362_at	104362	0.3467	0.7901
104367_at	104367	0.4393	0.676
104383_at	104383	0.1243	0.9717
104384_at	104384	0.1782	0.9657
104394_at	104394	0.3902	0.715
104401_at	104401	0.1794	0.9285
104416_at	104416	0.5975	0.522
104418_at	104418	0.4239	0.5317
104443_at	104443	0.307	0.8945
104444_at	104444	0.5321	0.4272
104445_at	104445	0.2099	0.8072
104457_at	104457	0.1721	0.8897
104458_at	104458	0.2419	0.8904
104479_at	104479	0.5567	0.578
104570_at	104570	0.2546	0.8992
104582_at	104582	0.7085	0.1835
104601_at	104601	0.1801	0.979
104625_at	104625	0.4225	0.7149
104662_at	104662	0.3268	0.6105
104681_at	104681	0.3368	0.8837
104709_at	104709	0.2433	0.9026
104718_at	104718	0.616	0.2035
104721_at	104721	0.267	0.8844
104725_at	104725	0.5274	0.4276
104732_at	104732	0.4362	0.7552
104759_at	104759	0.45	0.816
104771_at	104771	0.1363	0.907
104776_at	104776	0.3825	0.7034
104799_at	104799	0.2127	0.9246
104806_at	104806	0.3459	0.9285
104816_at	104816	0.2538	0.9615
104831_at	104831	0.2322	0.9473
104836_at	104836	0.3518	0.8329
104859_at	104859	0.6294	0.2982
104871_at	104871	0.4905	0.4552
104884_at	104884	0.1344	0.942
104885_at	104885	0.8471	-0.0153
104886_at	104886	0.7825	0.0272
104910_at	104910	0.3961	0.6941
104923_at	104923	0.216	0.8958
104943_at	104943	0.6424	0.5844
105000_at	105000	0.1018	0.9807
105005_at	105005	0.7817	0.022
105014_at	105014	0.375	0.8448
105083_at	105083	0.3643	0.7059
105148_at	105148	0.3083	0.8511
105171_at	105171	0.2482	0.7464
105193_at	105193	0.7985	0.103
105203_at	105203	0.2675	0.8211
105239_at	105239	0.2261	0.8372
105245_at	105245	0.5682	0.5133
105246_at	105246	0.3537	0.833
105278_at	105278	0.1891	0.9499
105298_at	105298	0.6747	0.1343
105348_at	105348	0.3082	0.7314
105349_at	105349	0.1798	0.9584
105351_at	105351	0.5022	0.6756
105352_at	105352	0.2293	0.8861
105355_at	105355	0.2161	0.9216
105372_at	105372	0.329	0.8553
105377_at	105377	0.1966	0.8721
105387_at	105387	0.4113	0.9429
105418_at	105418	0.3674	0.8889
105428_at	105428	0.2197	0.9431
105439_at	105439	0.734	0.0581
105440_at	105440	0.4215	0.6199
105445_at	105445	0.53	0.3821
105446_at	105446	0.1766	0.8695
105450_at	105450	0.4895	0.7455
105501_at	105501	0.2317	0.8731
105504_at	105504	0.219	0.8906
105511_at	105511	0.2317	0.9311
105513_at	105513	0.6552	0.5315
105522_at	105522	0.2956	0.8093
105559_at	105559	0.3899	0.6508
105590_at	105590	0.1407	0.9857
105611_at	105611	0.1366	0.9895
105638_at	105638	0.0581	0.9813
105653_at	105653	0.6592	0.2333
105663_at	105663	0.587	0.5312
105670_at	105670	0.4498	0.5379
105675_at	105675	0.4126	0.7673
105689_at	105689	0.6141	0.3675
105722_at	105722	0.465	0.5713
105727_at	105727	0.4349	0.5689
105732_at	105732	0.4189	0.8056
105734_at	105734	0.0852	0.9941
105782_at	105782	0.3234	0.8457
105785_at	105785	0.6498	0.3647
105787_at	105787	0.2429	0.8758
105827_at	105827	0.2015	0.8811
105833_at	105833	0.1227	0.966
105835_at	105835	0.4923	0.6763
105837_at	105837	0.5226	0.6188
105841_at	105841	0.5436	0.6716
105844_at	105844	0.3958	0.6979
105847_at	105847	0.6432	0.2936
105853_at	105853	0.5405	0.2508
105855_at	105855	0.5407	0.6928
105859_at	105859	0.7558	0.1482
105866_at	105866	0.2028	0.9677
105887_at	105887	0.2466	0.9136
105892_at	105892	0.5438	0.728
105988_at	105988	0.5682	0.5339
106014_at	106014	0.8871	-0.0129
106021_at	106021	0.3761	0.8373
106025_at	106025	0.2644	0.937
106039_at	106039	0.1993	0.952
106042_at	106042	0.3665	0.5999
106051_at	106051	0.4744	0.6185
106052_at	106052	0.5126	0.5956
106064_at	106064	0.1937	0.92
106068_at	106068	0.1092	0.9575
106073_at	106073	0.1985	0.9193
106143_at	106143	0.492	0.5744
106200_at	106200	0.2274	0.9388
106205_at	106205	0.4146	0.7676
106248_at	106248	0.3312	0.8908
106264_at	106264	0.2851	0.8313
106298_at	106298	0.2027	0.8817
106326_at	106326	0.4676	0.5899
106338_at	106338	0.3767	0.8401
106344_at	106344	0.4866	0.5027
106347_at	106347	0.4621	0.8398
106369_at	106369	0.4255	0.713
106389_at	106389	0.3817	0.93
106393_at	106393	0.166	0.9138
106407_at	106407	0.263	0.9623
106504_at	106504	0.6101	0.3033
106512_at	106512	0.6563	0.5459
106522_at	106522	0.3673	0.7447
106529_at	106529	0.6383	0.3029
106557_at	106557	0.3272	0.8725
106564_at	106564	0.3693	0.6999
106565_at	106565	0.6106	0.3726
106572_at	106572	0.3494	0.7579
106581_at	106581	0.6154	0.3625
106582_at	106582	0.596	0.434
106583_at	106583	0.2687	0.8978
106585_at	106585	0.5992	0.3636
106628_at	106628	0.6797	0.2157
106633_at	106633	0.3029	0.8013
106639_at	106639	0.4135	0.7018
106648_at	106648	0.484	0.5642
106672_at	106672	0.4353	0.5351
106707_at	106707	0.4953	0.5013
106757_at	106757	0.4099	0.8356
106759_at	106759	0.5039	0.6253
106763_at	106763	0.5759	0.4251
106766_at	106766	0.5256	0.707
106794_at	106794	0.4833	0.6477
106795_at	106795	0.472	0.5909
106821_at	106821	0.4972	0.5115
106840_at	106840	0.3815	0.6861
106861_at	106861	0.6824	0.1918
106869_at	106869	0.5509	0.3813
106877_at	106877	0.3301	0.7039
106878_at	106878	0.4577	0.6643
106894_at	106894	0.1298	0.9672
106947_at	106947	0.5122	0.6032
106952_at	106952	0.5402	0.8039
106957_at	106957	0.3379	0.8198
107022_at	107022	0.419	0.7917
107029_at	107029	0.4462	0.5887
107035_at	107035	0.3262	0.7912
107045_at	107045	0.2918	0.8034
107047_at	107047	0.3037	0.8036
107065_at	107065	0.699	0.1056
107071_at	107071	0.1737	0.9646
107094_at	107094	0.1868	0.9103
107141_at	107141	0.212	0.9818
107146_at	107146	0.2818	0.8636
107173_at	107173	0.5715	0.4856
107182_at	107182	0.3003	0.8286
107197_at	107197	0.3113	0.8261
107221_at	107221	0.6059	0.7762
107227_at	107227	0.2677	0.8626
107242_at	107242	0.3948	0.8439
107250_at	107250	0.1886	0.9
107260_at	107260	0.4219	0.6661
107271_at	107271	0.5226	0.6816
107272_at	107272	0.4633	0.4767
107305_at	107305	0.2539	0.8946
107321_at	107321	0.5291	0.7367
107328_at	107328	0.3154	0.8203
107338_at	107338	0.1381	0.9738
107350_at	107350	0.5345	0.7102
107351_at	107351	0.1814	0.9511
107358_at	107358	0.2653	0.9153
107371_at	107371	0.3267	0.8814
107373_at	107373	0.5502	0.4421
107375_at	107375	0.5829	0.5825
107376_at	107376	0.288	0.8846
107392_at	107392	0.2871	0.8344
107435_at	107435	0.455	0.6355
107448_at	107448	0.6434	0.2704
107449_at	107449	0.1522	0.9447
107459_at	107459	0.3079	0.8657
107477_at	107477	0.1432	0.9711
107503_at	107503	0.4645	0.7574
107508_at	107508	0.232	0.8686
107513_at	107513	0.5342	0.4833
107515_at	107515	0.3105	0.5082
107522_at	107522	0.2973	0.8893
107526_at	107526	0.6136	0.6149
107527_at	107527	0.3234	0.8522
107528_at	107528	0.881	-0.0109
107566_at	107566	0.5506	0.5969
107569_at	107569	0.1531	0.932
107581_at	107581	0.3445	0.8718
107586_at	107586	0.2211	0.8727
107587_at	107587	0.4285	0.8935
107589_at	107589	0.4644	0.7109
107605_at	107605	0.3197	0.8904
107607_at	107607	0.5677	0.5993
107650_at	107650	0.1455	0.9675
107652_at	107652	0.231	0.8823
107684_at	107684	0.2504	0.6739
107702_at	107702	0.5855	0.3743
107723_at	107723	0.4002	0.5576
107732_at	107732	0.1164	0.9444
107733_at	107733	0.201	0.9591
107734_at	107734	0.1058	0.9774
107746_at	107746	0.1874	0.957
107747_at	107747	0.6727	0.1356
107753_at	107753	0.548	0.7456
107765_at	107765	0.5354	0.9086
107766_at	107766	0.5663	0.6883
107767_at	107767	0.7513	0.162
107769_at	107769	0.3633	0.5758
107770_at	107770	0.2474	0.9651
107771_at	107771	0.7132	0.2249
107815_at	107815	0.3531	0.8896
107817_at	107817	0.4105	0.7179
107823_at	107823	0.5808	0.4335
107829_at	107829	0.2178	0.9163
107831_at	107831	0.6885	0.2374
107868_at	107868	0.2326	0.9502
107869_at	107869	0.3235	0.6337
107889_at	107889	0.3502	0.9155
107895_at	107895	0.2631	0.9768
107932_at	107932	0.3081	0.7658
107934_at	107934	0.7531	0.0005
107939_at	107939	0.2787	0.8117
107951_at	107951	0.2531	0.9448
107970_at	107970	0.3694	0.7988
107971_at	107971	0.5921	0.4975
107975_at	107975	0.4223	0.6947
107976_at	107976	0.1548	0.8798
107986_at	107986	0.2795	0.9257
107993_at	107993	0.1711	0.9809
107995_at	107995	0.5506	0.3827
107999_at	107999	0.307	0.8962
108000_at	108000	0.4801	0.6628
108011_at	108011	0.3902	0.7916
108012_at	108012	0.302	0.8402
108013_at	108013	0.8209	-0.0363
108014_at	108014	0.3424	0.7518
108015_at	108015	0.3818	0.8937
108017_at	108017	0.2463	0.88
108030_at	108030	0.7614	0.043
108037_at	108037	0.6177	0.4263
108043_at	108043	0.2763	0.8622
108052_at	108052	0.4456	0.3519
108058_at	108058	0.2302	0.8855
108062_at	108062	0.4927	0.727
108067_at	108067	0.1103	0.9361
108069_at	108069	0.7718	-0.0381
108071_at	108071	0.7567	0.079
108073_at	108073	0.8057	0.0312
108075_at	108075	0.3126	0.647
108077_at	108077	0.1496	0.8724
108078_at	108078	0.4251	0.9702
108079_at	108079	0.4928	0.4022
108083_at	108083	0.5439	0.5829
108086_at	108086	0.388	0.8178
108089_at	108089	0.2074	0.9483
108096_at	108096	0.275	0.9196
108097_at	108097	0.131	0.9526
108098_at	108098	0.2586	0.8602
108099_at	108099	0.5753	0.4789
108100_at	108100	0.5918	0.3485
108101_at	108101	0.5621	0.74
108105_at	108105	0.4253	0.7834
108112_at	108112	0.5984	0.3921
108114_at	108114	0.2642	0.9273
108115_at	108115	0.3942	0.8998
108116_at	108116	0.3719	0.496
108123_at	108123	0.7278	0.2072
108124_at	108124	0.5637	0.5354
108138_at	108138	0.1263	0.9785
108143_at	108143	0.1923	0.9241
108147_at	108147	0.4374	0.7324
108148_at	108148	0.2333	0.8561
108150_at	108150	0.3283	0.8235
108151_at	108151	0.2882	0.9544
108153_at	108153	0.3367	0.8074
108155_at	108155	0.2428	0.8275
108156_at	108156	0.4697	0.7349
108159_at	108159	0.3618	0.8166
108160_at	108160	0.4576	0.674
108176_at	108176	0.4585	0.6412
108645_at	108645	0.1702	0.8414
108652_at	108652	0.3492	0.7001
108653_at	108653	0.6666	0.1153
108654_at	108654	0.2894	0.7503
108655_at	108655	0.1576	0.8895
108657_at	108657	0.603	0.3459
108660_at	108660	0.7844	0.2755
108664_at	108664	0.6846	0.2876
108670_at	108670	0.4751	0.7428
108671_at	108671	0.2864	0.8534
108672_at	108672	0.4462	0.9166
108673_at	108673	0.5068	0.6333
108679_at	108679	0.2397	0.9206
108682_at	108682	0.4571	0.6848
108686_at	108686	0.6034	0.5072
108687_at	108687	0.4888	0.6193
108689_at	108689	0.2226	0.9172
108699_at	108699	0.7653	0.0249
108705_at	108705	0.679	0.2112
108707_at	108707	0.141	0.9702
108723_at	108723	0.4707	0.7282
108735_at	108735	0.7301	0.3024
108737_at	108737	0.3267	0.8306
108755_at	108755	0.1241	0.9278
108760_at	108760	0.815	0.0576
108767_at	108767	0.5517	0.4536
108797_at	108797	0.3141	0.5867
108800_at	108800	0.2951	0.9208
108811_at	108811	0.3606	0.7955
108812_at	108812	0.273	0.8786
108829_at	108829	0.1661	0.9059
108832_at	108832	0.6263	0.3903
108837_at	108837	0.6708	0.4226
108841_at	108841	0.0832	0.9857
108853_at	108853	0.2672	0.875
108888_at	108888	0.2132	0.822
108897_at	108897	0.2312	0.9626
108899_at	108899	0.2958	0.84
108900_at	108900	0.414	0.8001
108902_at	108902	0.7792	0.1051
108903_at	108903	0.1601	0.8163
108907_at	108907	0.5847	0.2564
108909_at	108909	0.1094	0.981
108911_at	108911	0.3716	0.7632
108912_at	108912	0.5081	0.5862
108927_at	108927	0.3131	0.6049
108943_at	108943	0.3222	0.8334
108946_at	108946	0.403	0.7793
108954_at	108954	0.4827	0.7333
108958_at	108958	0.5923	0.362
108960_at	108960	0.2984	0.8524
108961_at	108961	0.5996	0.5947
108989_at	108989	0.3845	0.8038
108995_at	108995	0.5234	0.8262
109006_at	109006	0.2848	0.875
109019_at	109019	0.5981	0.5916
109042_at	109042	0.3096	0.473
109050_at	109050	0.3881	0.8203
109052_at	109052	0.2132	0.9207
109054_at	109054	0.2699	0.8419
109065_at	109065	0.3105	0.8187
109075_at	109075	0.2052	0.9362
109077_at	109077	0.3299	0.8066
109079_at	109079	0.5629	0.3738
109082_at	109082	0.2278	0.8291
109093_at	109093	0.1364	0.9328
109108_at	109108	0.5598	0.5911
109113_at	109113	0.2261	0.9006
109115_at	109115	0.2584	0.8574
109129_at	109129	0.305	0.8348
109135_at	109135	0.4913	0.4742
109136_at	109136	0.1096	0.9622
109145_at	109145	0.3288	0.6517
109151_at	109151	0.2864	0.8556
109154_at	109154	0.4909	0.6664
109161_at	109161	0.2961	0.7526
109168_at	109168	0.6253	0.6325
109181_at	109181	0.5422	0.8368
109202_at	109202	0.1314	0.9601
109205_at	109205	0.5575	0.4886
109212_at	109212	0.4364	0.727
109218_at	109218	0.554	0.7608
109222_at	109222	0.1949	0.9898
109225_at	109225	0.5194	0.7048
109226_at	109226	0.3608	0.8863
109229_at	109229	0.2499	0.838
109232_at	109232	0.4774	0.5706
109241_at	109241	0.8327	0.0279
109242_at	109242	0.3701	0.785
109245_at	109245	0.4521	0.8548
109246_at	109246	0.3956	0.7473
109254_at	109254	0.4896	0.7784
109263_at	109263	0.2737	0.9492
109264_at	109264	0.5677	0.2539
109267_at	109267	0.2826	0.8673
109270_at	109270	0.3116	0.9395
109272_at	109272	0.2037	0.9706
109275_at	109275	0.5346	0.6032
109284_at	109284	0.3618	0.7189
109299_at	109299	0.2434	0.8876
109305_at	109305	0.4515	0.6659
109314_at	109314	0.3648	0.8671
109323_at	109323	0.4587	0.8937
109331_at	109331	0.2913	0.9113
109333_at	109333	0.6925	0.2862
109335_at	109335	0.1658	0.9811
109342_at	109342	0.3546	0.8502
109346_at	109346	0.1668	0.9692
109349_at	109349	0.1604	0.959
109359_at	109359	0.3179	0.7931
109552_at	109552	0.528	0.5009
109594_at	109594	0.6407	0.2706
109620_at	109620	0.4552	0.8072
109624_at	109624	0.4962	0.2033
109637_at	109637	0.2862	0.8869
109648_at	109648	0.7014	0.085
109652_at	109652	0.438	0.672
109658_at	109658	0.4999	0.6269
109660_at	109660	0.2891	0.9487
109672_at	109672	0.4634	0.6809
109674_at	109674	0.3858	0.7874
109676_at	109676	0.7987	-0.0048
109685_at	109685	0.2141	0.9395
109689_at	109689	0.5464	0.4944
109697_at	109697	0.405	0.8782
109700_at	109700	0.4415	0.74
109711_at	109711	0.3748	0.763
109731_at	109731	0.3227	0.4654
109754_at	109754	0.4464	0.4771
109778_at	109778	0.3849	0.6786
109785_at	109785	0.2575	0.8028
109791_at	109791	0.4163	0.8012
109801_at	109801	0.097	0.9019
109815_at	109815	0.3261	0.8164
109820_at	109820	0.1692	0.9469
109821_at	109821	0.4041	0.8115
109857_at	109857	0.3037	0.6474
109889_at	109889	0.2288	0.9021
109900_at	109900	0.3581	0.8424
109901_at	109901	0.4223	0.8101
109904_at	109904	0.5683	0.443
109910_at	109910	0.2558	0.931
109929_at	109929	0.1062	0.9151
109934_at	109934	0.7449	0.1902
109978_at	109978	0.4662	0.7677
109979_at	109979	0.3703	0.8947
110006_at	110006	0.6316	0.2538
110012_at	110012	0.5134	0.6237
110033_at	110033	0.4618	0.717
110058_at	110058	0.783	0.1957
110074_at	110074	0.2933	0.759
110078_at	110078	0.6516	0.267
110082_at	110082	0.3368	0.8991
110083_at	110083	0.357	0.9057
110084_at	110084	0.1386	0.964
110094_at	110094	0.2707	0.8814
110095_at	110095	0.5429	0.5685
110109_at	110109	0.4669	0.7121
110115_at	110115	0.243	0.9405
110119_at	110119	0.5077	0.5306
110135_at	110135	0.3523	0.8987
110147_at	110147	0.4052	0.6625
110157_at	110157	0.4377	0.4641
110168_at	110168	0.5866	0.6982
110172_at	110172	0.0898	0.9928
110173_at	110173	0.5841	0.4305
110197_at	110197	0.5947	0.4757
110198_at	110198	0.2928	0.8351
110208_at	110208	0.5451	0.4136
110213_at	110213	0.3665	0.7746
110253_at	110253	0.6367	0.2677
110265_at	110265	0.2781	0.8422
110279_at	110279	0.4621	0.6178
110304_at	110304	0.2638	0.9235
110308_at	110308	0.3589	0.8527
110310_at	110310	0.7015	0.6217
110312_at	110312	0.3965	0.8997
110323_at	110323	0.2349	0.9265
110326_at	110326	0.3585	0.8076
110350_at	110350	0.5387	0.5928
110351_at	110351	0.7435	0.1033
110355_at	110355	0.215	0.8706
110379_at	110379	0.4164	0.7137
110380_at	110380	0.7398	0.1282
110382_at	110382	0.4227	0.8796
110391_at	110391	0.5597	0.3905
110417_at	110417	0.2536	0.8733
110446_at	110446	0.1363	0.9066
110454_at	110454	0.5028	0.3821
110460_at	110460	0.2051	0.7526
110524_at	110524	0.3876	0.7537
110532_at	110532	0.3955	0.6909
110542_at	110542	0.3154	0.8792
110593_at	110593	0.2555	0.8781
110595_at	110595	0.7461	0.0852
110596_at	110596	0.2727	0.7677
110606_at	110606	0.1881	0.8972
110611_at	110611	0.5053	0.5232
110616_at	110616	0.332	0.8711
110637_at	110637	0.4803	0.6139
110639_at	110639	0.3613	0.7725
110648_at	110648	0.1789	0.964
110695_at	110695	0.1398	0.9594
110749_at	110749	0.5874	0.4206
110750_at	110750	0.1629	0.9261
110751_at	110751	0.3912	0.7016
110784_at	110784	0.5503	0.4019
110785_at	110785	0.5969	0.6826
110786_at	110786	0.4889	0.7028
110789_at	110789	0.2317	0.9219
110796_at	110796	0.1246	0.9159
110809_at	110809	0.3321	0.7745
110816_at	110816	0.2351	0.8369
110821_at	110821	0.2716	0.8699
110826_at	110826	0.525	0.6143
110829_at	110829	0.6287	0.3139
110834_at	110834	0.1306	0.9454
110835_at	110835	0.1606	0.9658
110842_at	110842	0.5232	0.5606
110854_at	110854	0.1788	0.9564
110855_at	110855	0.1773	0.9715
110876_at	110876	0.8041	-0.041
110877_at	110877	0.3614	0.7707
110880_at	110880	0.2939	0.9224
110886_at	110886	0.7957	0.0427
110891_at	110891	0.4495	0.7153
110893_at	110893	0.2019	0.9412
110902_at	110902	0.2747	0.8935
110911_at	110911	0.3523	0.6885
110920_at	110920	0.3008	0.8045
110935_at	110935	0.2247	0.9592
110948_at	110948	0.1644	0.9754
110956_at	110956	0.6556	0.21
110957_at	110957	0.3925	0.853
110958_at	110958	0.4458	0.7711
110959_at	110959	0.4657	0.5999
110960_at	110960	0.3719	0.6978
110962_at	110962	0.3526	0.8254
111173_at	111173	0.1636	0.9405
111174_at	111174	0.2389	0.8211
111175_at	111175	0.4778	0.6665
111975_at	111975	0.383	0.7534
112403_at	112403	0.494	0.6642
112405_at	112405	0.2008	0.9361
112406_at	112406	0.2082	0.9413
112407_at	112407	0.4515	0.7512
112415_at	112415	0.608	0.284
112417_at	112417	0.252	0.9773
112418_at	112418	0.2165	0.937
112419_at	112419	0.3923	0.9769
112422_at	112422	0.4627	0.8879
11287_at	11287	0.2882	0.9599
11298_at	11298	0.2071	0.9221
11302_at	11302	0.79	0.0438
11303_at	11303	0.2125	0.8536
11304_at	11304	0.1205	0.9644
11305_at	11305	0.5789	0.2967
11307_at	11307	0.2388	0.7808
11350_at	11350	0.6179	0.4137
11352_at	11352	0.2275	0.907
11354_at	11354	0.1928	0.9346
11363_at	11363	0.579	0.2966
11364_at	11364	0.4519	0.6738
11370_at	11370	0.4801	0.6062
113846_at	113846	0.2978	0.9298
113847_at	113847	0.2371	0.9764
113848_at	113848	0.1449	0.9849
113851_at	113851	0.3021	0.8929
113852_at	113852	0.23	0.9888
113853_at	113853	0.2826	0.9329
113855_at	113855	0.1597	0.9967
113856_at	113856	0.2563	0.9571
113857_at	113857	0.0715	0.9832
113859_at	113859	0.1834	0.992
113860_at	113860	0.2933	0.9764
113861_at	113861	0.3076	0.8707
113862_at	113862	0.312	0.9867
113863_at	113863	0.2343	0.9919
113864_at	113864	0.3705	0.9814
113865_at	113865	0.4487	0.7624
113868_at	113868	0.267	0.866
11409_at	11409	0.6366	0.4809
114128_at	114128	0.2647	0.7257
114141_at	114141	0.2163	0.9324
114142_at	114142	0.5737	0.338
114143_at	114143	0.6207	0.5415
11416_at	11416	0.173	0.9424
11418_at	11418	0.7947	0.0792
11419_at	11419	0.7556	0.1002
11421_at	11421	0.2384	0.9443
114229_at	114229	0.1102	0.9661
114230_at	114230	0.2469	0.9587
11423_at	11423	0.6995	0.2004
114249_at	114249	0.4086	0.8093
114255_at	114255	0.1866	0.8677
11425_at	11425	0.3163	0.8953
11426_at	11426	0.2922	0.8701
11428_at	11428	0.4875	0.5674
11429_at	11429	0.5179	0.4786
114301_at	114301	0.3513	0.5848
114304_at	114304	0.3096	0.8713
11430_at	11430	0.4626	0.5651
11431_at	11431	0.2748	0.8658
11432_at	11432	0.1563	0.9739
114332_at	114332	0.4677	0.8688
11433_at	11433	0.7674	0.4021
11434_at	11434	0.0903	0.9904
11435_at	11435	0.2932	0.8973
11438_at	11438	0.4391	0.653
11440_at	11440	0.1926	0.9539
11441_at	11441	0.1346	0.9864
11443_at	11443	0.7013	0.4017
11444_at	11444	0.6538	0.3815
114479_at	114479	0.0849	0.9931
11447_at	11447	0.2112	0.9112
11448_at	11448	0.3852	0.8677
11449_at	11449	0.4148	0.9543
11450_at	11450	0.5473	0.8484
11451_at	11451	0.2927	0.9369
114565_at	114565	0.317	0.8872
114566_at	114566	0.3924	0.9123
114570_at	114570	0.1808	0.8975
114584_at	114584	0.6156	0.0434
11459_at	11459	0.287	0.5726
114601_at	114601	0.4721	0.7503
114602_at	114602	0.2128	0.886
114604_at	114604	0.109	0.936
114606_at	114606	0.4408	0.6992
114615_at	114615	0.1106	0.9942
11461_at	11461	0.209	0.8828
114640_at	114640	0.2272	0.9573
114641_at	114641	0.4227	0.7099
114642_at	114642	0.3662	0.8978
114643_at	114643	0.4971	0.8045
114644_at	114644	0.7133	0.0959
11464_at	11464	0.541	0.8352
114654_at	114654	0.407	0.8395
114660_at	114660	0.3756	0.861
114661_at	114661	0.1894	0.9619
114662_at	114662	0.2269	0.9391
114663_at	114663	0.7172	0.4055
114664_at	114664	0.3351	0.7634
114666_at	114666	0.1996	0.9581
114672_at	114672	0.1809	0.9948
114673_at	114673	0.2073	0.9525
114674_at	114674	0.3459	0.8287
114679_at	114679	0.5705	0.4341
11468_at	11468	0.562	0.8274
11470_at	11470	0.1624	0.928
114712_at	114712	0.1761	0.9944
114714_at	114714	0.4636	0.7559
114716_at	114716	0.1509	0.9638
11471_at	11471	0.3692	0.8666
11472_at	11472	0.2681	0.6686
114741_at	114741	0.2647	0.8255
11474_at	11474	0.4019	0.8185
11475_at	11475	0.4299	0.3503
11477_at	11477	0.2636	0.9267
11479_at	11479	0.1055	0.984
11480_at	11480	0.3656	0.8468
11481_at	11481	0.1642	0.9334
11482_at	11482	0.3781	0.8973
11484_at	11484	0.5383	0.2354
114863_at	114863	0.2507	0.887
11486_at	11486	0.6741	0.4264
114871_at	114871	0.3771	0.8729
114873_at	114873	0.3354	0.7727
114874_at	114874	0.4207	0.6731
114875_at	114875	0.1583	0.9891
11487_at	11487	0.2443	0.8108
114886_at	114886	0.4824	0.4349
114889_at	114889	0.3307	0.9134
11488_at	11488	0.675	0.3457
114893_at	114893	0.1474	0.9449
114896_at	114896	0.5232	0.6989
11490_at	11490	0.0903	0.9903
11491_at	11491	0.7811	0.1354
11492_at	11492	0.4519	0.6453
11495_at	11495	0.3568	0.8803
11496_at	11496	0.4404	0.673
11497_at	11497	0.2549	0.9577
11499_at	11499	0.2419	0.9892
11500_at	11500	0.1917	0.9656
11501_at	11501	0.4676	0.7243
11502_at	11502	0.3846	0.625
11504_at	11504	0.4094	0.5271
11512_at	11512	0.3314	0.7379
11513_at	11513	0.4612	0.7473
11514_at	11514	0.6585	0.1829
11515_at	11515	0.4255	0.5154
11516_at	11516	0.5595	0.4321
11517_at	11517	0.6831	0.2613
11518_at	11518	0.4846	0.6366
11519_at	11519	0.513	0.4641
11520_at	11520	0.6236	0.1727
11522_at	11522	0.6343	0.6087
11529_at	11529	0.5709	0.7094
11532_at	11532	0.3355	0.7241
11534_at	11534	0.4139	0.653
11535_at	11535	0.449	0.7378
11536_at	11536	0.3028	0.8707
11537_at	11537	0.4434	0.8739
11539_at	11539	0.6808	0.1108
11541_at	11541	0.2985	0.9201
11544_at	11544	0.6742	0.4509
11545_at	11545	0.1826	0.9078
11546_at	11546	0.3467	0.7424
11548_at	11548	0.282	0.8601
11549_at	11549	0.2857	0.9345
11551_at	11551	0.5052	0.565
11552_at	11552	0.4094	0.7619
11553_at	11553	0.4981	0.6348
11555_at	11555	0.5226	0.8108
11556_at	11556	0.3865	0.9273
11564_at	11564	0.4212	0.6255
11565_at	11565	0.201	0.7665
11566_at	11566	0.2692	0.8506
11567_at	11567	0.3359	0.8328
11568_at	11568	0.3645	0.6888
11569_at	11569	0.2996	0.892
11571_at	11571	0.0975	0.9969
11572_at	11572	0.3567	0.989
11576_at	11576	0.5477	0.9202
11593_at	11593	0.6509	0.2105
11595_at	11595	0.1889	0.9583
11596_at	11596	0.5891	0.5078
11600_at	11600	0.2714	0.855
11601_at	11601	0.4852	0.76
11602_at	11602	0.3716	0.8876
11603_at	11603	0.441	0.6617
11604_at	11604	0.1121	0.9901
11605_at	11605	0.2661	0.9064
11606_at	11606	0.5248	0.3622
11607_at	11607	0.5651	0.78
11608_at	11608	0.3001	0.8826
11609_at	11609	0.1574	0.9827
11610_at	11610	0.5794	0.4566
11611_at	11611	0.4445	0.8657
11614_at	11614	0.2956	0.9709
11622_at	11622	0.478	0.7026
11624_at	11624	0.3766	0.9343
11625_at	11625	0.4262	0.8001
11628_at	11628	0.385	0.8718
11629_at	11629	0.1304	0.9553
11630_at	11630	0.6696	0.5471
11632_at	11632	0.1628	0.9661
11634_at	11634	0.3517	0.8788
11636_at	11636	0.5866	0.3498
11637_at	11637	0.5681	0.467
11639_at	11639	0.3299	0.5612
11640_at	11640	0.1773	0.8518
11641_at	11641	0.2367	0.7088
11642_at	11642	0.2982	0.9344
11643_at	11643	0.2658	0.9416
11647_at	11647	0.249	0.9434
11648_at	11648	0.3474	0.8562
11650_at	11650	0.4162	0.7983
11651_at	11651	0.2497	0.7059
11652_at	11652	0.1905	0.8821
11655_at	11655	0.2403	0.8322
11656_at	11656	0.4157	0.6742
11657_at	11657	0.3106	0.7041
11658_at	11658	0.4909	0.4741
11666_at	11666	0.5342	0.5101
11668_at	11668	0.2784	0.3319
11669_at	11669	0.5299	0.4822
116701_at	116701	0.425	0.576
11670_at	11670	0.2977	0.9844
11671_at	11671	0.3384	0.8618
116731_at	116731	0.8421	-0.0418
116732_at	116732	0.3059	0.9028
116733_at	116733	0.687	0.3834
116746_at	116746	0.3431	0.8484
116748_at	116748	0.3063	0.6988
11674_at	11674	0.4812	0.5809
11676_at	11676	0.8284	-0.1325
116810_at	116810	0.3225	0.8691
11682_at	11682	0.4308	0.7356
116837_at	116837	0.7653	0.0049
116838_at	116838	0.7699	0.0598
116847_at	116847	0.2726	0.5951
116848_at	116848	0.4149	0.8681
11684_at	11684	0.5489	0.6747
116852_at	116852	0.3496	0.9084
11685_at	11685	0.3003	0.9175
11686_at	11686	0.089	0.9894
116870_at	116870	0.2389	0.8835
116871_at	116871	0.4896	0.638
116872_at	116872	0.245	0.9678
116873_at	116873	0.2783	0.904
11687_at	11687	0.5071	0.7321
11688_at	11688	0.1085	0.9601
116891_at	116891	0.4412	0.6716
11689_at	11689	0.349	0.767
116903_at	116903	0.2841	0.892
116904_at	116904	0.4144	0.7959
116905_at	116905	0.2546	0.8517
11690_at	11690	0.4912	0.7007
116913_at	116913	0.1136	0.9909
116914_at	116914	0.2685	0.7256
11692_at	11692	0.349	0.8023
116939_at	116939	0.2491	0.854
116940_at	116940	0.2271	0.7722
11694_at	11694	0.2139	0.967
11695_at	11695	0.3045	0.9424
116972_at	116972	0.3161	0.7223
11698_at	11698	0.2881	0.9798
11699_at	11699	0.4025	0.903
117004_at	117004	0.3018	0.9261
117005_at	117005	0.3393	0.8794
11704_at	11704	0.2054	0.9666
11705_at	11705	0.3082	0.8711
117109_at	117109	0.4096	0.7203
117146_at	117146	0.1354	0.9726
117147_at	117147	0.3914	0.8198
117148_at	117148	0.7024	0.1665
117149_at	117149	0.492	0.6498
117150_at	117150	0.2911	0.6754
117158_at	117158	0.3116	0.903
117160_at	117160	0.2464	0.8005
117167_at	117167	0.6156	0.6626
117171_at	117171	0.3987	0.7303
117172_at	117172	0.2793	0.9947
11717_at	11717	0.2562	0.6082
117197_at	117197	0.2525	0.9009
117198_at	117198	0.326	0.8346
11720_at	11720	0.4277	0.8988
117229_at	117229	0.2083	0.9325
11722_at	11722	0.6521	0.0405
11727_at	11727	0.4297	0.8637
11730_at	11730	0.3027	0.8896
11731_at	11731	0.1513	0.9847
11732_at	11732	0.5539	0.4047
11733_at	11733	0.1951	0.8804
11735_at	11735	0.7192	0.0904
11736_at	11736	0.413	0.6712
11737_at	11737	0.4895	0.6385
11739_at	11739	0.6464	0.5564
11740_at	11740	0.2926	0.8767
11745_at	11745	0.4792	0.4461
11746_at	11746	0.7486	0.0104
11747_at	11747	0.3692	0.6231
11749_at	11749	0.4519	0.4881
11750_at	11750	0.2826	0.8586
11752_at	11752	0.4625	0.787
11754_at	11754	0.5468	0.865
11757_at	11757	0.1415	0.955
117589_at	117589	0.4065	0.8446
11758_at	11758	0.192	0.7445
117590_at	117590	0.4453	0.8538
117591_at	117591	0.5156	0.6839
117592_at	117592	0.3901	0.741
117599_at	117599	0.6246	0.5079
117600_at	117600	0.2119	0.9743
117606_at	117606	0.1736	0.8803
11761_at	11761	0.2642	0.5808
11764_at	11764	0.3763	0.7007
11765_at	11765	0.4421	0.6647
11766_at	11766	0.6425	0.4797
11767_at	11767	0.1754	0.8903
11768_at	11768	0.5162	0.8289
11769_at	11769	0.6358	0.3337
11770_at	11770	0.6879	0.7398
11771_at	11771	0.3892	0.5699
11772_at	11772	0.4023	0.779
11774_at	11774	0.4062	0.7846
11775_at	11775	0.8179	0.0666
11776_at	11776	0.4978	0.6979
11778_at	11778	0.2004	0.9492
11781_at	11781	0.4238	0.7375
11782_at	11782	0.547	0.4614
11783_at	11783	0.3595	0.8365
11784_at	11784	0.8337	-0.0085
11785_at	11785	0.8019	0.046
11787_at	11787	0.3716	0.7754
11789_at	11789	0.4644	0.6527
11790_at	11790	0.3371	0.6522
11792_at	11792	0.255	0.8676
11793_at	11793	0.3368	0.7545
11796_at	11796	0.7382	0.2633
11797_at	11797	0.2808	0.7979
11798_at	11798	0.2314	0.9632
11799_at	11799	0.5868	0.2495
11800_at	11800	0.3679	0.8553
11801_at	11801	0.4167	0.8412
11803_at	11803	0.8214	-0.0179
11804_at	11804	0.3223	0.7775
11806_at	11806	0.2886	0.9625
11807_at	11807	0.1706	0.9509
11808_at	11808	0.4298	0.88
11810_at	11810	0.4746	0.7139
11811_at	11811	0.5994	0.8114
11812_at	11812	0.2678	0.9032
11813_at	11813	0.5201	0.7491
11814_at	11814	0.1574	0.9898
11815_at	11815	0.6313	0.1035
11816_at	11816	0.6799	0.1315
11818_at	11818	0.2247	0.9556
11819_at	11819	0.2302	0.8188
11820_at	11820	0.5471	0.6006
11821_at	11821	0.4897	0.6365
11826_at	11826	0.4932	0.7363
11827_at	11827	0.2151	0.9341
11828_at	11828	0.5379	0.9081
11829_at	11829	0.7334	0.0301
11830_at	11830	0.3739	0.8791
11831_at	11831	0.2626	0.9484
11832_at	11832	0.4782	0.7934
11833_at	11833	0.4827	0.7887
11834_at	11834	0.3017	0.9008
11835_at	11835	0.1908	0.8852
11836_at	11836	0.1587	0.9411
11838_at	11838	0.5495	0.5243
11839_at	11839	0.4901	0.9221
11840_at	11840	0.1725	0.8907
11841_at	11841	0.2983	0.7762
11842_at	11842	0.6546	0.2368
11843_at	11843	0.3319	0.6711
118445_at	118445	0.1584	0.9251
118446_at	118446	0.2763	0.9008
118449_at	118449	0.1008	0.9611
11844_at	11844	0.3181	0.8935
118451_at	118451	0.2082	0.9146
118452_at	118452	0.7109	0.2332
118454_at	118454	0.3517	0.7517
11845_at	11845	0.6815	0.2242
11846_at	11846	0.4938	0.7683
11847_at	11847	0.2661	0.8411
11852_at	11852	0.4246	0.6897
11853_at	11853	0.4762	0.4137
11854_at	11854	0.6939	0.3602
11855_at	11855	0.3298	0.7436
11856_at	11856	0.1324	0.9642
11857_at	11857	0.6418	0.3949
11859_at	11859	0.49	0.8593
11861_at	11861	0.1902	0.9205
11863_at	11863	0.443	0.707
11864_at	11864	0.7516	0.0957
11865_at	11865	0.3958	0.655
11867_at	11867	0.7635	-0.0094
11870_at	11870	0.4811	0.7448
11871_at	11871	0.3541	0.9657
11872_at	11872	0.3398	0.8738
11875_at	11875	0.3624	0.859
11876_at	11876	0.3091	0.9121
11877_at	11877	0.1503	0.9882
11878_at	11878	0.7339	0.2125
11881_at	11881	0.1496	0.9587
11883_at	11883	0.2994	0.8818
11886_at	11886	0.4567	0.566
11889_at	11889	0.1153	0.9872
11890_at	11890	0.2491	0.9482
11891_at	11891	0.3889	0.9421
11899_at	11899	0.8792	-0.0941
11905_at	11905	0.3351	0.9442
11906_at	11906	0.2022	0.7953
11907_at	11907	0.4884	0.6208
11908_at	11908	0.7296	0.1461
11909_at	11909	0.6342	0.3351
11910_at	11910	0.713	0.2977
11911_at	11911	0.5095	0.645
11920_at	11920	0.2292	0.9124
11921_at	11921	0.3185	0.9039
11922_at	11922	0.7072	0.4303
11923_at	11923	0.218	0.9989
11924_at	11924	0.1195	0.976
11925_at	11925	0.4	0.8427
11927_at	11927	0.4637	0.5963
11928_at	11928	0.2101	0.7993
11931_at	11931	0.7049	0.2273
11932_at	11932	0.677	0.0835
11933_at	11933	0.1844	0.8703
11936_at	11936	0.2198	0.9782
11937_at	11937	0.3627	0.8969
11938_at	11938	0.6655	0.0389
11941_at	11941	0.8128	-0.0332
11944_at	11944	0.199	0.9533
11945_at	11945	0.2027	0.9665
11946_at	11946	0.3244	0.8476
11947_at	11947	0.293	0.9046
11950_at	11950	0.1476	0.9569
11951_at	11951	0.3743	0.7411
11957_at	11957	0.3098	0.874
11958_at	11958	0.222	0.9385
11964_at	11964	0.7517	0.0863
11966_at	11966	0.6886	0.2004
11972_at	11972	0.7286	0.2641
11973_at	11973	0.6918	0.3513
11974_at	11974	0.698	0.1765
11975_at	11975	0.5803	0.3238
11977_at	11977	0.4072	0.6
11979_at	11979	0.3067	0.8992
11980_at	11980	0.528	0.4216
11981_at	11981	0.8109	0.0496
11982_at	11982	0.337	0.883
11983_at	11983	0.2156	0.9332
11987_at	11987	0.3863	0.8459
11988_at	11988	0.3048	0.7787
11989_at	11989	0.5942	0.3184
11990_at	11990	0.6092	0.4137
11991_at	11991	0.3361	0.8446
11992_at	11992	0.6056	0.3445
11993_at	11993	0.5149	0.6683
11994_at	11994	0.1131	0.987
11997_at	11997	0.4332	0.8934
11998_at	11998	0.365	0.9111
12000_at	12000	0.2625	0.8899
12005_at	12005	0.5868	0.5044
12006_at	12006	0.1816	0.8904
12007_at	12007	0.1933	0.9232
12009_at	12009	0.2584	0.8725
12010_at	12010	0.6205	0.0857
12012_at	12012	0.4172	0.9636
12013_at	12013	0.3919	0.7355
12014_at	12014	0.2465	0.7183
12015_at	12015	0.1308	0.9666
12017_at	12017	0.2625	0.8914
12018_at	12018	0.6188	0.5491
12020_at	12020	0.3764	0.8561
12021_at	12021	0.5066	0.6882
12022_at	12022	0.3071	0.8859
12023_at	12023	0.4319	0.8325
12028_at	12028	0.2097	0.8955
12029_at	12029	0.5572	0.6014
12032_at	12032	0.8331	-0.0145
12033_at	12033	0.3024	0.8072
12034_at	12034	0.475	0.5707
12035_at	12035	0.5917	0.1547
12036_at	12036	0.5844	0.5368
12038_at	12038	0.3154	0.9468
12039_at	12039	0.2871	0.6781
12040_at	12040	0.3642	0.8121
12041_at	12041	0.3952	0.5739
12042_at	12042	0.6393	0.3698
12043_at	12043	0.2081	0.8995
12048_at	12048	0.175	0.8632
12049_at	12049	0.2548	0.9423
12050_at	12050	0.3124	0.8202
12051_at	12051	0.6519	0.4313
12053_at	12053	0.1301	0.8853
12054_at	12054	0.2902	0.8528
12055_at	12055	0.4652	0.5922
12057_at	12057	0.3934	0.8216
12061_at	12061	0.4803	0.7507
12062_at	12062	0.2551	0.9087
12064_at	12064	0.5398	0.3814
12068_at	12068	0.3228	0.7606
12069_at	12069	0.8174	0.0559
12070_at	12070	0.6465	0.5428
12075_at	12075	0.2308	0.9544
12091_at	12091	0.3131	0.8189
121021_at	121021	0.2149	0.9421
121022_at	121022	0.1587	0.9434
12111_at	12111	0.5437	0.2867
12116_at	12116	0.4454	0.7681
12121_at	12121	0.7553	0.0453
12122_at	12122	0.3472	0.8152
12123_at	12123	0.5789	0.5485
12124_at	12124	0.6542	0.7262
12125_at	12125	0.671	0.3191
12140_at	12140	0.8143	-0.1334
12142_at	12142	0.6368	0.5855
12143_at	12143	0.3189	0.8582
12144_at	12144	0.5257	0.6292
12145_at	12145	0.5727	0.6965
12151_at	12151	0.1377	0.9342
12153_at	12153	0.2107	0.8456
12154_at	12154	0.4309	0.8215
12155_at	12155	0.3888	0.9676
12156_at	12156	0.3768	0.8432
12159_at	12159	0.4611	0.7685
12160_at	12160	0.4261	0.8873
12162_at	12162	0.2125	0.8992
12163_at	12163	0.2452	0.9309
12164_at	12164	0.3106	0.88
12165_at	12165	0.2928	0.8821
12166_at	12166	0.4483	0.4714
12167_at	12167	0.5162	0.5409
12168_at	12168	0.2063	0.8875
12169_at	12169	0.4467	0.867
12173_at	12173	0.5668	0.7297
12175_at	12175	0.6047	0.3351
12177_at	12177	0.2576	0.8043
12180_at	12180	0.434	0.8643
12181_at	12181	0.2276	0.779
12182_at	12182	0.6403	0.8683
12183_at	12183	0.3219	0.6679
12189_at	12189	0.4612	0.831
12190_at	12190	0.4746	0.6981
12192_at	12192	0.6651	0.2537
12193_at	12193	0.2714	0.961
12209_at	12209	0.3127	0.8582
12211_at	12211	0.197	0.9549
12212_at	12212	0.3241	0.7574
12215_at	12215	0.2773	0.9198
12217_at	12217	0.1857	0.9356
12223_at	12223	0.529	0.6461
12224_at	12224	0.3182	0.3633
12227_at	12227	0.562	0.5264
12229_at	12229	0.571	0.5844
12231_at	12231	0.2816	0.9069
12234_at	12234	0.5567	0.4935
12235_at	12235	0.5158	0.5883
12236_at	12236	0.6185	0.3987
12237_at	12237	0.335	0.8072
12238_at	12238	0.2331	0.8572
12257_at	12257	0.7552	0.1359
12258_at	12258	0.4579	0.3361
12259_at	12259	0.3326	0.702
12260_at	12260	0.2807	0.6061
12261_at	12261	0.2584	0.7999
12262_at	12262	0.3196	0.6316
12263_at	12263	0.4279	0.8629
12265_at	12265	0.5594	0.7114
12266_at	12266	0.596	0.6403
12267_at	12267	0.4214	0.7825
12269_at	12269	0.2973	0.9695
12273_at	12273	0.6227	0.6547
12274_at	12274	0.2989	0.8202
12279_at	12279	0.3636	0.8889
12282_at	12282	0.2251	0.9271
12283_at	12283	0.2244	0.7649
12286_at	12286	0.7018	0.1449
12287_at	12287	0.5888	0.3554
12288_at	12288	0.5757	0.2886
12289_at	12289	0.3332	0.7766
12290_at	12290	0.2126	0.9463
12291_at	12291	0.6165	0.2975
12292_at	12292	0.3527	0.9182
12293_at	12293	0.5942	0.2515
12294_at	12294	0.8363	-0.0303
12295_at	12295	0.4102	0.7632
12296_at	12296	0.6386	0.2524
12297_at	12297	0.7269	0.0723
12298_at	12298	0.8492	-0.0164
12299_at	12299	0.2579	0.9348
12300_at	12300	0.8012	0.0144
12301_at	12301	0.3746	0.795
12304_at	12304	0.3527	0.8061
12305_at	12305	0.3907	0.6892
12306_at	12306	0.6564	0.0364
12307_at	12307	0.7754	0.093
12308_at	12308	0.6715	0.217
12309_at	12309	0.4994	0.769
12310_at	12310	0.1153	0.976
12311_at	12311	0.2095	0.9741
12313_at	12313	0.5998	0.4371
12314_at	12314	0.6874	0.2755
12315_at	12315	0.8012	0.0707
12316_at	12316	0.513	0.7276
12317_at	12317	0.4056	0.7234
12319_at	12319	0.186	0.846
12321_at	12321	0.5465	0.4308
12322_at	12322	0.6888	0.5555
12323_at	12323	0.7319	-0.0166
12325_at	12325	0.7426	0.0272
12326_at	12326	0.4662	0.5717
12328_at	12328	0.3215	0.833
12330_at	12330	0.2547	0.8928
12331_at	12331	0.1016	0.8673
12332_at	12332	0.735	0.1362
12333_at	12333	0.4992	0.6538
12334_at	12334	0.3523	0.5222
12335_at	12335	0.2634	0.8525
12336_at	12336	0.4115	0.5323
12337_at	12337	0.4998	0.6265
12338_at	12338	0.539	0.7139
12339_at	12339	0.2475	0.8208
12343_at	12343	0.2955	0.879
12344_at	12344	0.2775	0.9044
12345_at	12345	0.1946	0.9435
12346_at	12346	0.4085	0.8727
12348_at	12348	0.8037	-0.0534
12349_at	12349	0.4226	0.3634
12350_at	12350	0.492	0.7051
12351_at	12351	0.4449	0.3089
12352_at	12352	0.242	0.9514
12353_at	12353	0.307	0.8936
12354_at	12354	0.5001	0.4466
12355_at	12355	0.4282	0.8327
12359_at	12359	0.5197	0.4229
12361_at	12361	0.238	0.8965
12362_at	12362	0.4768	0.8134
12363_at	12363	0.6717	0.4717
12364_at	12364	0.5299	0.6882
12365_at	12365	0.2943	0.8816
12366_at	12366	0.6204	0.3195
12367_at	12367	0.2119	0.8445
12368_at	12368	0.6617	0.3063
12369_at	12369	0.5973	0.4279
12370_at	12370	0.7726	0.1334
12371_at	12371	0.2714	0.9158
12373_at	12373	0.2652	0.9512
12374_at	12374	0.2246	0.916
12380_at	12380	0.7488	0.2064
12385_at	12385	0.5934	0.2558
12386_at	12386	0.8894	-0.0303
12387_at	12387	0.2326	0.7526
12388_at	12388	0.5769	0.4714
12389_at	12389	0.4527	0.1724
12390_at	12390	0.3631	0.2943
12391_at	12391	0.5295	0.7071
12393_at	12393	0.5069	0.7873
12394_at	12394	0.5134	0.6963
12395_at	12395	0.6616	0.2382
12396_at	12396	0.2358	0.8842
12398_at	12398	0.1513	0.8975
12399_at	12399	0.4688	0.7862
12400_at	12400	0.5398	0.4113
12401_at	12401	0.3099	0.9309
12402_at	12402	0.2589	0.819
12404_at	12404	0.6225	0.2605
12405_at	12405	0.6459	0.1419
12406_at	12406	0.5204	0.0969
12408_at	12408	0.2169	0.8823
12409_at	12409	0.5302	0.8364
12411_at	12411	0.5425	0.3741
12412_at	12412	0.5949	0.7714
12416_at	12416	0.5474	0.6235
12418_at	12418	0.5323	0.6121
12419_at	12419	0.3779	0.6967
12421_at	12421	0.3791	0.62
12424_at	12424	0.7475	0.0288
12425_at	12425	0.1158	0.985
12426_at	12426	0.4453	0.7415
12427_at	12427	0.3506	0.926
12428_at	12428	0.5658	0.4094
12442_at	12442	0.6209	0.352
12443_at	12443	0.4035	0.5299
12444_at	12444	0.3544	0.6243
12445_at	12445	0.7246	0.1663
12447_at	12447	0.3054	0.7718
12448_at	12448	0.2708	0.8353
12449_at	12449	0.4898	0.7255
12450_at	12450	0.3522	0.826
12452_at	12452	0.1313	0.9187
12453_at	12453	0.3528	0.7799
12454_at	12454	0.4215	0.7117
12455_at	12455	0.3231	0.8279
12457_at	12457	0.5063	0.5945
12458_at	12458	0.3401	0.8884
12460_at	12460	0.4623	0.6931
12461_at	12461	0.1553	0.9344
12462_at	12462	0.1999	0.8996
12464_at	12464	0.2912	0.8117
12465_at	12465	0.2026	0.868
12467_at	12467	0.326	0.9151
12468_at	12468	0.0924	0.9491
12469_at	12469	0.1802	0.94
12475_at	12475	0.4518	0.7891
12476_at	12476	0.5651	0.2769
12477_at	12477	0.4284	0.8272
12478_at	12478	0.4651	0.6879
12479_at	12479	0.5941	0.3276
12480_at	12480	0.3113	0.8668
12481_at	12481	0.3433	0.9393
12482_at	12482	0.507	0.8906
12483_at	12483	0.5428	0.7188
12484_at	12484	0.4761	0.2984
12487_at	12487	0.5391	0.8394
12488_at	12488	0.6545	0.3525
12489_at	12489	0.2936	0.835
12490_at	12490	0.2686	0.5736
12491_at	12491	0.6181	0.9001
12492_at	12492	0.4208	0.5642
12493_at	12493	0.4193	0.8463
12494_at	12494	0.4595	0.6345
12495_at	12495	0.516	0.7084
12496_at	12496	0.4275	0.5711
12497_at	12497	0.4917	0.6867
12499_at	12499	0.4982	0.6623
12500_at	12500	0.5282	0.7765
12501_at	12501	0.3284	0.7741
12502_at	12502	0.5845	0.7308
12503_at	12503	0.5076	0.9483
12504_at	12504	0.223	0.97
12505_at	12505	0.6188	0.2775
12506_at	12506	0.5204	0.8458
12507_at	12507	0.4728	0.8198
12508_at	12508	0.3525	0.6861
12509_at	12509	0.321	0.7239
12511_at	12511	0.2327	0.9543
12514_at	12514	0.2878	0.8753
12515_at	12515	0.4066	0.9613
12516_at	12516	0.3958	0.8321
12517_at	12517	0.5632	0.6543
12519_at	12519	0.3632	0.8587
12520_at	12520	0.3875	0.8144
12521_at	12521	0.4696	0.5198
12522_at	12522	0.298	0.5533
12523_at	12523	0.3676	0.9129
12524_at	12524	0.4908	0.8036
12525_at	12525	0.3815	0.8907
12526_at	12526	0.4659	0.8388
12527_at	12527	0.281	0.7206
12530_at	12530	0.5622	0.5578
12531_at	12531	0.5846	0.5082
12532_at	12532	0.4365	0.7477
12534_at	12534	0.6159	0.2116
12537_at	12537	0.2271	0.8887
12539_at	12539	0.2713	0.8395
12540_at	12540	0.4982	0.4982
12544_at	12544	0.5422	0.5248
12545_at	12545	0.2783	0.5264
12549_at	12549	0.5222	0.7252
12550_at	12550	0.5424	0.7951
12552_at	12552	0.3883	0.4353
12554_at	12554	0.5212	0.3341
12555_at	12555	0.187	0.9214
12556_at	12556	0.4005	0.8686
12557_at	12557	0.2242	0.9431
12560_at	12560	0.4627	0.7907
12561_at	12561	0.6513	0.298
12562_at	12562	0.5292	0.8633
12563_at	12563	0.1494	0.9478
12564_at	12564	0.8577	0.0381
12565_at	12565	0.7823	0.1883
12566_at	12566	0.7228	0.2172
12567_at	12567	0.476	0.5087
12568_at	12568	0.8171	0.0844
12569_at	12569	0.8253	-0.0153
12570_at	12570	0.2058	0.971
12571_at	12571	0.4006	0.7948
12572_at	12572	0.5277	0.4669
12575_at	12575	0.3732	0.7938
12576_at	12576	0.1747	0.9928
12577_at	12577	0.2792	0.5633
12578_at	12578	0.2842	0.9515
12579_at	12579	0.496	0.7438
12580_at	12580	0.6249	0.3767
12581_at	12581	0.4801	0.6183
12583_at	12583	0.4594	0.3745
12585_at	12585	0.4328	0.5987
12587_at	12587	0.2264	0.9276
12589_at	12589	0.6043	0.5995
12590_at	12590	0.3823	0.899
12591_at	12591	0.4347	0.9139
12592_at	12592	0.2859	0.9752
12593_at	12593	0.5668	0.7212
12606_at	12606	0.4346	0.7984
12607_at	12607	0.2128	0.8968
12608_at	12608	0.4639	0.7252
12609_at	12609	0.3972	0.6702
12611_at	12611	0.5611	0.4981
12613_at	12613	0.3528	0.8586
12614_at	12614	0.4197	0.7655
12615_at	12615	0.6328	0.2287
12616_at	12616	0.1925	0.8595
12617_at	12617	0.1868	0.8285
12622_at	12622	0.2516	0.9553
12623_at	12623	0.3875	0.9519
12626_at	12626	0.1008	0.9761
12627_at	12627	0.2882	0.8771
12628_at	12628	0.3032	0.4361
12630_at	12630	0.1952	0.8763
12631_at	12631	0.2609	0.8691
12632_at	12632	0.2239	0.8751
12633_at	12633	0.5486	0.6714
12638_at	12638	0.4475	0.8441
12640_at	12640	0.2298	0.9306
12642_at	12642	0.5485	0.7155
12643_at	12643	0.454	0.7806
12648_at	12648	0.5527	0.6008
12649_at	12649	0.4707	0.7226
12651_at	12651	0.4556	0.6848
12652_at	12652	0.8244	-0.0308
12653_at	12653	0.7716	-0.0106
12654_at	12654	0.239	0.6695
12655_at	12655	0.5576	0.7879
12659_at	12659	0.3064	0.7527
12660_at	12660	0.3487	0.6613
12661_at	12661	0.7768	0.0238
12662_at	12662	0.4371	0.6276
12663_at	12663	0.4136	0.9024
12667_at	12667	0.4156	0.7442
12669_at	12669	0.5963	0.4074
12671_at	12671	0.2849	0.8559
12672_at	12672	0.0856	0.9953
12675_at	12675	0.3921	0.8107
12677_at	12677	0.3368	0.8345
12683_at	12683	0.2257	0.8782
12684_at	12684	0.2007	0.9085
12686_at	12686	0.276	0.941
12695_at	12695	0.2209	0.8768
12696_at	12696	0.2191	0.917
12700_at	12700	0.5404	0.6353
12702_at	12702	0.6764	0.2125
12703_at	12703	0.3649	0.842
12704_at	12704	0.4641	0.677
12705_at	12705	0.2347	0.8517
12709_at	12709	0.8066	0.1047
12715_at	12715	0.4903	0.7932
12716_at	12716	0.6315	0.1044
12721_at	12721	0.4268	0.2302
12722_at	12722	0.5351	0.7768
12724_at	12724	0.5397	0.3766
12725_at	12725	0.7523	0.2424
12727_at	12727	0.5771	0.3688
12728_at	12728	0.1599	0.9884
12729_at	12729	0.3218	0.8236
12733_at	12733	0.2913	0.8641
12737_at	12737	0.2725	0.9631
12738_at	12738	0.1537	0.9427
12739_at	12739	0.4826	0.8077
12740_at	12740	0.4273	0.7821
12741_at	12741	0.4636	0.316
12745_at	12745	0.4104	0.6255
12747_at	12747	0.2386	0.7977
12748_at	12748	0.2307	0.9114
12750_at	12750	0.1478	0.9595
12751_at	12751	0.2849	0.8873
12752_at	12752	0.3858	0.8434
12753_at	12753	0.2505	0.8411
12757_at	12757	0.2152	0.8952
12759_at	12759	0.6171	0.4809
12763_at	12763	0.4887	0.7849
12764_at	12764	0.5064	0.5932
12765_at	12765	0.225	0.8563
12766_at	12766	0.5661	0.6312
12767_at	12767	0.4164	0.7562
12768_at	12768	0.586	0.7122
12769_at	12769	0.3393	0.8419
12770_at	12770	0.2643	0.8841
12771_at	12771	0.2832	0.8645
12772_at	12772	0.6295	0.8238
12773_at	12773	0.2657	0.9238
12775_at	12775	0.6867	0.6227
12776_at	12776	0.3295	0.9172
12777_at	12777	0.3757	0.8115
12778_at	12778	0.2591	0.4267
12780_at	12780	0.399	0.9033
12785_at	12785	0.3099	0.8375
12788_at	12788	0.2694	0.9775
12789_at	12789	0.1366	0.9503
12793_at	12793	0.1469	0.9591
12794_at	12794	0.8257	-0.0633
12795_at	12795	0.1776	0.8575
12796_at	12796	0.54	0.6323
12797_at	12797	0.5492	0.7514
12798_at	12798	0.7661	0.074
12799_at	12799	0.6683	0.0704
12801_at	12801	0.8213	0.0905
12802_at	12802	0.5506	0.8552
12803_at	12803	0.3572	0.8034
12804_at	12804	0.4814	0.6714
12805_at	12805	0.7982	-0.0249
12807_at	12807	0.3024	0.858
12808_at	12808	0.3921	0.6047
12810_at	12810	0.6735	0.1542
12812_at	12812	0.4497	0.6545
12813_at	12813	0.2632	0.9292
12814_at	12814	0.398	0.5216
12815_at	12815	0.1153	0.9611
12816_at	12816	0.2615	0.8926
12817_at	12817	0.4755	0.8299
12818_at	12818	0.6058	0.5965
12819_at	12819	0.3363	0.8829
12821_at	12821	0.4872	0.7689
12822_at	12822	0.5154	0.6762
12823_at	12823	0.6591	0.1972
12824_at	12824	0.3328	0.8543
12825_at	12825	0.4927	0.2181
12826_at	12826	0.484	0.1634
12827_at	12827	0.424	0.2598
12828_at	12828	0.304	0.9063
12829_at	12829	0.4748	0.9263
12830_at	12830	0.3705	0.7615
12831_at	12831	0.5449	0.3978
12832_at	12832	0.415	0.7034
12833_at	12833	0.421	0.3182
12834_at	12834	0.4545	0.5308
12835_at	12835	0.556	0.5468
12836_at	12836	0.3821	0.8531
12837_at	12837	0.2676	0.962
12839_at	12839	0.1968	0.9101
12840_at	12840	0.2486	0.94
12841_at	12841	0.6545	0.3852
12842_at	12842	0.5007	0.8484
12843_at	12843	0.4922	0.2569
12845_at	12845	0.4755	0.7726
12846_at	12846	0.2424	0.8484
12847_at	12847	0.3153	0.7432
12848_at	12848	0.1945	0.8146
12850_at	12850	0.1894	0.8917
12854_at	12854	0.1222	0.9817
12856_at	12856	0.096	0.9869
12857_at	12857	0.2841	0.9231
12858_at	12858	0.2658	0.9163
12859_at	12859	0.3164	0.7654
12861_at	12861	0.4419	0.7998
12862_at	12862	0.244	0.596
12864_at	12864	0.326	0.9114
12865_at	12865	0.3545	0.8072
12866_at	12866	0.1168	0.9858
12868_at	12868	0.4306	0.6667
12869_at	12869	0.2314	0.9682
12870_at	12870	0.3683	0.6011
12873_at	12873	0.3673	0.8041
12874_at	12874	0.2536	0.8737
12876_at	12876	0.7751	0.1396
12877_at	12877	0.6206	0.2031
12879_at	12879	0.0771	0.985
12889_at	12889	0.8465	-0.0566
12890_at	12890	0.7422	0.0325
12891_at	12891	0.7838	-0.0138
12892_at	12892	0.1745	0.8797
12894_at	12894	0.5507	0.5217
12895_at	12895	0.4834	0.7318
12896_at	12896	0.6434	0.319
12902_at	12902	0.4123	0.8936
12903_at	12903	0.0886	0.981
12904_at	12904	0.1429	0.932
12905_at	12905	0.6293	0.5099
12908_at	12908	0.3094	0.9518
12909_at	12909	0.2284	0.8595
12912_at	12912	0.2959	0.857
12913_at	12913	0.2274	0.8556
12914_at	12914	0.2543	0.7814
12915_at	12915	0.1478	0.9287
12916_at	12916	0.1433	0.9791
12918_at	12918	0.6788	0.2965
12919_at	12919	0.6603	0.3697
12921_at	12921	0.4081	0.6486
12922_at	12922	0.1787	0.9846
12925_at	12925	0.6837	0.361
12927_at	12927	0.2532	0.8285
12928_at	12928	0.1687	0.8801
12929_at	12929	0.1069	0.9504
12931_at	12931	0.1565	0.9692
12933_at	12933	0.8307	-0.0179
12934_at	12934	0.6081	0.6134
12936_at	12936	0.8421	-0.0418
12937_at	12937	0.8421	-0.0418
12939_at	12939	0.8421	-0.0418
12941_at	12941	0.8421	-0.0418
12942_at	12942	0.8495	-0.0484
12943_at	12943	0.8367	-0.0374
12944_at	12944	0.2565	0.907
12945_at	12945	0.3324	0.956
12946_at	12946	0.6879	0.1676
12950_at	12950	0.3219	0.7448
12951_at	12951	0.2261	0.9376
12952_at	12952	0.2815	0.9254
12953_at	12953	0.6499	0.2832
12954_at	12954	0.4564	0.7338
12955_at	12955	0.3742	0.179
12957_at	12957	0.2267	0.9095
12958_at	12958	0.2936	0.9345
12959_at	12959	0.2239	0.9477
12960_at	12960	0.4046	0.7511
12961_at	12961	0.2197	0.9511
12962_at	12962	0.1513	0.95
12964_at	12964	0.1642	0.9802
12965_at	12965	0.2421	0.9238
12967_at	12967	0.1782	0.9643
12969_at	12969	0.3034	0.8073
12970_at	12970	0.3252	0.8788
12971_at	12971	0.6098	0.1659
12972_at	12972	0.239	0.8959
12974_at	12974	0.189	0.9466
12977_at	12977	0.3048	0.8507
12978_at	12978	0.2562	0.532
12981_at	12981	0.3501	0.8107
12982_at	12982	0.2257	0.8076
12983_at	12983	0.4343	0.7908
12984_at	12984	0.4686	0.8116
12985_at	12985	0.248	0.9085
12986_at	12986	0.3299	0.9079
12988_at	12988	0.5178	0.5448
12990_at	12990	0.2446	0.8727
12991_at	12991	0.3835	0.8838
12992_at	12992	0.2822	0.9168
12993_at	12993	0.3108	0.9586
12994_at	12994	0.3184	0.8766
12995_at	12995	0.2741	0.9131
13000_at	13000	0.1926	0.8851
13001_at	13001	0.1981	0.9054
13002_at	13002	0.6225	0.2937
13003_at	13003	0.2272	0.7259
13004_at	13004	0.909	-0.0702
13006_at	13006	0.1758	0.9123
13007_at	13007	0.2998	0.5302
13008_at	13008	0.4467	0.4806
13009_at	13009	0.5642	0.7472
13010_at	13010	0.5955	0.4877
13011_at	13011	0.5768	0.6377
13012_at	13012	0.3073	0.92
13013_at	13013	0.2693	0.9334
13014_at	13014	0.5165	0.5396
13016_at	13016	0.17	0.9405
13017_at	13017	0.3241	0.6731
13018_at	13018	0.2873	0.8208
13019_at	13019	0.3654	0.7607
13024_at	13024	0.5317	0.568
13026_at	13026	0.3105	0.8491
13030_at	13030	0.2263	0.9133
13032_at	13032	0.5943	0.0966
13033_at	13033	0.3102	0.6482
13034_at	13034	0.4608	0.7524
13035_at	13035	0.3003	0.9128
13036_at	13036	0.6138	0.2872
13038_at	13038	0.3543	0.7921
13039_at	13039	0.4214	0.3943
13040_at	13040	0.3349	0.2551
13041_at	13041	0.466	0.6904
13043_at	13043	0.2787	0.8285
13046_at	13046	0.1411	0.9385
13047_at	13047	0.1654	0.9528
13048_at	13048	0.4618	0.6747
13051_at	13051	0.5671	0.4199
13052_at	13052	0.2748	0.5296
13056_at	13056	0.4951	0.2455
13057_at	13057	0.656	0.1516
13058_at	13058	0.6476	0.6661
13063_at	13063	0.5163	0.5834
13067_at	13067	0.285	0.9161
13070_at	13070	0.2542	0.9618
13072_at	13072	0.2562	0.9088
13074_at	13074	0.3085	0.9387
13075_at	13075	0.1417	0.9849
13076_at	13076	0.3157	0.8867
13077_at	13077	0.3246	0.9236
13078_at	13078	0.418	0.8555
13079_at	13079	0.2346	0.9106
13081_at	13081	0.3806	0.9223
13082_at	13082	0.2938	0.8427
13085_at	13085	0.2403	0.9001
13088_at	13088	0.4503	0.8287
13089_at	13089	0.2258	0.9562
13090_at	13090	0.2065	0.9374
13094_at	13094	0.242	0.9572
13095_at	13095	0.2064	0.8534
13096_at	13096	0.3673	0.8669
13097_at	13097	0.1612	0.9879
13098_at	13098	0.2203	0.9114
13101_at	13101	0.2499	0.9701
13105_at	13105	0.3458	0.8991
13106_at	13106	0.3576	0.6846
13107_at	13107	0.3044	0.9105
13109_at	13109	0.3654	0.9441
13110_at	13110	0.3098	0.6945
13112_at	13112	0.2769	0.7358
13113_at	13113	0.3073	0.9238
13114_at	13114	0.2628	0.9611
13115_at	13115	0.3395	0.8989
13116_at	13116	0.7605	-0.011
13117_at	13117	0.1506	0.9688
13119_at	13119	0.2448	0.9753
13120_at	13120	0.3426	0.8651
13121_at	13121	0.2208	0.7509
13122_at	13122	0.3404	0.9182
13123_at	13123	0.6048	0.2569
13124_at	13124	0.3663	0.8244
13131_at	13131	0.7264	0.1393
13132_at	13132	0.5191	0.6503
13134_at	13134	0.1443	0.9817
13135_at	13135	0.262	0.8296
13136_at	13136	0.5375	0.7477
13137_at	13137	0.3308	0.8523
13138_at	13138	0.4626	0.6545
13139_at	13139	0.5953	0.5819
13143_at	13143	0.5608	0.752
13144_at	13144	0.2372	0.8945
13162_at	13162	0.2681	0.8971
13163_at	13163	0.3471	0.8585
13164_at	13164	0.3171	0.7755
13166_at	13166	0.295	0.9053
13167_at	13167	0.2062	0.9375
13168_at	13168	0.23	0.9866
13169_at	13169	0.3176	0.8029
13170_at	13170	0.4233	0.5324
13171_at	13171	0.304	0.8161
13172_at	13172	0.2614	0.9416
13175_at	13175	0.8423	-0.0197
13176_at	13176	0.0994	0.986
13177_at	13177	0.5032	0.62
13178_at	13178	0.2986	0.6402
13179_at	13179	0.4	0.0766
13180_at	13180	0.2137	0.8846
13185_at	13185	0.1681	0.8082
13190_at	13190	0.2337	0.9417
13191_at	13191	0.6108	0.384
13193_at	13193	0.7493	0.1367
13194_at	13194	0.4226	0.6803
13195_at	13195	0.2659	0.6696
13196_at	13196	0.1922	0.9233
13197_at	13197	0.5263	0.5182
13198_at	13198	0.1192	0.9743
13199_at	13199	0.7296	0.3169
13200_at	13200	0.3969	0.6396
13202_at	13202	0.1445	0.862
13204_at	13204	0.3434	0.7522
13205_at	13205	0.259	0.8551
13206_at	13206	0.3217	0.8836
13207_at	13207	0.1823	0.9113
13209_at	13209	0.2451	0.8276
13211_at	13211	0.2084	0.8578
13214_at	13214	0.1468	0.9904
13215_at	13215	0.2994	0.909
13244_at	13244	0.2143	0.8247
13340_at	13340	0.3927	0.6705
13345_at	13345	0.3367	0.9255
13346_at	13346	0.5896	0.7351
13349_at	13349	0.7879	0.0273
13350_at	13350	0.2847	0.9024
13353_at	13353	0.4073	0.7884
13356_at	13356	0.2459	0.8865
13358_at	13358	0.2491	0.7718
13360_at	13360	0.2807	0.6597
13361_at	13361	0.5706	0.6058
13363_at	13363	0.6345	0.4603
13367_at	13367	0.2872	0.9134
13368_at	13368	0.2124	0.9691
13370_at	13370	0.5316	0.7761
13371_at	13371	0.5785	0.405
13380_at	13380	0.4863	0.749
13382_at	13382	0.2112	0.9175
13383_at	13383	0.3659	0.6673
13384_at	13384	0.6876	0.1613
13385_at	13385	0.7288	0.2715
13386_at	13386	0.1048	0.9448
13388_at	13388	0.2613	0.8809
13389_at	13389	0.5147	0.5635
13390_at	13390	0.7347	0.1355
13392_at	13392	0.455	0.525
13393_at	13393	0.3868	0.8764
13394_at	13394	0.2661	0.869
13395_at	13395	0.3851	0.6506
13397_at	13397	0.1605	0.9608
13400_at	13400	0.3815	0.7991
13401_at	13401	0.7262	0.2916
13404_at	13404	0.2919	0.9508
13405_at	13405	0.5135	0.6095
13406_at	13406	0.3848	0.6943
13409_at	13409	0.4435	0.7491
13411_at	13411	0.4411	0.7161
13417_at	13417	0.4616	0.8565
13418_at	13418	0.3541	0.7386
13419_at	13419	0.2485	0.9468
13421_at	13421	0.5311	0.7174
13424_at	13424	0.5988	0.5637
13426_at	13426	0.8142	0.0123
13427_at	13427	0.3639	0.8274
[truncated: 14,363 more rows]

## Sheet: Brain_Biomarkers
343 Brain Biomarker Candidate Genes
Entrez ID	symbol	alias_symbol	gene_name	alias_prot	nm_accn	unigene_id	Known to be overrepresented in brain EST Libraries according to WebGestalt?	Link to WebGestalt Expression	Full address of WebGestalt link	317 genes with known over-representation in EST Libraries (WebGestalt)	317 Symbols	26 genes not known to be over-represented in EST libraries (WebGestalt)	26 Symbols
11676	Aldoc	AI847350///Scrg2///AU040929///Aldo3	aldolase 3, C isoform	Brain-type aldolase///Aldolase 3 Zebrin II Scrapie-responsive protein 2	NM_009657	Mm.7729///Mm.397070	yes	11676	http://bioinfo.vanderbilt.edu/webgestalt/llid_info.php?llid=11676	11676	Aldoc
11775	Ap3b2	Naptb///AU042881///MGC36656///AI549966///beta-NAP///[b]-NAP	adaptor-related protein complex 3, beta 2 subunit	Beta3B-adaptin///Fragment///Clathrin assembly protein complex 3 beta-2 large chain	NM_021492	Mm.322894	yes	11775	http://bioinfo.vanderbilt.edu/webgestalt/llid_info.php?llid=11775	11775	Ap3b2
11784	Apba2	XllL///X11-like///X11L///mXllL	amyloid beta (A4) precursor protein-binding, family A, member 2	A4///Mint-2 Adapter protein X11beta///Fragment///Neuronal Munc18-1-interacting protein 2	NM_007461	Mm.4657	yes	11784	http://bioinfo.vanderbilt.edu/webgestalt/llid_info.php?llid=11784	11784	Apba2
11785	Apbb1	Rir///Fe65	amyloid beta (A4) precursor protein-binding, family B, member 1	Fragment	NM_009685	Mm.38469	yes	11785	http://bioinfo.vanderbilt.edu/webgestalt/llid_info.php?llid=11785	11785	Apbb1
11803	Aplp1		amyloid beta (A4) precursor-like protein 1	Fragment///A4	NM_007467	Mm.2381	yes	11803	http://bioinfo.vanderbilt.edu/webgestalt/llid_info.php?llid=11803	11803	Aplp1
11899	Astn1	GC14///mKIAA0289///Astn	astrotactin 1	Neuronal migration protein GC14	NM_007495	Mm.329586	yes	11899	http://bioinfo.vanderbilt.edu/webgestalt/llid_info.php?llid=11899	11899	Astn1
11941	Atp2b2	wms///wri///PMCA2///D6Abb2e///dfw	ATPase, Ca++ transporting, plasma membrane 2	Plasma membrane calcium pump isoform 2///PMCA2	NM_001036684///NM_009723	Mm.321755	yes	11941	http://bioinfo.vanderbilt.edu/webgestalt/llid_info.php?llid=11941	11941	Atp2b2
11981	Atp9a	IIa///mKIAA0611	ATPase, class II, type 9A	Fragment	NM_015731	Mm.330819	yes	11981	http://bioinfo.vanderbilt.edu/webgestalt/llid_info.php?llid=11981	11981	Atp9a
12032	Bcan	Cspg7	brevican	Fragment	NM_007529	Mm.4598	yes	12032	http://bioinfo.vanderbilt.edu/webgestalt/llid_info.php?llid=12032	12032	Bcan
12069	Bex2	Bex1///AL024066	brain expressed X-linked 2	Brain-expressed X-linked protein 2 homolog	NM_009749	Mm.94160	yes	12069	http://bioinfo.vanderbilt.edu/webgestalt/llid_info.php?llid=12069	12069	Bex2
12140	Fabp7	B-FABP///Blbp///MRG	fatty acid binding protein 7, brain	BLBP///B-FABP	NM_021272	Mm.3644	yes	12140	http://bioinfo.vanderbilt.edu/webgestalt/llid_info.php?llid=12140	12140	Fabp7
12298	Cacnb4	lh///3110038O15Rik///Cchb4///MGC31529///lethargic	calcium channel, voltage-dependent, beta 4 subunit	CAB4///Calcium channel voltage-dependent subunit beta 4///Fragment	NM_001037099///NM_146123	Mm.330223	yes	12298	http://bioinfo.vanderbilt.edu/webgestalt/llid_info.php?llid=12298	12298	Cacnb4
12300	Cacng2	waggler///AW060990///B230105C07Rik///stg///stargazer///B930041E13Rik///wag///MGC123981///stargazin	calcium channel, voltage-dependent, gamma subunit 2	Stargazin	NM_007583	Mm.277338///Mm.390811///Mm.400802	yes	12300	http://bioinfo.vanderbilt.edu/webgestalt/llid_info.php?llid=12300	12300	Cacng2
12315	Calm3	CaMA///R75142	calmodulin 3	CaM///A	NM_007590	Mm.288630	yes	12315	http://bioinfo.vanderbilt.edu/webgestalt/llid_info.php?llid=12315	12315	Calm3
12348	Car11		carbonic anhydrase 11	CA-XI CARP XI///Carbonic anhydrase-related protein 2 CARP-2 CA-RP II	NM_009800	Mm.27736	yes	12348	http://bioinfo.vanderbilt.edu/webgestalt/llid_info.php?llid=12348	12348	Car11
12386	Ctnna2	Catna2///AI481747///chp///Catna///cdf	catenin (cadherin associated protein), alpha 2	Alpha-catenin-related protein Alpha N-catenin	NM_009819///NM_145732	Mm.34637	yes	12386	http://bioinfo.vanderbilt.edu/webgestalt/llid_info.php?llid=12386	12386	Ctnna2
12564	Cdh8	AI851472	cadherin 8		NM_001039154///NM_007667	Mm.220765	yes	12564	http://bioinfo.vanderbilt.edu/webgestalt/llid_info.php?llid=12564	12564	Cdh8
12568	Cdk5	Crk6///AW048668	cyclin-dependent kinase 5	CRK6///TPKII catalytic subunit	NM_007668	Mm.298798	yes	12568	http://bioinfo.vanderbilt.edu/webgestalt/llid_info.php?llid=12568	12568	Cdk5
12569	Cdk5r1	D11Bwg0379e///p25///p35///Cdk5r	cyclin-dependent kinase 5, regulatory subunit (p35) 1	CYCLIN-DEPENDENT KINASE 5 REGULATORY SUBUNIT 1///p35, full insert sequence///CDK5 activator 1///Cyclin-dependent kinase 5 regulatory subunit 1///TPKII regulatory subunit p23 p25 p35///TPKII REGULATORY SUBUNIT P23///P25 P35, full insert sequence///P25 P35///P35///p35	NM_009871	Mm.142275	yes	12569	http://bioinfo.vanderbilt.edu/webgestalt/llid_info.php?llid=12569	12569	Cdk5r1
12652	Chga		chromogranin A		NM_007693	Mm.4137	yes	12652	http://bioinfo.vanderbilt.edu/webgestalt/llid_info.php?llid=12652	12652	Chga
12794	Cnih2	MGC118475///Cnil	cornichon homolog 2 (Drosophila)	Drosophila///Drosophila, full insert sequence///Cornichon-like protein	NM_009920	Mm.299737	yes	12794	http://bioinfo.vanderbilt.edu/webgestalt/llid_info.php?llid=12794	12794	Cnih2
12801	Cnr1	CB1	cannabinoid receptor 1 (brain)	CB1 CB-R Brain-type cannabinoid receptor	NM_007726	Mm.7992///Mm.396723	yes	12801	http://bioinfo.vanderbilt.edu/webgestalt/llid_info.php?llid=12801	12801	Cnr1
12889	Cplx1	921-S	complexin 1	Complexin I CPX I Synaphin-2 921-S	NM_007756	Mm.5195	yes	12889	http://bioinfo.vanderbilt.edu/webgestalt/llid_info.php?llid=12889	12889	Cplx1
12933	Crmp1	Dpysl1///DRP-1///Ulip3	collapsin response mediator protein 1	Fragment///CRMP-1 ULIP3 protein///DRP-1	NM_007765	Mm.290995	yes	12933	http://bioinfo.vanderbilt.edu/webgestalt/llid_info.php?llid=12933	12933	Crmp1
12936	Pcdha4	R75250///Crnr1///Cnr1	protocadherin alpha 4	PCDH-alpha4///Fragment	NM_007766	Mm.308500	yes	12936	http://bioinfo.vanderbilt.edu/webgestalt/llid_info.php?llid=12936	12936	Pcdha4
13004	Cspg3	neurocan///Ncan///C230035B04///Tgfbit	chondroitin sulfate proteoglycan 3	Chondroitin sulfate proteoglycan 3	NM_007789	Mm.268079	yes	13004	http://bioinfo.vanderbilt.edu/webgestalt/llid_info.php?llid=13004	13004	Cspg3
13175	Dcamkl1	CLICK-I///DCLK///mKIAA0369///Cpg16///2810480F11Rik///1700113D08Rik	doublecortin and calcium/calmodulin-dependent protein kinase-like 1	CLICK-I beta///Fragment	NM_019978	Mm.295263	yes	13175	http://bioinfo.vanderbilt.edu/webgestalt/llid_info.php?llid=13175	13175	Dcamkl1
13426	Dync1i1	Dncic1///IC74///DIC	dynein cytoplasmic 1 intermediate chain 1	DH IC-1 Cytoplasmic dynein intermediate chain 1	NM_010063	Mm.20893	yes	13426	http://bioinfo.vanderbilt.edu/webgestalt/llid_info.php?llid=13426	13426	Dync1i1
13483	Dpp6	Dpp-6///D5Buc3///D5Buc4///Rw///MGC113720///D5Buc5///In(5)6H-p///Peplb	dipeptidylpeptidase 6	Dipeptidylpeptidase VI///Dipeptidyl aminopeptidase-related protein DPPX///Dipeptidylpeptidase 6 Dipeptidyl peptidase IV-like protein	NM_010075	Mm.42078	yes	13483	http://bioinfo.vanderbilt.edu/webgestalt/llid_info.php?llid=13483	13483	Dpp6
13865	Nr2f1	COUP-TF1///COUP-TFI///MGC118474///COUPTFA///Erbal3///EAR3///Tcfcoup1///SVP44	nuclear receptor subfamily 2, group F, member 1	COUP-TF1 COUP-TF I	NM_010151	Mm.14297	yes	13865	http://bioinfo.vanderbilt.edu/webgestalt/llid_info.php?llid=13865	13865	Nr2f1
14167	Fgf12	AV114868///Fhf1	fibroblast growth factor 12	FHF-1 Myocyte-activating factor///FGF-12///Fragment	NM_010199///NM_183064	Mm.7996	yes	14167	http://bioinfo.vanderbilt.edu/webgestalt/llid_info.php?llid=14167	14167	Fgf12
14221	Fjx1		four jointed box 1 (Drosophila)	Four jointed box 1 Drosophila///Drosophila	NM_010218	Mm.29730	yes	14221	http://bioinfo.vanderbilt.edu/webgestalt/llid_info.php?llid=14221	14221	Fjx1
14395	Gabra2	MGC140832///C630048P16Rik///Gabra-2	gamma-aminobutyric acid (GABA-A) receptor, subunit alpha 2	GABA-A///GABAA	NM_008066	Mm.5304	yes	14395	http://bioinfo.vanderbilt.edu/webgestalt/llid_info.php?llid=14395	14395	Gabra2
14400	Gabrb1	Gabrb-1///AW061132	gamma-aminobutyric acid (GABA-A) receptor, subunit beta 1	A///GABAA	NM_008069	Mm.226704	yes	14400	http://bioinfo.vanderbilt.edu/webgestalt/llid_info.php?llid=14400	14400	Gabrb1
14402	Gabrb3	A230092K12Rik///AW049585///Cp1///Gabrb-3	gamma-aminobutyric acid (GABA-A) receptor, subunit beta 3	GABA-A///GABAA	NM_001038701///NM_008071	Mm.8004	yes	14402	http://bioinfo.vanderbilt.edu/webgestalt/llid_info.php?llid=14402	14402	Gabrb3
14406	Gabrg2	gamma2///AI851231///Gabrg-2///BB128510///GABAA-R	gamma-aminobutyric acid (GABA-A) receptor, subunit gamma 2	GABA-A///GABAA	NM_008073///NM_177408	Mm.5309	yes	14406	http://bioinfo.vanderbilt.edu/webgestalt/llid_info.php?llid=14406	14406	Gabrg2
14432	Gap43	GAP-43///B-50///Basp2	growth associated protein 43	Calmodulin-binding protein P-57///Axonal membrane protein GAP-43	NM_008083	Mm.1222	yes	14432	http://bioinfo.vanderbilt.edu/webgestalt/llid_info.php?llid=14432	14432	Gap43
14545	Gdap1		ganglioside-induced differentiation-associated-protein 1	GDAP1///Fragment	NM_010267	Mm.18218	yes	14545	http://bioinfo.vanderbilt.edu/webgestalt/llid_info.php?llid=14545	14545	Gdap1
14559	Gdf1	UOG-1///AI385651///Gdf-1	growth differentiation factor 1	UOG-1 protein///GDF-1	NM_008107	Mm.258280	yes	14559	http://bioinfo.vanderbilt.edu/webgestalt/llid_info.php?llid=14559	14559	Gdf1
14595	B4galt1	AA407245///B-1,4-GalT///GalT///Ggtb2///Ggtb	UDP-Gal:betaGlcNAc beta 1,4- galactosyltransferase, polypeptide 1	Beta4Gal-T1 b4Gal-T1///EC 2.4.1.90///Fragment///Beta-1,4-GalTase 1	NM_022305	Mm.15622	yes	14595	http://bioinfo.vanderbilt.edu/webgestalt/llid_info.php?llid=14595	14595	B4galt1
14658	Glrb	spastic///spa///AI853901///Glyrb	glycine receptor, beta subunit		NM_010298	Mm.275639	yes	14658	http://bioinfo.vanderbilt.edu/webgestalt/llid_info.php?llid=14658	14658	Glrb
14681	Gnao1	Gnao	guanine nucleotide binding protein, alpha o	o	NM_010308	Mm.251445	yes	14681	http://bioinfo.vanderbilt.edu/webgestalt/llid_info.php?llid=14681	14681	Gnao1
14687	Gnaz	Gz///AI847979	guanine nucleotide binding protein, alpha z subunit	z subunit alpha Gx///Gz-alpha	NM_010311	Mm.32595///Mm.393508///Mm.426991	yes	14687	http://bioinfo.vanderbilt.edu/webgestalt/llid_info.php?llid=14687	14687	Gnaz
14697	Gnb5	flr///Gbeta5///GBS	guanine nucleotide binding protein, beta 5	Fragment///Gbeta5	NM_010313///NM_138719	Mm.17604	yes	14697	http://bioinfo.vanderbilt.edu/webgestalt/llid_info.php?llid=14697	14697	Gnb5
14704	Gng3	83	guanine nucleotide binding protein (G protein), gamma 3 subunit	I/GS/GO	NM_010316	Mm.329700	yes	14704	http://bioinfo.vanderbilt.edu/webgestalt/llid_info.php?llid=14704	14704	Gng3
14706	Gng4	4	guanine nucleotide binding protein (G protein), gamma 4 subunit	I/GS/GO	NM_010317	Mm.215394	yes	14706	http://bioinfo.vanderbilt.edu/webgestalt/llid_info.php?llid=14706	14706	Gng4
14758	Gpm6b	Gpm6///M6B///AI593561	glycoprotein m6b	M6b	NM_023122	Mm.222320	yes	14758	http://bioinfo.vanderbilt.edu/webgestalt/llid_info.php?llid=14758	14758	Gpm6b
14799	Gria1	GluRA///Glur-1///Glur1///AI853806///HIPA1///Glr-1///2900051M01Rik///Glr1///GluR-A	glutamate receptor, ionotropic, AMPA1 (alpha 1)	AMPA-selective glutamate receptor 1///GluR-1 GluR-A GluR-K1///Fragment///Alpha 1	NM_008165	Mm.4920	yes	14799	http://bioinfo.vanderbilt.edu/webgestalt/llid_info.php?llid=14799	14799	Gria1
14800	Gria2	GluR-B///Glur-2///Glur2	glutamate receptor, ionotropic, AMPA2 (alpha 2)	GluR-2 GluR-B GluR-K2///AMPA-selective glutamate receptor 2///Fragment	NM_001039195///NM_013540	Mm.220224	yes	14800	http://bioinfo.vanderbilt.edu/webgestalt/llid_info.php?llid=14800	14800	Gria2
15569	Elavl2	mel-N1///Hub	ELAV (embryonic lethal, abnormal vision, Drosophila)-like 2 (Hu antigen B)	Hu-antigen B HuB///Nervous system-specific RNA-binding protein Mel-N1///Embryonic lethal, abnormal vision, Drosophila///Hu antigen B	NM_010486///NM_207685///NM_207686	Mm.318042	yes	15569	http://bioinfo.vanderbilt.edu/webgestalt/llid_info.php?llid=15569	15569	Elavl2
15572	Elavl4	Hud///PNEM	ELAV (embryonic lethal, abnormal vision, Drosophila)-like 4 (Hu antigen D)	Embryonic lethal, abnormal vision, Drosophila-like 4///Paraneoplastic encephalomyelitis antigen HuD///Hu antigen D///Hu-antigen D	NM_010488	Mm.3970	yes	15572	http://bioinfo.vanderbilt.edu/webgestalt/llid_info.php?llid=15572	15572	Elavl4
16467	Atcay	ji///hes///CLAC///3322401A10Rik///BNIP-H///BB077577	ataxia, cerebellar, Cayman type homolog (human)		NM_178662	Mm.127681	yes	16467	http://bioinfo.vanderbilt.edu/webgestalt/llid_info.php?llid=16467	16467	Atcay
16513	Kcnj10	Kir4.1///Kir1.2///BIR10///BIRK-1	potassium inwardly-rectifying channel, subfamily J, member 10	+ channel Kir4.1///Fragment	NM_001039484	Mm.254563	yes	16513	http://bioinfo.vanderbilt.edu/webgestalt/llid_info.php?llid=16513	16513	Kcnj10
16570	Kif3c	KIAA4058///mKIAA4058	kinesin family member 3C	Fragment	NM_008445	Mm.7688///Mm.415417	yes	16570	http://bioinfo.vanderbilt.edu/webgestalt/llid_info.php?llid=16570	16570	Kif3c
16572	Kif5a	Kns///Kif5///D10Bwg0738e///mKIAA4086///KIAA4086	kinesin family member 5A	Fragment///Neuronal kinesin heavy chain NKHC///Kinesin heavy chain neuron-specific 1	NM_001039000///NM_008447	Mm.30355	yes	16572	http://bioinfo.vanderbilt.edu/webgestalt/llid_info.php?llid=16572	16572	Kif5a
16574	Kif5c	NKHC2///KINN///NKHC///NKHC-2///mKIAA0531	kinesin family member 5C	Fragment	NM_008449	Mm.256342	yes	16574	http://bioinfo.vanderbilt.edu/webgestalt/llid_info.php?llid=16574	16574	Kif5c
16579	Kifap3	SMAP///KAP3	kinesin-associated protein 3	KAP3///Fragment	NM_010629	Mm.4651	yes	16579	http://bioinfo.vanderbilt.edu/webgestalt/llid_info.php?llid=16579	16579	Kifap3
16980	Lrrn2	NLRR-2///5730406J09Rik	leucine rich repeat protein 2, neuronal	Fragment	NM_010732	Mm.39640	yes	16980	http://bioinfo.vanderbilt.edu/webgestalt/llid_info.php?llid=16980	16980	Lrrn2
16981	Lrrn3	NLRR-3	leucine rich repeat protein 3, neuronal	NLRR-3	NM_010733	Mm.39913	yes	16981	http://bioinfo.vanderbilt.edu/webgestalt/llid_info.php?llid=16981	16981	Lrrn3
17263	Gtl2	R74756///2900016C05Rik///Meg3///AI425946///3110050O07Rik///6330408G06Rik///R75394///D12Bwg1266e///AW108224	GTL2, imprinted maternally expressed untranslated mRNA			Mm.289645	yes	17263	http://bioinfo.vanderbilt.edu/webgestalt/llid_info.php?llid=17263	17263	Gtl2
17756	Mtap2	MAP-2///MAP2///Mtap-2	microtubule-associated protein 2	Fragment///Microtubule-associated protein 2///B///MAP 2	NM_001039934///NM_008632	Mm.256966	yes	17756	http://bioinfo.vanderbilt.edu/webgestalt/llid_info.php?llid=17756	17756	Mtap2
17762	Mapt	Mtapt///Tau///AW045860///AI413597	microtubule-associated protein tau	Neurofibrillary tangle protein///Paired helical filament-tau PHF-tau	NM_001038609///NM_010838	Mm.1287	yes	17762	http://bioinfo.vanderbilt.edu/webgestalt/llid_info.php?llid=17762	17762	Mapt
17933	Myt1l	Png-1///2900046C06Rik///mKIAA1106///C630034G21Rik///Nztf1///Pmng1///2900093J19Rik	myelin transcription factor 1-like	Postmitotic neural gene 1 protein Zinc finger protein Png-1///Neural zinc finger factor 1 NZF-1///Fragment///MyT1L protein	NM_008666	Mm.253067///Mm.400025///Mm.418721	yes	17933	http://bioinfo.vanderbilt.edu/webgestalt/llid_info.php?llid=17933	17933	Myt1l
17954	Nap1l2	Bpx	nucleosome assembly protein 1-like 2	Nucleosome assembly protein 1-like 2	NM_008671	Mm.1441	yes	17954	http://bioinfo.vanderbilt.edu/webgestalt/llid_info.php?llid=17954	17954	Nap1l2
18163	Ctnnd2	Catnd2///Nprap	catenin (cadherin associated protein), delta 2	Neural plakophilin-related ARM-repeat protein///Fragment///NPRAP Neurojungin	NM_008729	Mm.321648	yes	18163	http://bioinfo.vanderbilt.edu/webgestalt/llid_info.php?llid=18163	18163	Ctnnd2
18190	Nrxn2	mKIAA0921///6430591O13Rik	neurexin II	Fragment	NM_020253	Mm.329616///Mm.414022	yes	18190	http://bioinfo.vanderbilt.edu/webgestalt/llid_info.php?llid=18190	18190	Nrxn2
18196	Nsg1	m234///Neep21///p21	neuron specific gene family member 1	p21 M234	NM_010942	Mm.7414	yes	18196	http://bioinfo.vanderbilt.edu/webgestalt/llid_info.php?llid=18196	18196	Nsg1
18197	Nsg2	8.5///R75287///AA989750	neuron specific gene family member 2	Protein p19 Protein 8.5	NM_008741	Mm.3304	yes	18197	http://bioinfo.vanderbilt.edu/webgestalt/llid_info.php?llid=18197	18197	Nsg2
18212	Ntrk2	trkB///Tkrb///AI848316///C030027L06Rik	neurotrophic tyrosine kinase, receptor, type 2	GP145-TrkB/GP95-TrkB Trk-B///Neurotrophic tyrosine kinase receptor type 2 TrkB tyrosine kinase	NM_001025074///NM_008745	Mm.130054	yes	18212	http://bioinfo.vanderbilt.edu/webgestalt/llid_info.php?llid=18212	18212	Ntrk2
18530	Pcdh8	Papc///1700080P15Rik	protocadherin 8	Fragment	NM_001042726///NM_021543	Mm.390715	yes	18530	http://bioinfo.vanderbilt.edu/webgestalt/llid_info.php?llid=18530	18530	Pcdh8
18549	Pcsk2	SPC2///PC2///Phpp-2///Nec2///Nec-2///AI839700///6330411F23Rik	proprotein convertase subtilisin/kexin type 2	Proprotein convertase subtilisin/kexin type 2///NEC 2 PC2///Prohormone convertase 2 Proprotein convertase 2///Fragment	NM_008792	Mm.294493	yes	18549	http://bioinfo.vanderbilt.edu/webgestalt/llid_info.php?llid=18549	18549	Pcsk2
19085	Prkar1b	AI385716///RIbeta	protein kinase, cAMP dependent regulatory, type I beta		NM_008923	Mm.306163	yes	19085	http://bioinfo.vanderbilt.edu/webgestalt/llid_info.php?llid=19085	19085	Prkar1b
19283	Ptprz1	DSD-1-PG///PTPzeta///Ptprz///Ptpz///PTPbeta///AI850339///Rptpbeta	protein tyrosine phosphatase, receptor type Z, polypeptide 1	Fragment		Mm.41639	yes	19283	http://bioinfo.vanderbilt.edu/webgestalt/llid_info.php?llid=19283	19283	Ptprz1
19337	Rab33a	Rabs10///MGC129488///MGC129489	RAB33A, member of RAS oncogene family	Small GTP-binding protein S10///Rab33A	NM_011228	Mm.2015	yes	19337	http://bioinfo.vanderbilt.edu/webgestalt/llid_info.php?llid=19337	19337	Rab33a
20024	Sub1	Pc4///P9///Rpo2tc1///P15///AI842364	SUB1 homolog (S. cerevisia	SUB1 homolog Positive cofactor 4 PC4 p14	NM_011294	Mm.41746	yes	20024	http://bioinfo.vanderbilt.edu/webgestalt/llid_info.php?llid=20024	20024	Sub1
20255	Scg3	AI385542///Chgd///1B1075///SgIII	secretogranin III	Secretogranin III SgIII///Fragment	NM_009130	Mm.2386	yes	20255	http://bioinfo.vanderbilt.edu/webgestalt/llid_info.php?llid=20255	20255	Scg3
20257	Stmn2	Stmb2///SCG10///AI159727///Scgn10	stathmin-like 2	SCG10 protein Superior cervical ganglion-10 protein	NM_025285	Mm.29580	yes	20257	http://bioinfo.vanderbilt.edu/webgestalt/llid_info.php?llid=20257	20257	Stmn2
20262	Stmn3	Sclip///R75323///AI604839///9330161A03Rik	stathmin-like 3	Hippocampus abundant transcript 3///SCG10-like protein SCG10-related protein HiAT3	NM_009133	Mm.2319	yes	20262	http://bioinfo.vanderbilt.edu/webgestalt/llid_info.php?llid=20262	20262	Stmn3
20370	Sez6	sez-6///KIAA4158///BSRP-C///mKIAA4158///D11Bhm177e	seizure related gene 6	Fragment///BSRP-C	NM_021286	Mm.229330	yes	20370	http://bioinfo.vanderbilt.edu/webgestalt/llid_info.php?llid=20370	20370	Sez6
20394	Scg5	7B2///Sgne1///AI325031///Sgne-1	secretogranin V	Secretogranin-5	NM_009162	Mm.4836	yes	20394	http://bioinfo.vanderbilt.edu/webgestalt/llid_info.php?llid=20394	20394	Scg5
20451	St8sia3	ST8SiaIII///Siat8c///AI847333	ST8 alpha-N-acetyl-neuraminide alpha-2,8-sialyltransferase 3	alpha-2, 8-sialyltransferase///ST8Sia III///Alpha-2,8-sialyltransferase 8C///Fragment	NM_009182	Mm.252110	yes	20451	http://bioinfo.vanderbilt.edu/webgestalt/llid_info.php?llid=20451	20451	St8sia3
20512	Slc1a3	Gmt1///MGluT1///GLAST-1///GluT-1///Eaat1///GLAST///GLU-T///AI504299///B430115D02Rik	solute carrier family 1 (glial high affinity glutamate transporter), member 3	Glial high affinity glutamate transporter GLAST///Fragment	NM_148938	Mm.204834///Mm.431129	yes	20512	http://bioinfo.vanderbilt.edu/webgestalt/llid_info.php?llid=20512	20512	Slc1a3
20614	Snap25	25kDa///SNAP-25///sp	synaptosomal-associated protein 25	Super protein SUP///SNAP-25	NM_011428	Mm.45953	yes	20614	http://bioinfo.vanderbilt.edu/webgestalt/llid_info.php?llid=20614	20614	Snap25
20616	Snap91	AP180///mKIAA0656///91kDa///F1-20	synaptosomal-associated protein 91	Fragment///91 kDa synaptosomal-associated protein	NM_013669	Mm.281651///Mm.431483	yes	20616	http://bioinfo.vanderbilt.edu/webgestalt/llid_info.php?llid=20616	20616	Snap91
20713	Serpini1	Spi17///PI12///AI837402	serine (or cysteine) peptidase inhibitor, clade I, member 1	Serpin I1 Protease inhibitor 17	NM_009250	Mm.41560	yes	20713	http://bioinfo.vanderbilt.edu/webgestalt/llid_info.php?llid=20713	20713	Serpini1
20745	Spock1	testican///Ticn1///Spock	sparc/osteonectin, cwcv and kazal-like domains proteoglycan 1	Protein SPOCK	NM_009262	Mm.379020	yes	20745	http://bioinfo.vanderbilt.edu/webgestalt/llid_info.php?llid=20745	20745	Spock1
20907	Stx1a	HPC-1	syntaxin 1A (brain)	Brain///Neuron-specific antigen HPC-1///Fragment	NM_016801	Mm.6225	yes	20907	http://bioinfo.vanderbilt.edu/webgestalt/llid_info.php?llid=20907	20907	Stx1a
20965	Syn2	AI836018///2900074L19Rik///AI841723	synapsin II	Synapsin II	NM_013681	Mm.275845	yes	20965	http://bioinfo.vanderbilt.edu/webgestalt/llid_info.php?llid=20965	20965	Syn2
20973	Syngr2	Clast2///cellugyrin	synaptogyrin 2	Cellugyrin	NM_009304	Mm.390346	yes	20973	http://bioinfo.vanderbilt.edu/webgestalt/llid_info.php?llid=20973	20973	Syngr2
20974	Syngr3		synaptogyrin 3		NM_011522	Mm.26032	yes	20974	http://bioinfo.vanderbilt.edu/webgestalt/llid_info.php?llid=20974	20974	Syngr3
20977	Syp	AI848995///Syn///p38	synaptophysin	Major synaptic vesicle protein p38 BM89 antigen	NM_009305	Mm.223674	yes	20977	http://bioinfo.vanderbilt.edu/webgestalt/llid_info.php?llid=20977	20977	Syp
20983	Syt4	SytIV	synaptotagmin IV	Synaptotagmin IV SytIV///Fragment	NM_009308	Mm.233846	yes	20983	http://bioinfo.vanderbilt.edu/webgestalt/llid_info.php?llid=20983	20983	Syt4
22129	Ttc3	D16Ium21///D16Ium21e///TPRD///KIAA4119///2610202A04Rik///AA409221///mKIAA4119	tetratricopeptide repeat domain 3	Fragment	NM_009441	Mm.213408///Mm.406246///Mm.431480	yes	22129	http://bioinfo.vanderbilt.edu/webgestalt/llid_info.php?llid=22129	22129	Ttc3
22223	Uchl1	C88048///PGP9.5///R75593///AW822034///gad	ubiquitin carboxy-terminal hydrolase L1	PGP 9.5 PGP9.5///UCH-L1 Ubiquitin thioesterase L1///Fragment	NM_011670	Mm.29807	yes	22223	http://bioinfo.vanderbilt.edu/webgestalt/llid_info.php?llid=22223	22223	Uchl1
22360	Nrsn1	Neurensin-1///Neuro-p24///Vmp	neurensin 1	RND///OTTMUSP00000000667 Neurensin 1	NM_009513	Mm.4766	yes	22360	http://bioinfo.vanderbilt.edu/webgestalt/llid_info.php?llid=22360	22360	Nrsn1
22671	Zfp179	bfp///R75574///ZNF179///AI854096	zinc finger protein 179	Zinc finger protein 179///Fragment	NM_009548	Mm.89201	yes	22671	http://bioinfo.vanderbilt.edu/webgestalt/llid_info.php?llid=22671	22671	Zfp179
22771	Zic1	ZIC///ZNF201	zinc finger protein of the cerebellum 1	Zinc finger protein of the cerebellum 1///odd-paired homolog, Drosophila///Fragment	NM_009573	Mm.335350	yes	22771	http://bioinfo.vanderbilt.edu/webgestalt/llid_info.php?llid=22771	22771	Zic1
23934	Ly6h		lymphocyte antigen 6 complex, locus H		NM_011837	Mm.22154	yes	23934	http://bioinfo.vanderbilt.edu/webgestalt/llid_info.php?llid=23934	23934	Ly6h
23963	Odz1	Odz2///TCAP-1///Ten-m1	odd Oz/ten-m homolog 1 (Drosophila)	Ten-1 Tenascin-M1 Ten-m1	NM_011855	Mm.327698	yes	23963	http://bioinfo.vanderbilt.edu/webgestalt/llid_info.php?llid=23963	23963	Odz1
24012	Rgs7		regulator of G protein signaling 7	RGS7///Fragment	NM_011880	Mm.7956	yes	24012	http://bioinfo.vanderbilt.edu/webgestalt/llid_info.php?llid=24012	24012	Rgs7
24050	2009-09-03	Sep3///AV154067///3110018K01Rik///B530002E20Rik	septin 3	Fragment	NM_011889	Mm.309707	yes	24050	http://bioinfo.vanderbilt.edu/webgestalt/llid_info.php?llid=24050	24050	38597
26414	Mapk10	JNK3///JNK3B1///p493F12///Serk2///JNK3B2///p54bSAPK///SAPK(beta)	mitogen activated protein kinase 10	Mapk10 protein JNK3 alpha2 protein kinase///c-Jun N-terminal kinase 3	NM_009158	Mm.39253	yes	26414	http://bioinfo.vanderbilt.edu/webgestalt/llid_info.php?llid=26414	26414	Mapk10
26875	Pclo	Acz///Pico///mKIAA0559	piccolo (presynaptic cytomatrix protein)	Fragment///Brain-derived HLMN protein///Aczonin Multidomain presynaptic cytomatrix protein	NM_011995	Mm.146275	yes	26875	http://bioinfo.vanderbilt.edu/webgestalt/llid_info.php?llid=26875	26875	Pclo
26938	St6galnac5	AI851940///Siat7e	ST6 (alpha-N-acetyl-neuraminyl-2,3-beta-galactosyl-1,3)-N-acetylgalactosaminide alpha-2,6-sialyltransferase 5	GD1 alpha synthase Sialyltransferase 7E///GalNAc alpha-2,6-sialyltransferase V ST6GalNAc V///Alpha-N-acetyl-neuraminyl-2,3-beta-galactosyl-1, 3	NM_012028	Mm.40915	yes	26938	http://bioinfo.vanderbilt.edu/webgestalt/llid_info.php?llid=26938	26938	St6galnac5
27062	Cadps	AU067781///CAPS///MGC90712///mKIAA1121///CAPS1	Ca<2+>dependent activator protein for secretion	CAPS-1///AP AtAPx01	NM_001042617///NM_012061	Mm.260881	yes	27062	http://bioinfo.vanderbilt.edu/webgestalt/llid_info.php?llid=27062	27062	Cadps
29819	Stau2		staufen (RNA binding protein) homolog 2 (Drosophila)		NM_025303	Mm.216257	yes	29819	http://bioinfo.vanderbilt.edu/webgestalt/llid_info.php?llid=29819	29819	Stau2
29859	Sult4a1	2400007A17Rik///Sultx3///AI853543///BR-STL-1	sulfotransferase family 4A, member 1	mBR-STL Nervous system sulfotransferase NST	NM_013873	Mm.248796	yes	29859	http://bioinfo.vanderbilt.edu/webgestalt/llid_info.php?llid=29859	29859	Sult4a1
29873	Cspg5	NGC///AI604859///CALEB	chondroitin sulfate proteoglycan 5	Neuroglycan C	NM_013884	Mm.38496	yes	29873	http://bioinfo.vanderbilt.edu/webgestalt/llid_info.php?llid=29873	29873	Cspg5
30052	Pcsk1n	Pan3///SAAS///proSAAS///AI848336///MGC19107	proprotein convertase subtilisin/kexin type 1 inhibitor	Proprotein convertase 1 inhibitor IA-4///l-LEN///b-PEN-LEN SAAS CT1-49///b-LEN SAAS CT25-40///pro-SAAS	NM_013892	Mm.4881	yes	30052	http://bioinfo.vanderbilt.edu/webgestalt/llid_info.php?llid=30052	30052	Pcsk1n
30959	Ddx25	AW047046///GRTH	DEAD (Asp-Glu-Ala-Asp) box polypeptide 25	Gonadotropin-regulated testicular RNA helicase///GONADOTROPIN-REGULATED TESTICULAR RNA HELICASE///DEAD box protein 25///aspartate-glutamate-alanine-aspartate	NM_013932	Mm.291723	yes	30959	http://bioinfo.vanderbilt.edu/webgestalt/llid_info.php?llid=30959	30959	Ddx25
50791	Magi2	Magi-2///Acvrip1///Acvri1///S-SCAM///mKIAA0705///Acvrinp1	membrane associated guanylate kinase, WW and PDZ domain containing 2	Membrane-associated guanylate kinase inverted 2 MAGI-2///Acvrip1///Atrophin-1-interacting protein 1///Fragment		Mm.332231	yes	50791	http://bioinfo.vanderbilt.edu/webgestalt/llid_info.php?llid=50791	50791	Magi2
50876	Tmod2	NTMOD///N-Tmod	tropomodulin 2	Fragment///Neuronal tropomodulin N-Tmod	NM_001038710///NM_016711	Mm.291880///Mm.427635	yes	50876	http://bioinfo.vanderbilt.edu/webgestalt/llid_info.php?llid=50876	50876	Tmod2
50914	Olig1	Oligo1///Olg-1///Bhlhb6///AI836478///AW494459	oligodendrocyte transcription factor 1	Fragment///Oligo1	NM_016968	Mm.39300	yes	50914	http://bioinfo.vanderbilt.edu/webgestalt/llid_info.php?llid=50914	50914	Olig1
51799	Rap2ip	Rpip8	Rap2 interacting protein		NM_016759	Mm.2560	yes	51799	http://bioinfo.vanderbilt.edu/webgestalt/llid_info.php?llid=51799	51799	Rap2ip
52250	Reep1	D6Ertd253e///C87808///AW558420	receptor accessory protein 1		NM_178608	Mm.146332	yes	52250	http://bioinfo.vanderbilt.edu/webgestalt/llid_info.php?llid=52250	52250	Reep1
52822	Rufy3	Ripx///AW455998///D5Bwg0860e///mKIAA0871///AW538594///2810428M05Rik///6330416M07Rik	RUN and FYVE domain containing 3	Rap2-interacting protein x RIPx	NM_027530	Mm.270469	yes	52822	http://bioinfo.vanderbilt.edu/webgestalt/llid_info.php?llid=52822	52822	Rufy3
52897	D11Bwg0517e		DNA segment, Chr 11, Brigham & Women's Genetics 0517 expressed	Fragment	NM_001024931///NM_001039167///NM_001039168	Mm.341103	yes	52897	http://bioinfo.vanderbilt.edu/webgestalt/llid_info.php?llid=52897	52897	D11Bwg0517e
52906	Ahi1	Ahi-1///D10Bwg0629e///1700015F03Rik	Abelson helper integration site	Abelson helper integration site 1 protein AHI-1///Fragment	NM_026203	Mm.253280	yes	52906	http://bioinfo.vanderbilt.edu/webgestalt/llid_info.php?llid=52906	52906	Ahi1
53623	Gria3	2900064I19Rik///Glur-3///KIAA4184///mKIAA4184///Glur3	glutamate receptor, ionotropic, AMPA3 (alpha 3)	AMPA-selective glutamate receptor 3///alpha 3///GluR-3 GluR-C GluR-K3	NM_016886	Mm.327681	yes	53623	http://bioinfo.vanderbilt.edu/webgestalt/llid_info.php?llid=53623	53623	Gria3
54003	Nell2	mel91///R75516///A330108N19Rik	NEL-like 2 (chicken)	Chicken///NEL-like protein 2///chicken///chicken, full insert sequence. Fragment///MEL91 protein	NM_016743	Mm.3959	yes	54003	http://bioinfo.vanderbilt.edu/webgestalt/llid_info.php?llid=54003	54003	Nell2
54393	Gabbr1	GABAbR1///bM573K1.1	gamma-aminobutyric acid (GABA-B) receptor, 1	GABA-B-R1 Gb1///GABA-B///Fragment	NM_019439	Mm.32191	yes	54393	http://bioinfo.vanderbilt.edu/webgestalt/llid_info.php?llid=54393	54393	Gabbr1
54418	Fmn2	AU024104	formin 2	Fragment	NM_019445	Mm.330620///Mm.394360	yes	54418	http://bioinfo.vanderbilt.edu/webgestalt/llid_info.php?llid=54418	54418	Fmn2
56177	Olfm1	AMY///AW742568///Noe1///OlfA///Pancortin///Pancortin3	olfactomedin 1	Olfactomedin-1 Pancortin///Olfm1 protein///Neuronal olfactomedin-related ER localized protein	NM_001038612///NM_001038613///NM_001038614///NM_019498	Mm.43278	yes	56177	http://bioinfo.vanderbilt.edu/webgestalt/llid_info.php?llid=56177	56177	Olfm1
56191	Tro	Tnn///Maged3l///AA409408///Trol///Maged3///magphinin	trophinin	Magphinin///Fragment	NM_001002272///NM_019548	Mm.3597	yes	56191	http://bioinfo.vanderbilt.edu/webgestalt/llid_info.php?llid=56191	56191	Tro
56363	Tmeff2	4832418D20Rik	transmembrane protein with EGF-like and two follistatin-like domains 2	Tomoregulin TR	NM_019790	Mm.245154	yes	56363	http://bioinfo.vanderbilt.edu/webgestalt/llid_info.php?llid=56363	56363	Tmeff2
56370	Tagln3	2700038H05Rik///2900005O10Rik///Np25///AI426007	transgelin 3	Neuronal protein NP25	NM_019754	Mm.24183	yes	56370	http://bioinfo.vanderbilt.edu/webgestalt/llid_info.php?llid=56370	56370	Tagln3
56471	Stmn4	RB3///Lagl///R75359	stathmin-like 4	Stathmin-like protein B3 RB3	NM_019675	Mm.35474	yes	56471	http://bioinfo.vanderbilt.edu/webgestalt/llid_info.php?llid=56471	56471	Stmn4
56710	Dbc1	BRINP///Brinp1///Dbccr1	deleted in bladder cancer 1 (human)	BMP/retinoic acid-inducible neural-specific protein 1///Deleted in bladder cancer 1 protein homolog	NM_019967	Mm.248788	yes	56710	http://bioinfo.vanderbilt.edu/webgestalt/llid_info.php?llid=56710	56710	Dbc1
56772	Mllt11	Af1q///AI839562///Zfp692	myeloid/lymphoid or mixed-lineage leukemia (trithorax homolog, Drosophila); translocated to, 11		NM_019914	Mm.331208	yes	56772	http://bioinfo.vanderbilt.edu/webgestalt/llid_info.php?llid=56772	56772	Mllt11
56839	Lgi1	BB130740	leucine-rich repeat LGI family, member 1		NM_020278	Mm.298251///Mm.397938	yes	56839	http://bioinfo.vanderbilt.edu/webgestalt/llid_info.php?llid=56839	56839	Lgi1
56876	Nelf		nasal embryonic LHRH factor	Jacob protein	NM_001039386///NM_001039387///NM_020276	Mm.42956	yes	56876	http://bioinfo.vanderbilt.edu/webgestalt/llid_info.php?llid=56876	56876	Nelf
57340	Jph3	JP-3///MGC124339///Jp3///MGC124338///MGC124340	junctophilin 3	Junctophilin type 3 JP-3	NM_020605	Mm.306870	yes	57340	http://bioinfo.vanderbilt.edu/webgestalt/llid_info.php?llid=57340	57340	Jph3
57754	Cend1	AI415214///BM88///1500001H12Rik	cell cycle exit and neuronal differentiation 1	BM88 antigen	NM_021316	Mm.87027	yes	57754	http://bioinfo.vanderbilt.edu/webgestalt/llid_info.php?llid=57754	57754	Cend1
57775	Usp29	Ocat	ubiquitin specific peptidase 29	Fragment///Ubiquitin-specific-processing protease 29///Deubiquitinating enzyme 29	NM_021323	Mm.40752///Mm.394138	yes	57775	http://bioinfo.vanderbilt.edu/webgestalt/llid_info.php?llid=57775	57775	Usp29
57776	Ttyh1	tty///4930459B04Rik///6330408P11Rik	tweety homolog 1 (Drosophila)	Drosophila, full insert sequence///Fragment///Drosophila///Ttyh1 protein	NM_001001454///NM_021324	Mm.29729///Mm.410763	yes	57776	http://bioinfo.vanderbilt.edu/webgestalt/llid_info.php?llid=57776	57776	Ttyh1
58188	2900093B09Rik	AB030198	RIKEN cDNA 2900093B09 gene	Fragment	NM_021387	Mm.150675	yes	58188	http://bioinfo.vanderbilt.edu/webgestalt/llid_info.php?llid=58188	58188	2900093B09Rik
58238	A830059I20Rik	AB041569	RIKEN cDNA A830059I20 gene	Fragment	NM_021427	Mm.113787	yes	58238	http://bioinfo.vanderbilt.edu/webgestalt/llid_info.php?llid=58238	58238	A830059I20Rik
58242	Nudt11	DIPP3///DIPP3b	nudix (nucleoside diphosphate linked moiety X)-type motif 11	DIPP-3 beta DIPP3 beta///Nudix motif 11	NM_021431	Mm.41198	yes	58242	http://bioinfo.vanderbilt.edu/webgestalt/llid_info.php?llid=58242	58242	Nudt11
58243	Nap1l5	1110020M21Rik	nucleosome assembly protein 1-like 5	Fragment///Nucleosome assembly protein 1-like 5	NM_021432	Mm.389747	yes	58243	http://bioinfo.vanderbilt.edu/webgestalt/llid_info.php?llid=58243	58243	Nap1l5
58802	Kcnmb4	MGC143660///1700058G18Rik///2900045G12Rik	potassium large conductance calcium-activated channel, subfamily M, beta member 4	BK channel subunit beta 4 Slo-beta 4 KVCAbeta 4///Charybdotoxin receptor subunit beta 4 BKbeta4	NM_021452	Mm.245800	yes	58802	http://bioinfo.vanderbilt.edu/webgestalt/llid_info.php?llid=58802	58802	Kcnmb4
58807	Slco1c1	OATP-F///MGC90655///Oatp2///Slc21a14	solute carrier organic anion transporter family, member 1c1	Organic anion transporter F OATP-F///Organic anion-transporting polypeptide 14///OATP2	NM_021471	Mm.284495	yes	58807	http://bioinfo.vanderbilt.edu/webgestalt/llid_info.php?llid=58807	58807	Slco1c1
59049	Slc22a17	Boct///mBOCT///AU041908///AW555662///BOIT///1700094C23Rik	solute carrier family 22 (organic cation transporter), member 17	Fragment	NM_021551	Mm.27435	yes	59049	http://bioinfo.vanderbilt.edu/webgestalt/llid_info.php?llid=59049	59049	Slc22a17
60597	Mapk8ip2	R75148///AW049958///3230402N03Rik///Jip2///AI847694	mitogen-activated protein kinase 8 interacting protein 2	JIP-2 JNK MAP kinase scaffold protein 2 Islet-brain-2///IB-2 Mitogen-activated protein kinase 8-interacting protein 2///Fragment	NM_021921	Mm.173337///Mm.391684	yes	60597	http://bioinfo.vanderbilt.edu/webgestalt/llid_info.php?llid=60597	60597	Mapk8ip2
64450	Gpr85	DKFZp761L08121///2900026B03Rik	G protein-coupled receptor 85		NM_145066	Mm.167625	yes	64450	http://bioinfo.vanderbilt.edu/webgestalt/llid_info.php?llid=64450	64450	Gpr85
66257	Nicn1	1500032A17Rik	nicolin 1	Tubulin polyglutamylase complex subunit 5 PGs5 p24	NM_025449	Mm.10407	yes	66257	http://bioinfo.vanderbilt.edu/webgestalt/llid_info.php?llid=66257	66257	Nicn1
66297	2610017I09Rik		RIKEN cDNA 2610017I09 gene			Mm.45203	yes	66297	http://bioinfo.vanderbilt.edu/webgestalt/llid_info.php?llid=66297	66297	2610017I09Rik
66995	Zcchc18	Sizn2///1500031H04Rik	zinc finger, CCHC domain containing 18		NM_001035509///NM_001035510///NM_025893	Mm.276518	yes	66995	http://bioinfo.vanderbilt.edu/webgestalt/llid_info.php?llid=66995	66995	Zcchc18
67254	2900011O08Rik		RIKEN cDNA 2900011O08 gene		NM_144518	Mm.216217	yes	67254	http://bioinfo.vanderbilt.edu/webgestalt/llid_info.php?llid=67254	67254	2900011O08Rik
67295	Rab3c	3110037E15Rik///2700062I01Rik///3110015B08Rik///MGC124069///AI850886	RAB3C, member RAS oncogene family	Rab3C RAB3C, member RAS oncogene family	NM_023852	Mm.390643	yes	67295	http://bioinfo.vanderbilt.edu/webgestalt/llid_info.php?llid=67295	67295	Rab3c
67298	Gprasp1	GASP1///MGC100209///GASP///C87852///2210415K24Rik///3110031O14Rik	G protein-coupled receptor associated sorting protein 1	GASP-1	NM_001004359///NM_001005385///NM_026081	Mm.271980	yes	67298	http://bioinfo.vanderbilt.edu/webgestalt/llid_info.php?llid=67298	67298	Gprasp1
67412	6330407J23Rik		RIKEN cDNA 6330407J23 gene	Fragment	NM_026138	Mm.390264	yes	67412	http://bioinfo.vanderbilt.edu/webgestalt/llid_info.php?llid=67412	67412	6330407J23Rik
67564	Tmem35	9030603L14Rik///AI841526	transmembrane protein 35	Transmembrane protein 35	NM_026239	Mm.41489	yes	67564	http://bioinfo.vanderbilt.edu/webgestalt/llid_info.php?llid=67564	67564	Tmem35
67790	Rab39b	6330580M05Rik	RAB39B, member RAS oncogene family		NM_175122	Mm.45148	yes	67790	http://bioinfo.vanderbilt.edu/webgestalt/llid_info.php?llid=67790	67790	Rab39b
67792	Rgs8	6530413N01Rik	regulator of G-protein signaling 8	RGS8	NM_026380	Mm.379143	yes	67792	http://bioinfo.vanderbilt.edu/webgestalt/llid_info.php?llid=67792	67792	Rgs8
67826	1110031B06Rik	RP23-378H5.4	RIKEN cDNA 1110031B06 gene	Novel protein 1110031B06Rik	NM_144521	Mm.26680	yes	67826	http://bioinfo.vanderbilt.edu/webgestalt/llid_info.php?llid=67826	67826	1110031B06Rik
68566	Drd1ip	0710001P07Rik///1110004A22Rik///Calcyon	dopamine receptor D1 interacting protein		NM_026769	Mm.44241	yes	68566	http://bioinfo.vanderbilt.edu/webgestalt/llid_info.php?llid=68566	68566	Drd1ip
68666	Svop	1110030H18Rik///AI415691	SV2 related protein		NM_026805	Mm.63584	yes	68666	http://bioinfo.vanderbilt.edu/webgestalt/llid_info.php?llid=68666	68666	Svop
68977	Haghl	C330022E15Rik///MGC101974///2810014I23Rik///AI844861///1500017E18Rik	hydroxyacylglutathione hydrolase-like	Haghl protein	NM_026897	Mm.29230	yes	68977	http://bioinfo.vanderbilt.edu/webgestalt/llid_info.php?llid=68977	68977	Haghl
69807	Trim32	3f3///Zfp117///1810045E12Rik	tripartite motif protein 32	A///Fragment	NM_053084	Mm.22786	yes	69807	http://bioinfo.vanderbilt.edu/webgestalt/llid_info.php?llid=69807	69807	Trim32
69894	2010107G23Rik	AA545165	RIKEN cDNA 2010107G23 gene		NM_027251	Mm.294126	yes	69894	http://bioinfo.vanderbilt.edu/webgestalt/llid_info.php?llid=69894	69894	2010107G23Rik
70357	Kcnip1	2900046L02Rik///3202002F18Rik///KCHIP1///AW494471///AI842357///Kchip1.2	Kv channel-interacting protein 1	Potassium channel-interacting protein 1///KChIP1	NM_027398	Mm.252514	yes	70357	http://bioinfo.vanderbilt.edu/webgestalt/llid_info.php?llid=70357	70357	Kcnip1
70911	Phyhipl	4921522K17Rik///AI267048	phytanoyl-CoA hydroxylase interacting protein-like	Fragment	NM_178621	Mm.181061	yes	70911	http://bioinfo.vanderbilt.edu/webgestalt/llid_info.php?llid=70911	70911	Phyhipl
71069	Stox2	mKIAA1392///4933409N07Rik///AI449080///AI835114///MGC107432	storkhead box 2	Fragment	NM_175162	Mm.23973///Mm.384665	yes	71069	http://bioinfo.vanderbilt.edu/webgestalt/llid_info.php?llid=71069	71069	Stox2
71803	Slc25a18	AW125787///MGC151205///1500015I14Rik	solute carrier family 25 (mitochondrial carrier), member 18			Mm.425340	yes	71803	http://bioinfo.vanderbilt.edu/webgestalt/llid_info.php?llid=71803	71803	Slc25a18
72296	Rusc1	NESCA///2210403N08Rik///AA408288	RUN and SH3 domain containing 1	Fragment	NM_028188	Mm.27687	yes	72296	http://bioinfo.vanderbilt.edu/webgestalt/llid_info.php?llid=72296	72296	Rusc1
72320	2510003E04Rik	mKIAA1279///MGC107132///0710007C18Rik	RIKEN cDNA 2510003E04 gene		NM_028197	Mm.258955	yes	72320	http://bioinfo.vanderbilt.edu/webgestalt/llid_info.php?llid=72320	72320	2510003E04Rik
72480	Tspyl4	2610102M01Rik///B230210I21Rik///D10Bwg0791e	TSPY-like 4	NUCLEOSOME ASSEMBLY PROTEIN DOMAIN CONTAING PROTEIN///TSPY-like 4	NM_030203	Mm.21485	yes	72480	http://bioinfo.vanderbilt.edu/webgestalt/llid_info.php?llid=72480	72480	Tspyl4
72585	Lypd1	2700050C12Rik///AI853408///Lypdc1///C530008O16Rik///Lynx2	Ly6/Plaur domain containing 1		NM_145100	Mm.32727	yes	72585	http://bioinfo.vanderbilt.edu/webgestalt/llid_info.php?llid=72585	72585	Lypd1
72661	2810032E02Rik	MGC118314	RIKEN cDNA 2810032E02 gene			Mm.320384	yes	72661	http://bioinfo.vanderbilt.edu/webgestalt/llid_info.php?llid=72661	72661	2810032E02Rik
72693	Zcchc12	2810028A01Rik///AV136720	zinc finger, CCHC domain containing 12		NM_028325	Mm.297698	yes	72693	http://bioinfo.vanderbilt.edu/webgestalt/llid_info.php?llid=72693	72693	Zcchc12
72832	Crtac1	2810454P21Rik///AW047536	cartilage acidic protein 1	CEP-68 ASPIC///CRTAC1-B protein	NM_145123	Mm.313558	yes	72832	http://bioinfo.vanderbilt.edu/webgestalt/llid_info.php?llid=72832	72832	Crtac1
72844	Kctd17	AW742389///N28155///2900008M13Rik///AA414907	potassium channel tetramerisation domain containing 17			Mm.390816///Mm.432074	yes	72844	http://bioinfo.vanderbilt.edu/webgestalt/llid_info.php?llid=72844	72844	Kctd17
72898	Asphd2	9230106G13Rik///MGC54823///2900006N09Rik	aspartate beta-hydroxylase domain containing 2		NM_028386	Mm.151745///Mm.397047	yes	72898	http://bioinfo.vanderbilt.edu/webgestalt/llid_info.php?llid=72898	72898	Asphd2
72930	Ppp2r2b	PR55-BETA///MGC113781///2900026H06Rik///E130009M08Rik///6330404L05Rik///PP2A-PR55B///SCA12	protein phosphatase 2 (formerly 2A), regulatory subunit B (PR 52), beta isoform	PP2A, subunit B, PR55-beta isoform///PP2A, SUBUNIT B, R2-BETA ISOFORM///PP2A, subunit B, B-beta isoform///PP2A, SUBUNIT B, B55- BETA ISOFORM///Formerly 2A, regulatory subunit B PR 52	NM_027531///NM_028392	Mm.26134	yes	72930	http://bioinfo.vanderbilt.edu/webgestalt/llid_info.php?llid=72930	72930	Ppp2r2b
73032	Ttc9b	MGC107339///2900074C18Rik	tetratricopeptide repeat domain 9B	Tetratricopeptide repeat domain 9B	NM_028417	Mm.44095	yes	73032	http://bioinfo.vanderbilt.edu/webgestalt/llid_info.php?llid=73032	73032	Ttc9b
73047	Camk2n2	2900075A18Rik	calcium/calmodulin-dependent protein kinase II inhibitor 2			Mm.425977	yes	73047	http://bioinfo.vanderbilt.edu/webgestalt/llid_info.php?llid=73047	73047	Camk2n2
73094	Sgip1	3110007P09Rik///gag	SH3-domain GRB2-like (endophilin) interacting protein 1	Fragment	NM_144906	Mm.172991///Mm.238094	yes	73094	http://bioinfo.vanderbilt.edu/webgestalt/llid_info.php?llid=73094	73094	Sgip1
73242	2610110G12Rik	2610008K08Rik///0610011P08Rik///3110080J08Rik	RIKEN cDNA 2610110G12 gene	Nat	NM_028476	Mm.273155	yes	73242	http://bioinfo.vanderbilt.edu/webgestalt/llid_info.php?llid=73242	73242	2610110G12Rik
73991	Spg3a	SPG3///4930435M24Rik///FSP1///AD-FSP	spastic paraplegia 3A homolog (human)	GTP-binding protein 3///GBP-3	NM_178628	Mm.386814///Mm.394588	yes	73991	http://bioinfo.vanderbilt.edu/webgestalt/llid_info.php?llid=73991	73991	Spg3a
74002	Psd2	AW125584///6330404E20Rik///EFA6C	pleckstrin and Sec7 domain containing 2	Fragment///Pleckstrin and Sec7 domain containing 2	NM_028707	Mm.196944	yes	74002	http://bioinfo.vanderbilt.edu/webgestalt/llid_info.php?llid=74002	74002	Psd2
74020	Cpne4	4933406O10Rik///3632411M23Rik	copine IV	Copine IV	NM_028719	Mm.326240	yes	74020	http://bioinfo.vanderbilt.edu/webgestalt/llid_info.php?llid=74020	74020	Cpne4
74189	Phactr3	scapinin///KIAA4224///SCAPIN1///mKIAA4224///H17739///4930415A02Rik///1500003N10Rik	phosphatase and actin regulator 3	Scapinin1 Scapinin1D Scapinin1A///Fragment///Scapinin	NM_001007154///NM_028806	Mm.44413///Mm.396744	yes	74189	http://bioinfo.vanderbilt.edu/webgestalt/llid_info.php?llid=74189	74189	Phactr3
74284	1700086L19Rik	AU016007///1700006L05Rik	RIKEN cDNA 1700086L19 gene			Mm.287421	yes	74284	http://bioinfo.vanderbilt.edu/webgestalt/llid_info.php?llid=74284	74284	1700086L19Rik
74342	Lrrtm1	AW125451///4632401D06Rik	leucine rich repeat transmembrane neuronal 1		NM_028880	Mm.292568	yes	74342	http://bioinfo.vanderbilt.edu/webgestalt/llid_info.php?llid=74342	74342	Lrrtm1
74443	4933406E20Rik	MGC130597///Ph-4///AI853847///BB128974	RIKEN cDNA 4933406E20 gene		NM_028944	Mm.226534	yes	74443	http://bioinfo.vanderbilt.edu/webgestalt/llid_info.php?llid=74443	74443	4933406E20Rik
75104	Mmd2		monocyte to macrophage differentiation-associated 2			Mm.48712	yes	75104	http://bioinfo.vanderbilt.edu/webgestalt/llid_info.php?llid=75104	75104	Mmd2
76217	Jakmip2	D930046L20Rik///AI850334///6430702L21Rik	janus kinase and microtubule interacting protein 2	Fragment		Mm.134602	yes	76217	http://bioinfo.vanderbilt.edu/webgestalt/llid_info.php?llid=76217	76217	Jakmip2
76252	Atp6v0e2	NM9.2///0610006O14Rik	ATPase, H+ transporting, lysosomal V0 subunit E2		NM_133764///NM_133764	Mm.30214	yes	76252	http://bioinfo.vanderbilt.edu/webgestalt/llid_info.php?llid=76252	76252	Atp6v0e2
76686	1500005P14Rik	AI844915	RIKEN cDNA 1500005P14 gene	Fragment		Mm.159258	yes	76686	http://bioinfo.vanderbilt.edu/webgestalt/llid_info.php?llid=76686	76686	1500005P14Rik
76897	0710005M24Rik		RIKEN cDNA 0710005M24 gene	HNRNP C1 / HNRNP C2	NM_178631	Mm.121014///Mm.422625	yes	76897	http://bioinfo.vanderbilt.edu/webgestalt/llid_info.php?llid=76897	76897	0710005M24Rik
76980	3110006E14Rik		RIKEN cDNA 3110006E14 gene	Fragment		Mm.23960	yes	76980	http://bioinfo.vanderbilt.edu/webgestalt/llid_info.php?llid=76980	76980	3110006E14Rik
76982	3110035E14Rik	R75066///AV164974///AI415019	RIKEN cDNA 3110035E14 gene		NM_178399	Mm.279818	yes	76982	http://bioinfo.vanderbilt.edu/webgestalt/llid_info.php?llid=76982	76982	3110035E14Rik
77097	Tanc2	5730590C14Rik///3526402J09Rik	tetratricopeptide repeat, ankyrin repeat and coiled-coil containing 2	Fragment		Mm.22501///Mm.425713	yes	77097	http://bioinfo.vanderbilt.edu/webgestalt/llid_info.php?llid=77097	77097	Tanc2
78070	Cpt1c	6530437J22Rik///MGC101932///9630004I06Rik	carnitine palmitoyltransferase 1c	Carnitine palmitoyltransferase 1C CPT IC	NM_153679	Mm.231465	yes	78070	http://bioinfo.vanderbilt.edu/webgestalt/llid_info.php?llid=78070	78070	Cpt1c
78533	C030002O17Rik	AI834970///C030021G16Rik	RIKEN cDNA C030002O17 gene	Fragment	NM_172432	Mm.39910///Mm.401309///Mm.430815	yes	78533	http://bioinfo.vanderbilt.edu/webgestalt/llid_info.php?llid=78533	78533	C030002O17Rik
80515	A030009H04Rik	2310043C11Rik///MNCb-2875///AA589459///AB041807	RIKEN cDNA A030009H04 gene		NM_020591	Mm.5324	yes	80515	http://bioinfo.vanderbilt.edu/webgestalt/llid_info.php?llid=80515	80515	A030009H04Rik
80890	Trim2	mKIAA0517///narf///KIAA0517	tripartite motif protein 2	Fragment	NM_030706	Mm.44876	yes	80890	http://bioinfo.vanderbilt.edu/webgestalt/llid_info.php?llid=80890	80890	Trim2
83766	Actl6b	Baf53b///ArpNa///Actl6	actin-like 6B	53 kDa BRG1-associated factor B	NM_031404	Mm.31646	yes	83766	http://bioinfo.vanderbilt.edu/webgestalt/llid_info.php?llid=83766	83766	Actl6b
93843	Pnck	Bstk3///Punc///caMKlb1///CaMKlb2///Camk1b	pregnancy upregulated non-ubiquitously expressed CaM kinase	CaM kinase IB CaM kinase I beta CaMKI-beta CaM-KI beta	NM_012040	Mm.89564	yes	93843	http://bioinfo.vanderbilt.edu/webgestalt/llid_info.php?llid=93843	93843	Pnck
94253	Hecw1	9330116H24Rik///Nedl1///AV273951///E130207I19Rik	HECT, C2 and WW domain containing E3 ubiquitin protein ligase 1	Fragment		Mm.125298	yes	94253	http://bioinfo.vanderbilt.edu/webgestalt/llid_info.php?llid=94253	94253	Hecw1
94332	Igsf4b	BIgR///Necl1///Tsll1///Necl-1///SynCAM3	immunoglobulin superfamily, member 4B	Nectin-like protein 1///Necl-1 TSLC1-like protein 1 Synaptic cell adhesion molecule 3	NM_053199	Mm.330524	yes	94332	http://bioinfo.vanderbilt.edu/webgestalt/llid_info.php?llid=94332	94332	Igsf4b
96935	Susd4	AI848994///E430021N18Rik///MGC30368///N28096	sushi domain containing 4		NM_144796	Mm.331052	yes	96935	http://bioinfo.vanderbilt.edu/webgestalt/llid_info.php?llid=96935	96935	Susd4
99512	Wdr47	mKIAA0893///AA552998///1810073M12Rik	WD repeat domain 47	Fragment	NM_181400	Mm.285968	yes	99512	http://bioinfo.vanderbilt.edu/webgestalt/llid_info.php?llid=99512	99512	Wdr47
100017	Ldlrap1	Arh///AA691260///Arh1///FHCB1///ARH2///FHCB2	low density lipoprotein receptor adaptor protein 1	Fragment	NM_145554	Mm.27486	yes	100017	http://bioinfo.vanderbilt.edu/webgestalt/llid_info.php?llid=100017	100017	Ldlrap1
102747	Lrrc49	AW050057///D430025H09Rik///AI430817	leucine rich repeat containing 49	PGs4 p79	NM_145616	Mm.269413	yes	102747	http://bioinfo.vanderbilt.edu/webgestalt/llid_info.php?llid=102747	102747	Lrrc49
102774	Bbs4	AW742241///AW537059///D9Ertd464e	Bardet-Biedl syndrome 4 homolog (human)	Fragment	NM_175325	Mm.200714	yes	102774	http://bioinfo.vanderbilt.edu/webgestalt/llid_info.php?llid=102774	102774	Bbs4
102954	Nudt10	AI853080///Dipp3a	nudix (nucleoside diphosphate linked moiety X)-type motif 10	DIPP-3 alpha DIPP3 alpha///Nudix motif 10	NM_001031664	Mm.426101	yes	102954	http://bioinfo.vanderbilt.edu/webgestalt/llid_info.php?llid=102954	102954	Nudt10
103098	Slc6a15	AA536730///AI326451///AI326450	solute carrier family 6 (neurotransmitter transporter), member 15	Fragment///Orphan transporter v7-3 Solute carrier family 6 member 15///ORPHAN TRANSPORTER V7-3	NM_175328	Mm.246703	yes	103098	http://bioinfo.vanderbilt.edu/webgestalt/llid_info.php?llid=103098	103098	Slc6a15
103712	6330403K07Rik	UGS148///AI415455///RP23-83I13.10	RIKEN cDNA 6330403K07 gene	Novel protein///UGS148 protein	NM_134022	Mm.27768	yes	103712	http://bioinfo.vanderbilt.edu/webgestalt/llid_info.php?llid=103712	103712	6330403K07Rik
104001	Rtn1	Nsp///R75279///Rtn1-b///0710005K15Rik///4930441F12Rik///MGC40985///Rtn1-a///Rtn1-c	reticulon 1	Neuroendocrine-specific protein	NM_001007596///NM_153457	Mm.221275	yes	104001	http://bioinfo.vanderbilt.edu/webgestalt/llid_info.php?llid=104001	104001	Rtn1
104082	Wdr7	mKIAA0541///TRAG///AI462727	WD repeat domain 7	TGF-beta resistance-associated protein TRAG///Fragment		Mm.30850	yes	104082	http://bioinfo.vanderbilt.edu/webgestalt/llid_info.php?llid=104082	104082	Wdr7
104885	AI839735		expressed sequence AI839735		NM_178915	Mm.37751	yes	104885	http://bioinfo.vanderbilt.edu/webgestalt/llid_info.php?llid=104885	104885	AI839735
106014	AW049604	TAFA5	expressed sequence AW049604	Chemokine-like protein TAFA-5	NM_134096	Mm.244319	yes	106014	http://bioinfo.vanderbilt.edu/webgestalt/llid_info.php?llid=106014	106014	AW049604
107528	Magee1	AI847422///mMage-e1///DAMAGE	melanoma antigen, family E, 1		NM_053201	Mm.24341	yes	107528	http://bioinfo.vanderbilt.edu/webgestalt/llid_info.php?llid=107528	107528	Magee1
108013	Brunol4	Brul4///A230070D14Rik///BRUNOL-4///C130060B05Rik///CELF4	bruno-like 4, RNA binding protein (Drosophila)	Drosophila///Fragment	NM_133195	Mm.266435	yes	108013	http://bioinfo.vanderbilt.edu/webgestalt/llid_info.php?llid=108013	108013	Brunol4
108073	Grm7	6330570A01Rik///C030018L03///Gpr1g///mGluR7///E130018M02Rik///MGC90857///Gprc1g///BB176677	glutamate receptor, metabotropic 7	Fragment///mGluR7	NM_177328	Mm.240881	yes	108073	http://bioinfo.vanderbilt.edu/webgestalt/llid_info.php?llid=108073	108073	Grm7
108760	Galntl1	AI415388///mpp-GalNAc-T16///5730405L21Rik	UDP-N-acetyl-alpha-D-galactosamine:polypeptide N-acetylgalactosaminyltransferase-like 1	Fragment///Polypeptide GalNAc transferase-like protein 1///GalNAc-T-like protein 1 pp-GaNTase-like protein 1///Galntl1 protein		Mm.308296	yes	108760	http://bioinfo.vanderbilt.edu/webgestalt/llid_info.php?llid=108760	108760	Galntl1
109241	Mbd5	AA536666///AI426407///C030040A15Rik///9430004D19Rik	methyl-CpG binding domain protein 5	Fragment		Mm.425081	yes	109241	http://bioinfo.vanderbilt.edu/webgestalt/llid_info.php?llid=109241	109241	Mbd5
110876	Scn2a1	Nav1.2///6430408L10///Scn2a///A230052E19Rik	sodium channel, voltage-gated, type II, alpha 1	Fragment		Mm.220329	yes	110876	http://bioinfo.vanderbilt.edu/webgestalt/llid_info.php?llid=110876	110876	Scn2a1
170571	Cntnap4	Caspr4///E130114F09Rik	contactin associated protein-like 4	Fragment	NM_130457	Mm.209232///Mm.403088	yes	170571	http://bioinfo.vanderbilt.edu/webgestalt/llid_info.php?llid=170571	170571	Cntnap4
171469	Gpr37l1	CAG-18///D0Kist8///AW047233	G protein-coupled receptor 37-like 1	Fragment///ETBR-LP-2	NM_134438	Mm.272290	yes	171469	http://bioinfo.vanderbilt.edu/webgestalt/llid_info.php?llid=171469	171469	Gpr37l1
207182	Ggtl3	6330563L03Rik///MGC12004///1110017C11Rik	gamma-glutamyltransferase-like 3	Gamma-glutamyltransferase-like 3	NM_144786	Mm.41757	yes	207182	http://bioinfo.vanderbilt.edu/webgestalt/llid_info.php?llid=207182	207182	Ggtl3
209966	Pgbd5	2900019M05Rik///AI854313	piggyBac transposable element derived 5		NM_171824	Mm.234233	yes	209966	http://bioinfo.vanderbilt.edu/webgestalt/llid_info.php?llid=209966	209966	Pgbd5
210573	Gm323		gene model 323, (NCBI)	NCBI///Fragment	NM_001013749	Mm.329064///Mm.391006	yes	210573	http://bioinfo.vanderbilt.edu/webgestalt/llid_info.php?llid=210573	210573	Gm323
210933	Bai3	MGC107444///A830096D10Rik	brain-specific angiogenesis inhibitor 3	Fragment	NM_175642	Mm.336569	yes	210933	http://bioinfo.vanderbilt.edu/webgestalt/llid_info.php?llid=210933	210933	Bai3
211383	9430069J07Rik		RIKEN cDNA 9430069J07 gene	Fragment	NM_213727	Mm.330696	yes	211383	http://bioinfo.vanderbilt.edu/webgestalt/llid_info.php?llid=211383	211383	9430069J07Rik
211712	Pcdh9	1500001L12Rik///A730003J17Rik///C530050I23Rik///Gm297///AU021802///C630029H24Rik///Gm1213	protocadherin 9	Fragment		Mm.37126	yes	211712	http://bioinfo.vanderbilt.edu/webgestalt/llid_info.php?llid=211712	211712	Pcdh9
211739	Vstm2	BC027127///MGC38877///RP23-188C13.2///9330184N17Rik	V-set and transmembrane domain containing 2		NM_145967	Mm.284015	yes	211739	http://bioinfo.vanderbilt.edu/webgestalt/llid_info.php?llid=211739	211739	Vstm2
213262	Fstl5	9130207J01Rik	follistatin-like 5	Follistatin-like 5	NM_178673	Mm.379337	yes	213262	http://bioinfo.vanderbilt.edu/webgestalt/llid_info.php?llid=213262	213262	Fstl5
213582	Mtap9	5033421J10Rik///5330427D05Rik	microtubule-associated protein 9	Aster-associated protein		Mm.271269	yes	213582	http://bioinfo.vanderbilt.edu/webgestalt/llid_info.php?llid=213582	213582	Mtap9
214931	Fbxl16	BC042620	F-box and leucine-rich repeat protein 16			Mm.152289	yes	214931	http://bioinfo.vanderbilt.edu/webgestalt/llid_info.php?llid=214931	214931	Fbxl16
214951	Rhbdl1	Rhbdl///MGC28800	rhomboid, veinlet-like 1 (Drosophila)	RRP///Drosophila	NM_144816	Mm.40907	yes	214951	http://bioinfo.vanderbilt.edu/webgestalt/llid_info.php?llid=214951	214951	Rhbdl1
215085	Slc35f1	E130016L02///Duf6	solute carrier family 35, member F1	NOVEL PROTEIN homolog	NM_178675	Mm.338690	yes	215085	http://bioinfo.vanderbilt.edu/webgestalt/llid_info.php?llid=215085	215085	Slc35f1
215090	Gm50	MGC86147	gene model 50, (NCBI)	Fragment///NCBI	NM_001007573	Mm.431915	yes	215090	http://bioinfo.vanderbilt.edu/webgestalt/llid_info.php?llid=215090	215090	Gm50
215303	Camk1g	CLICK-III///MGC30513	calcium/calmodulin-dependent protein kinase I gamma	CaMKIG CaMK-like CREB kinase III CLICK III///CaM kinase IG CaM kinase I gamma CaMKI gamma CaMKI-gamma	NM_144817	Mm.40329	yes	215303	http://bioinfo.vanderbilt.edu/webgestalt/llid_info.php?llid=215303	215303	Camk1g
216164	Dos	R29144/1///MGC118572///9630008F14	downstream of Stk11	Downstream of Stk11 protein Fragment	NM_015761	Mm.44231	yes	216164	http://bioinfo.vanderbilt.edu/webgestalt/llid_info.php?llid=216164	216164	Dos
216739	Acsl6	mKIAA0837///AW050338///MGC36650///A330035H04Rik///LACS///Lacsl///Facl6	acyl-CoA synthetase long-chain family member 6	LACS 6///Fatty acid Coenzyme A ligase, long chain 6///Fragment///Long chain acyl-CoA synthetase 6 isoform 1	NM_001033597///NM_001033598///NM_001033599///NM_144823	Mm.267478	yes	216739	http://bioinfo.vanderbilt.edu/webgestalt/llid_info.php?llid=216739	216739	Acsl6
216881	BC030477	RP23-223C15.3///KIAA0523///MGC55022///mKIAA0523	cDNA sequence BC030477	Fragment///Novel protein///Homo sapiens	NM_177618	Mm.48648	yes	216881	http://bioinfo.vanderbilt.edu/webgestalt/llid_info.php?llid=216881	216881	BC030477
218038	Amph	MGC49429	amphiphysin	BRIDGING INTEGRATOR 1 AMPHIPHYSIN-LIKE PROTEIN///AMPHIPHYSIN II	NM_175007	Mm.101650	yes	218038	http://bioinfo.vanderbilt.edu/webgestalt/llid_info.php?llid=218038	218038	Amph
218544	Sgtb	C630001O05Rik///MGC27660	small glutamine-rich tetratricopeptide repeat (TPR)-containing, beta		NM_144838	Mm.44416	yes	218544	http://bioinfo.vanderbilt.edu/webgestalt/llid_info.php?llid=218544	218544	Sgtb
219181	Akap11	Gm80///6330501D17Rik///PRKA11///mKIAA0629///AKAP220	A kinase (PRKA) anchor protein 11	PRKA anchor protein 11, full insert sequence. Fragment///Fragment		Mm.89413	yes	219181	http://bioinfo.vanderbilt.edu/webgestalt/llid_info.php?llid=219181	219181	Akap11
219228	Pcdh17	Gm78///C030033F14Rik	protocadherin 17	Fragment///Protocadherin 68	NM_001013753	Mm.153643	yes	219228	http://bioinfo.vanderbilt.edu/webgestalt/llid_info.php?llid=219228	219228	Pcdh17
223732	Ldoc1l	MGC73499///Mar6///Mart6///BC058638	leucine zipper, down-regulated in cancer 1-like	Gag-like protein	NM_177630	Mm.6471	yes	223732	http://bioinfo.vanderbilt.edu/webgestalt/llid_info.php?llid=223732	223732	Ldoc1l
224813	Gm88		gene model 88, (NCBI)			Mm.70999	yes	224813	http://bioinfo.vanderbilt.edu/webgestalt/llid_info.php?llid=224813	224813	Gm88
225583	A730017C20Rik		RIKEN cDNA A730017C20 gene		NM_173759	Mm.209711	yes	225583	http://bioinfo.vanderbilt.edu/webgestalt/llid_info.php?llid=225583	225583	A730017C20Rik
226123	BC023055		cDNA sequence BC023055	44050 protein homolog	NM_198108	Mm.259441	yes	226123	http://bioinfo.vanderbilt.edu/webgestalt/llid_info.php?llid=226123	226123	BC023055
226180	Ina	AV028420///MGC25352///NF-66	internexin neuronal intermediate filament protein, alpha	Neurofilament-66 NF-66///A///Alpha-Inx 66 kDa neurofilament protein///Fragment	NM_146100	Mm.276251	yes	226180	http://bioinfo.vanderbilt.edu/webgestalt/llid_info.php?llid=226180	226180	Ina
226518	Nmnat2	PNAT1///PNAT2///AI843915///MGC113818///D030041I09Rik	nicotinamide nucleotide adenylyltransferase 2		NM_175460	Mm.40548	yes	226518	http://bioinfo.vanderbilt.edu/webgestalt/llid_info.php?llid=226518	226518	Nmnat2
226970	Arhgef4	9330140K16Rik///Asef	Rho guanine nucleotide exchange factor (GEF) 4	Asef	NM_183019	Mm.41604	yes	226970	http://bioinfo.vanderbilt.edu/webgestalt/llid_info.php?llid=226970	226970	Arhgef4
227325	Dner	Bret///A930026D19Rik///MGC39059///BET	delta/notch-like EGF-related receptor	Brain EGF repeat-containing transmembrane protein	NM_152915	Mm.292560	yes	227325	http://bioinfo.vanderbilt.edu/webgestalt/llid_info.php?llid=227325	227325	Dner
228607	D430028G21Rik	MGC25836///Mavs///Visa	RIKEN cDNA D430028G21 gene	IPS-1 Virus-induced signaling adapter///Cardif	NM_144888	Mm.287226	yes	228607	http://bioinfo.vanderbilt.edu/webgestalt/llid_info.php?llid=228607	228607	D430028G21Rik
228858	Gdap1l1	MGC28116///Gdap1l	ganglioside-induced differentiation-associated protein 1-like 1	GDAP1-L1	NM_144891	Mm.102080	yes	228858	http://bioinfo.vanderbilt.edu/webgestalt/llid_info.php?llid=228858	228858	Gdap1l1
229521	Syt11	AI851970///1500004A13Rik///3632445O20Rik///6530420C11Rik///5430404N14Rik	synaptotagmin XI	Synaptotagmin XI SytXI///Fragment	NM_018804	Mm.379376	yes	229521	http://bioinfo.vanderbilt.edu/webgestalt/llid_info.php?llid=229521	229521	Syt11
229801	Tram1l1	A830091N21Rik///MGC38777	translocation associated membrane protein 1-like 1	Fragment	NM_146140	Mm.165810	yes	229801	http://bioinfo.vanderbilt.edu/webgestalt/llid_info.php?llid=229801	229801	Tram1l1
230775	Bai2		brain-specific angiogenesis inhibitor 2	Fragment	NM_173071	Mm.262241	yes	230775	http://bioinfo.vanderbilt.edu/webgestalt/llid_info.php?llid=230775	230775	Bai2
232232	Hdac11	MGC27683	histone deacetylase 11	HD11	NM_144919	Mm.206218	yes	232232	http://bioinfo.vanderbilt.edu/webgestalt/llid_info.php?llid=232232	232232	Hdac11
232333	Slc6a1	Gat1///XT-1///Gabt///GABATHG///Gabt1///GABATR///A730043E01///Xtrp1	solute carrier family 6 (neurotransmitter transporter, GABA), member 1	GABA-A///Neurotransmitter transporter, GABA	NM_178703	Mm.5260	yes	232333	http://bioinfo.vanderbilt.edu/webgestalt/llid_info.php?llid=232333	232333	Slc6a1
233071	Snx26	TCGAP///AW324378	sorting nexin 26	Sorting nexin-26///Fragment	NM_178252	Mm.190704	yes	233071	http://bioinfo.vanderbilt.edu/webgestalt/llid_info.php?llid=233071	233071	Snx26
233878	Sez6l2	AW121566///MGC90604///Psk1///BSRP-A///MGC19060///AI835913	seizure related 6 homolog like 2	BSRP-A	NM_144926	Mm.283926	yes	233878	http://bioinfo.vanderbilt.edu/webgestalt/llid_info.php?llid=233878	233878	Sez6l2
234267	Gpm6a	M6A///Gpm6///MGC38999	glycoprotein m6a	M6a	NM_153581	Mm.241700	yes	234267	http://bioinfo.vanderbilt.edu/webgestalt/llid_info.php?llid=234267	234267	Gpm6a
235044	BC018242	PRG-4///MGC25492	cDNA sequence BC018242	Plasticity-related gene 4///BC018242 protein	NM_144935	Mm.277521	yes	235044	http://bioinfo.vanderbilt.edu/webgestalt/llid_info.php?llid=235044	235044	BC018242
235180	Fez1	MGC19293///UNC76///UNC-76	fasciculation and elongation protein zeta 1 (zygin I)	Zygin-1 Zygin I///zygin I, full insert sequence. Fragment	NM_183171	Mm.5264	yes	235180	http://bioinfo.vanderbilt.edu/webgestalt/llid_info.php?llid=235180	235180	Fez1
236915	Arhgef9	9630036L12Rik///A230067K14///mKIAA0424	Cdc42 guanine nucleotide exchange factor (GEF) 9	Collybistin	NM_001033329	Mm.44841///Mm.397652	yes	236915	http://bioinfo.vanderbilt.edu/webgestalt/llid_info.php?llid=236915	236915	Arhgef9
237052	Tceal1	P21///0610011M09Rik///BC011290///MGC18752///MGC102312///pp21///SIIR	transcription elongation factor A (SII)-like 1	Transcription elongation factor S-II protein-like 1///TCEA-like protein 1	NM_146236	Mm.40713	yes	237052	http://bioinfo.vanderbilt.edu/webgestalt/llid_info.php?llid=237052	237052	Tceal1
237213	Glra2		glycine receptor, alpha 2 subunit		NM_183427	Mm.113877	yes	237213	http://bioinfo.vanderbilt.edu/webgestalt/llid_info.php?llid=237213	237213	Glra2
237253	Lrp11	1700034J19Rik///6330533B21///9830160H19Rik	low density lipoprotein receptor-related protein 11		NM_172784	Mm.206759	yes	237253	http://bioinfo.vanderbilt.edu/webgestalt/llid_info.php?llid=237253	237253	Lrp11
237730	AI595406	MGC62475	expressed sequence AI595406		NM_001004147	Mm.189222	yes	237730	http://bioinfo.vanderbilt.edu/webgestalt/llid_info.php?llid=237730	237730	AI595406
238205	Lrfn5	AI427653///AI604817///KIAA4208///mKIAA4208///C130061B21	leucine rich repeat and fibronectin type III domain containing 5	Fragment	NM_178714	Mm.28802	yes	238205	http://bioinfo.vanderbilt.edu/webgestalt/llid_info.php?llid=238205	238205	Lrfn5
238988	D14Ertd171e	CAST1/ERC2///6430531D06///CAST	DNA segment, Chr 14, ERATO Doi 171, expressed	CAZ-associated structural protein 1 CAST1///Fragment	NM_177814	Mm.318004	yes	238988	http://bioinfo.vanderbilt.edu/webgestalt/llid_info.php?llid=238988	238988	D14Ertd171e
239157	Pnma2	KIAA0883///A830049P17Rik///mKIAA0883	paraneoplastic antigen MA2	Fragment	NM_175498	Mm.44358	yes	239157	http://bioinfo.vanderbilt.edu/webgestalt/llid_info.php?llid=239157	239157	Pnma2
239364	Tspyl5	6330530B20///E130308C19Rik	testis-specific protein, Y-encoded-like 5	Fragment		Mm.60794	yes	239364	http://bioinfo.vanderbilt.edu/webgestalt/llid_info.php?llid=239364	239364	Tspyl5
239857	Igsf4d	NECL3///9330131D06///Igdf4d///SynCAM2///A830029E02Rik	immunoglobulin superfamily, member 4		NM_178721	Mm.384108	yes	239857	http://bioinfo.vanderbilt.edu/webgestalt/llid_info.php?llid=239857	239857	Igsf4d
241520	D430039N05Rik		RIKEN cDNA D430039N05 gene	Fragment	NM_175514	Mm.330351	yes	241520	http://bioinfo.vanderbilt.edu/webgestalt/llid_info.php?llid=241520	241520	D430039N05Rik
241589	D430041D05Rik	G2///9630056G07Rik	RIKEN cDNA D430041D05 gene	Fragment	NM_001033347	Mm.291609	yes	241589	http://bioinfo.vanderbilt.edu/webgestalt/llid_info.php?llid=241589	241589	D430041D05Rik
241656	Pak7	MGC117585///Pak5///2900083L08Rik///6430627N20	p21 (CDKN1A)-activated kinase 7	PAK-7 p21-activated kinase 5///CDKN1A	NM_172858	Mm.131572	yes	241656	http://bioinfo.vanderbilt.edu/webgestalt/llid_info.php?llid=241656	241656	Pak7
242773	Slc45a1	Dnb5///C230078B22	solute carrier family 45, member 1	Deleted in neuroblastoma 5 protein homolog///PAST-A	NM_173774	Mm.29280	yes	242773	http://bioinfo.vanderbilt.edu/webgestalt/llid_info.php?llid=242773	242773	Slc45a1
243339	Tmem130	C130036G08///BC067004	transmembrane protein 130		NM_177735	Mm.126793	yes	243339	http://bioinfo.vanderbilt.edu/webgestalt/llid_info.php?llid=243339	243339	Tmem130
244484	Wdr17	3010002I12Rik///B230207L18Rik///MGC40755	WD repeat domain 17		NM_028220	Mm.95281	yes	244484	http://bioinfo.vanderbilt.edu/webgestalt/llid_info.php?llid=244484	244484	Wdr17
245446	Slitrk4	D930039I09Rik///6430513G13	SLIT and NTRK-like family, member 4	Fragment///SLIT and NTRK-like family, member 4	NM_178740	Mm.101707///Mm.398145	yes	245446	http://bioinfo.vanderbilt.edu/webgestalt/llid_info.php?llid=245446	245446	Slitrk4
246317	Neto1	Btcl1///C130005O10Rik	neuropilin (NRP) and tolloid (TLL)-like 1		NM_144946	Mm.329578	yes	246317	http://bioinfo.vanderbilt.edu/webgestalt/llid_info.php?llid=246317	246317	Neto1
260299	Igsf4c	Tsll2///Igdf4c	immunoglobulin superfamily, member 4C		NM_153112	Mm.178322	yes	260299	http://bioinfo.vanderbilt.edu/webgestalt/llid_info.php?llid=260299	260299	Igsf4c
268860	Abat	9630038C02Rik///I54///X61497///AI255750	4-aminobutyrate aminotransferase	Fragment///GABA aminotransferase GABA-AT GABA-T L-AIBAT///Gamma-amino-N-butyrate transaminase///S-3-amino-2-methylpropionate transaminase	NM_172961	Mm.259315	yes	268860	http://bioinfo.vanderbilt.edu/webgestalt/llid_info.php?llid=268860	268860	Abat
269109	Dpp10	6430601K09Rik///DPRP3	dipeptidylpeptidase 10	Dipeptidyl peptidase X	NM_199021	Mm.242090	yes	269109	http://bioinfo.vanderbilt.edu/webgestalt/llid_info.php?llid=269109	269109	Dpp10
269610	Chd5	4930532L22Rik///B230399N07Rik///AW060752	chromodomain helicase DNA binding protein 5	Fragment		Mm.40192	yes	269610	http://bioinfo.vanderbilt.edu/webgestalt/llid_info.php?llid=269610	269610	Chd5
269642	1110038O08Rik		RIKEN cDNA 1110038O08 gene	Fragment	NM_001001985	Mm.274610	yes	269642	http://bioinfo.vanderbilt.edu/webgestalt/llid_info.php?llid=269642	269642	1110038O08Rik
269643	Ppp2r2c	PR52///IMYPNO///IMYPNO1///6330548O06Rik	protein phosphatase 2 (formerly 2A), regulatory subunit B (PR 52), gamma isoform	PP2A, subunit B, PR55-gamma isoform///PP2A, subunit B, B-gamma isoform	NM_172994	Mm.41694	yes	269643	http://bioinfo.vanderbilt.edu/webgestalt/llid_info.php?llid=269643	269643	Ppp2r2c
269695	Tmem118	B830028P19Rik///AW049082	transmembrane protein 118	Tmem118 protein	NM_172998	Mm.320042	yes	269695	http://bioinfo.vanderbilt.edu/webgestalt/llid_info.php?llid=269695	269695	Tmem118
269774	Aak1	C79663///MGC40785///AU067724///mKIAA1048///9630042K20///D6Ertd245e///BC028270///R75501///AU067726///5530400K14Rik	AP2 associated kinase 1	Fragment	NM_001040106///NM_177762	Mm.116833///Mm.221038///Mm.397213///Mm.408678	yes	269774	http://bioinfo.vanderbilt.edu/webgestalt/llid_info.php?llid=269774	269774	Aak1
269854	Nat14	BC047219///MGC57098	N-acetyltransferase 14	N-acetyltransferase 14///Hypothetical protein	NM_201355	Mm.42652	yes	269854	http://bioinfo.vanderbilt.edu/webgestalt/llid_info.php?llid=269854	269854	Nat14
270028	Tmem28	AW121567///6430500D16	transmembrane protein 28		NM_173446	Mm.268163	yes	270028	http://bioinfo.vanderbilt.edu/webgestalt/llid_info.php?llid=270028	270028	Tmem28
270120	Fat3	Gm510///Gm1132///D430038H04Rik///MFAT3F///9430076A06Rik	FAT tumor suppressor homolog 3 (Drosophila)	Fragment		Mm.195010	yes	270120	http://bioinfo.vanderbilt.edu/webgestalt/llid_info.php?llid=270120	270120	Fat3
270192	Rab6b	AI844641///D9Bwg0185e///9630015C03///C330006L04Rik	RAB6B, member RAS oncogene family		NM_173781	Mm.335395	yes	270192	http://bioinfo.vanderbilt.edu/webgestalt/llid_info.php?llid=270192	270192	Rab6b
319211	Nol4	Gm1262///4930568N03Rik///1700013J13Rik	nucleolar protein 4	Fragment///HRIHFB2255 PROTEIN	NM_199024	Mm.209896	yes	319211	http://bioinfo.vanderbilt.edu/webgestalt/llid_info.php?llid=319211	319211	Nol4
319504	C130076O07Rik	NrCAM///C030017F07Rik///mKIAA0343	RIKEN cDNA C130076O07 gene	Ng-CAM-related mBravo///Fragment///Nr-CAM	NM_176930	Mm.208439	yes	319504	http://bioinfo.vanderbilt.edu/webgestalt/llid_info.php?llid=319504	319504	C130076O07Rik
319604	B930006L02Rik	mKIAA0280///2610030B18Rik	RIKEN cDNA B930006L02 gene		NM_178764	Mm.260362	yes	319604	http://bioinfo.vanderbilt.edu/webgestalt/llid_info.php?llid=319604	319604	B930006L02Rik
319613	5730410E15Rik	KIAA1472///Golsyn///mKIAA1472///A830027B17Rik	RIKEN cDNA 5730410E15 gene	Syntaxin-1-binding protein///m-Golsyn	NM_001032727///NM_176998///NM_178765	Mm.207715	yes	319613	http://bioinfo.vanderbilt.edu/webgestalt/llid_info.php?llid=319613	319613	5730410E15Rik
319642	Rab9b	MGC130383///9330195C02Rik	RAB9B, member RAS oncogene family	Rab9B	NM_176971	Mm.44557	yes	319642	http://bioinfo.vanderbilt.edu/webgestalt/llid_info.php?llid=319642	319642	Rab9b
319655	Podxl2	PODLX2///D130074J02Rik	podocalyxin-like 2	Endoglycan	NM_176973	Mm.302613	yes	319655	http://bioinfo.vanderbilt.edu/webgestalt/llid_info.php?llid=319655	319655	Podxl2
319984	Jph4	JP-4///JPHL1///9330157P13Rik///AI425998	junctophilin 4	Junctophilin-like 1 protein///Junctophilin type 4///Fragment	NM_001003829///NM_177049	Mm.19047///Mm.405543	yes	319984	http://bioinfo.vanderbilt.edu/webgestalt/llid_info.php?llid=319984	319984	Jph4
320203	C130071C03Rik		RIKEN cDNA C130071C03 gene		NM_177100	Mm.245636	yes	320203	http://bioinfo.vanderbilt.edu/webgestalt/llid_info.php?llid=320203	320203	C130071C03Rik
320472	Ppm1e	POPX1///PP2CH///AW049266///mKIAA1072///B930008A12Rik	protein phosphatase 1E (PP2C domain containing)	Fragment///PP2C domain containing, full insert sequence	NM_177167	Mm.341988	yes	320472	http://bioinfo.vanderbilt.edu/webgestalt/llid_info.php?llid=320472	320472	Ppm1e
320528	Vps13c	W51662///C230055H22Rik///AI552542///AV026040	vacuolar protein sorting 13C (yeast)			Mm.241454	yes	320528	http://bioinfo.vanderbilt.edu/webgestalt/llid_info.php?llid=320528	320528	Vps13c
320705	B230209C24Rik		RIKEN cDNA B230209C24 gene		NM_177235	Mm.336619	yes	320705	http://bioinfo.vanderbilt.edu/webgestalt/llid_info.php?llid=320705	320705	B230209C24Rik
320840	Negr1	5330422G01Rik///Ntra///mKIAA3001///KILON	neuronal growth regulator 1	Neurotractin///Kilon protein	NM_001039094///NM_177274	Mm.317293	yes	320840	http://bioinfo.vanderbilt.edu/webgestalt/llid_info.php?llid=320840	320840	Negr1
320873	Cdh10	C030003B10Rik///C030011H18Rik///A830016G23Rik	cadherin 10	T2-cadherin Fragment		Mm.117794	yes	320873	http://bioinfo.vanderbilt.edu/webgestalt/llid_info.php?llid=320873	320873	Cdh10
320910	Itgb8	4832412O06Rik	integrin beta 8	Itgb8 protein		Mm.217000	yes	320910	http://bioinfo.vanderbilt.edu/webgestalt/llid_info.php?llid=320910	320910	Itgb8
327814	Ppfia2	KIAA4112///mKIAA4112///5330438O12///E130120L08Rik///B230207K17Rik	protein tyrosine phosphatase, receptor type, f polypeptide (PTPRF), interacting protein (liprin), alpha 2	Liprin///Fragment///PTPRF	NM_177373	Mm.125555///Mm.391424	yes	327814	http://bioinfo.vanderbilt.edu/webgestalt/llid_info.php?llid=327814	327814	Ppfia2
328234	Rnf182	C630023L15Rik///MGC107143	ring finger protein 182		NM_183204	Mm.40588	yes	328234	http://bioinfo.vanderbilt.edu/webgestalt/llid_info.php?llid=328234	328234	Rnf182
330671	B4galnt4	BC038881///MGC48196///Gm1095///beta4GalNAcT4	beta-1,4-N-acetyl-galactosaminyl transferase 4	NGalNAc-T1///Beta4GalNAc-T4///Beta4GalNAcT4	NM_177897	Mm.133741	yes	330671	http://bioinfo.vanderbilt.edu/webgestalt/llid_info.php?llid=330671	330671	B4galnt4
330695	Ctxn1	MGC25920///Ctxn///BC028881	cortexin 1		NM_183315	Mm.34210	yes	330695	http://bioinfo.vanderbilt.edu/webgestalt/llid_info.php?llid=330695	330695	Ctxn1
330908	Opcml	Obcam///3732419F12///AI844366///Gm181///MGC99974///C230027C17///2900075O15Rik	opioid binding protein/cell adhesion molecule-like	OBCAM Opioid-binding cell adhesion molecule OPCML	NM_177906	Mm.379474	yes	330908	http://bioinfo.vanderbilt.edu/webgestalt/llid_info.php?llid=330908	330908	Opcml
331392		LOC331392			NM_198633	Mm.23126	yes	331392	http://bioinfo.vanderbilt.edu/webgestalt/llid_info.php?llid=331392	331392	0
380686	1500041B16Rik	3110054C06Rik///5330437A18Rik///RP23-348N2.3///C2orf32///AI854501	RIKEN cDNA 1500041B16 gene	Novel protein Fragment///Fragment	NM_029861	Mm.425666	yes	380686	http://bioinfo.vanderbilt.edu/webgestalt/llid_info.php?llid=380686	380686	1500041B16Rik
381677	Vgf	Gm1052	VGF nerve growth factor inducible		NM_001039385	Mm.389697	yes	381677	http://bioinfo.vanderbilt.edu/webgestalt/llid_info.php?llid=381677	381677	Vgf
432450	Tcba1	6330571D19Rik///AW455467	T-cell lymphoma breakpoint associated target 1	Fragment	NM_001013411///NM_001025286	Mm.49665	yes	432450	http://bioinfo.vanderbilt.edu/webgestalt/llid_info.php?llid=432450	432450	Tcba1
433485		LOC433485				Mm.330649	yes	433485	http://bioinfo.vanderbilt.edu/webgestalt/llid_info.php?llid=433485	433485	0
434128	EG434128		predicted gene, EG434128	Fragment		Mm.256155	yes	434128	http://bioinfo.vanderbilt.edu/webgestalt/llid_info.php?llid=434128	434128	EG434128
12294	Cacna2d3	Cacnad3	calcium channel, voltage-dependent, alpha2/delta subunit 3		NM_009785							12294	Cacna2d3
12937	Pcdha6	Cnr2///Crnr2///CNR	protocadherin alpha 6	Fragment	NM_007767							12937	Pcdha6
12939	Pcdha7	MGC90581///Cnr4///Crnr4	protocadherin alpha 7	Fragment	NM_009957							12939	Pcdha7
12941	Pcdha5	Crnr6///Cnr6	protocadherin alpha 5	Fragment	NM_009959							12941	Pcdha5
12942	Pcdha11	A830022B16Rik///Cnr7///Crnr7	protocadherin alpha 11	Fragment	NM_009960							12942	Pcdha11
12943	Pcdha10	Pcdha14///Cnr8///Crnr8///Crnr3///Cnr3	protocadherin alpha 10	Fragment	NM_009961							12943	Pcdha10
26757	Dpysl4	DPY4///CRMP-3///Ulip4///AI173505///Drp-4///Crmp3	dihydropyrimidinase-like 4	CRMP-3 UNC33-like phosphoprotein 4///DRP-4	NM_011993	Mm.250414						26757	Dpysl4
56527	Mast1	SAST///SAST170///9430008B02Rik	microtubule associated serine/threonine kinase 1	Syntrophin-associated serine/threonine-protein kinase///Fragment	NM_019945							56527	Mast1
66797	Cntnap2	mKIAA0868///5430425M22Rik///Caspr2	contactin associated protein-like 2		NM_001004357///NM_025771							66797	Cntnap2
67874	Rprm	2410012A13Rik///Reprimo	reprimo, TP53 dependent G2 arrest mediator candidate		NM_023396	Mm.27086						67874	Rprm
93898	Lass1	Uog-1	longevity assurance homolog 1 (S. cerevisiae)		NM_138647							93898	Lass1
116731	Pcdha1	CNR///MGC90628	protocadherin alpha 1		NM_054072							116731	Pcdha1
192161	Pcdha9		protocadherin alpha 9	Fragment	NM_138661							192161	Pcdha9
192163	Pcdha3	mKIAA0345	protocadherin alpha 3	Fragment	NM_138662							192163	Pcdha3
192164	Pcdha12	Cnr5///Pcdha13///Crnr5	protocadherin alpha 12	Fragment	NM_138663							192164	Pcdha12
207777	Bzrap1	D230016K05///mKIAA0612	benzodiazapine receptor associated protein 1	Peripheral benzodiazepine receptor-interacting protein PBR-IP///Fragment///RIM-binding protein 1 RIM-BP1///PRAX-1	NM_172449	Mm.342019///Mm.240548						207777	Bzrap1
212390	6430524H05Rik	Gm1356///D4Ertd389e///mKIAA1900	RIKEN cDNA 6430524H05 gene	Fragment	NM_001033531							212390	6430524H05Rik
225861	B930037P14Rik		RIKEN cDNA B930037P14 gene		NM_001024560							225861	B930037P14Rik
245607	Gprasp2	GASP2///5330440H13Rik	G protein-coupled receptor associated sorting protein 2	GASP-2								245607	Gprasp2
319317	A930034L06Rik		RIKEN cDNA A930034L06 gene		NM_175692	Mm.294494						319317	A930034L06Rik
353234	Pcdha2		protocadherin alpha 2		NM_198117							353234	Pcdha2
353235	Pcdha8		protocadherin alpha 8		NM_201243							353235	Pcdha8
353236	Pcdhac1	CNRc1	protocadherin alpha subfamily C, 1		NM_001003671							353236	Pcdhac1
353237	Pcdhac2	CNRc2	protocadherin alpha subfamily C, 2		NM_001003672							353237	Pcdhac2
383103	BC068110		cDNA sequence BC068110		NM_001013778							383103	BC068110
665113		LOC665113										665113	0

## Sheet: Lung_Arrays
Array_Index	GEO_ID	Source	Tissue
157	GSM115662	Sample Type: tissue, Tissue: Lung, Tissue Harvest Methods: Tissue was excised from animal, minced, placed in RNA later, and stored at -80 degrees Centigrade	lung
158	GSM115663	Sample Type: tissue, Tissue: Lung, Tissue Harvest Methods: Tissue was excised from animal, minced, placed in RNA later, and stored at -80 degrees Centigrade	lung
159	GSM115664	Sample Type: tissue, Tissue: Lung, Tissue Harvest Methods: Tissue was excised from animal, minced, placed in RNA later, and stored at -80 degrees Centigrade	lung
160	GSM115665	Sample Type: tissue, Tissue: Lung, Tissue Harvest Methods: Tissue was excised from animal, minced, placed in RNA later, and stored at -80 degrees Centigrade	lung
161	GSM115666	Sample Type: tissue, Tissue: Lung, Tissue Harvest Methods: Tissue was excised from animal, minced, placed in RNA later, and stored at -80 degrees Centigrade	lung
162	GSM115667	Sample Type: tissue, Tissue: Lung, Tissue Harvest Methods: Tissue was excised from animal, minced, placed in RNA later, and stored at -80 degrees Centigrade	lung
163	GSM115668	Sample Type: tissue, Tissue: Lung, Tissue Harvest Methods: Tissue was excised from animal, minced, placed in RNA later, and stored at -80 degrees Centigrade	lung
164	GSM115669	Sample Type: tissue, Tissue: Lung, Tissue Harvest Methods: Tissue was excised from animal, minced, placed in RNA later, and stored at -80 degrees Centigrade	lung
165	GSM115670	Sample Type: tissue, Tissue: Lung, Tissue Harvest Methods: Tissue was excised from animal, minced, placed in RNA later, and stored at -80 degrees Centigrade	lung
166	GSM115671	Sample Type: tissue, Tissue: Lung, Tissue Harvest Methods: Tissue was excised from animal, minced, placed in RNA later, and stored at -80 degrees Centigrade	lung
167	GSM115672	Sample Type: tissue, Tissue: Lung, Tissue Harvest Methods: Tissue was excised from animal, minced, placed in RNA later, and stored at -80 degrees Centigrade	lung
168	GSM115673	Sample Type: tissue, Tissue: Lung, Tissue Harvest Methods: Tissue was excised from animal, minced, placed in RNA later, and stored at -80 degrees Centigrade	lung
169	GSM115674	Sample Type: tissue, Tissue: Lung, Tissue Harvest Methods: Tissue was excised from animal, minced, placed in RNA later, and stored at -80 degrees Centigrade	lung
170	GSM115675	Sample Type: tissue, Tissue: Lung, Tissue Harvest Methods: Tissue was excised from animal, minced, placed in RNA later, and stored at -80 degrees Centigrade	lung
171	GSM115676	Sample Type: tissue, Tissue: Lung, Tissue Harvest Methods: Tissue was excised from animal, minced, placed in RNA later, and stored at -80 degrees Centigrade	lung
172	GSM115677	Sample Type: tissue, Tissue: Lung, Tissue Harvest Methods: Tissue was excised from animal, minced, placed in RNA later, and stored at -80 degrees Centigrade	lung
173	GSM115678	Sample Type: tissue, Tissue: Lung, Tissue Harvest Methods: Tissue was excised from animal, minced, placed in RNA later, and stored at -80 degrees Centigrade	lung
174	GSM115679	Sample Type: tissue, Tissue: Lung, Tissue Harvest Methods: Tissue was excised from animal, minced, placed in RNA later, and stored at -80 degrees Centigrade	lung
385	GSM120284	Murine Lung	lung
456	GSM133466	whole right lung	lung
457	GSM133467	whole right lung	lung
458	GSM133468	whole right lung	lung
459	GSM133469	whole right lung	lung
460	GSM133470	whole right lung	lung
461	GSM133476	whole right lung	lung
462	GSM133477	whole right lung	lung
463	GSM133478	whole right lung	lung
464	GSM133479	whole right lung	lung
465	GSM133480	whole right lung	lung
645	GSM140866	whole lung E18 normal	lung
646	GSM140867	whole lung E18 nmyc9a hypomorphic allele homozygote	lung
648	GSM142128	lung tissue, right lobe, gavage treatment, 13 weeks, 5 days per week, corn oil vehicle control	lung
649	GSM142129	lung tissue, right lobe, gavage treatment, 13 weeks, 5 days per week, corn oil vehicle control	lung
650	GSM142130	lung tissue, right lobe, gavage treatment, 13 weeks, 5 days per week, corn oil vehicle control	lung
651	GSM142131	lung tissue, right lobe, feed treatment, 13 weeks, 7 days per week, rodent chow control	lung
652	GSM142132	lung tissue, right lobe, feed treatment, 13 weeks, 7 days per week, rodent chow control	lung
653	GSM142133	lung tissue, right lobe, feed treatment, 13 weeks, 7 days per week, rodent chow control	lung
654	GSM142134	lung tissue, right lobe, feed treatment, 13 weeks, 7 days per week, N-1-naphthyl)ethylenediamine dihydrochloride, 2000 ppm	lung
655	GSM142135	lung tissue, right lobe, feed treatment, 13 weeks, 7 days per week, N-1-naphthyl)ethylenediamine dihydrochloride, 2000 ppm	lung
656	GSM142136	lung tissue, right lobe, feed treatment, 13 weeks, 7 days per week, N-1-naphthyl)ethylenediamine dihydrochloride, 2000 ppm	lung
657	GSM142137	lung tissue, right lobe, feed treatment, 13 weeks, 7 days per week, 1,5-naphthalenediamine, 2000 ppm	lung
658	GSM142138	lung tissue, right lobe, feed treatment, 13 weeks, 7 days per week, 1,5-naphthalenediamine, 2000 ppm	lung
659	GSM142139	lung tissue, right lobe, feed treatment, 13 weeks, 7 days per week, 1,5-naphthalenediamine, 2000 ppm	lung
660	GSM142140	lung tissue, right lobe, gavage treatment, corn oil vehicle, 13 weeks, 5 days per week, 2,3-benzofuran, 240 mg per kg	lung
661	GSM142141	lung tissue, right lobe, gavage treatment, corn oil vehicle, 13 weeks, 5 days per week, 2,3-benzofuran, 240 mg per kg	lung
662	GSM142142	lung tissue, right lobe, gavage treatment, corn oil vehicle, 13 weeks, 5 days per week, 2,3-benzofuran, 240 mg per kg	lung
663	GSM142143	lung tissue, right lobe, feed treatment, 13 weeks, 7 days per week, pentachloronitrobenzene, 8187 ppm	lung
664	GSM142144	lung tissue, right lobe, feed treatment, 13 weeks, 7 days per week, pentachloronitrobenzene, 8187 ppm	lung
665	GSM142145	lung tissue, right lobe, feed treatment, 13 weeks, 7 days per week, pentachloronitrobenzene, 8187 ppm	lung
666	GSM142146	lung tissue, right lobe, gavage treatment, 13 weeks, 5 days per week, water vehicle control	lung
667	GSM142147	lung tissue, right lobe, gavage treatment, 13 weeks, 5 days per week, water vehicle control	lung
668	GSM142148	lung tissue, right lobe, gavage treatment, 13 weeks, 5 days per week, water vehicle control	lung
669	GSM142149	lung tissue, right lobe, gavage treatment, 13 weeks, 5 days per week, water vehicle control	lung
670	GSM142150	lung tissue, right lobe, gavage treatment, 13 weeks, 5 days per week, corn oil vehicle control	lung
671	GSM142151	lung tissue, right lobe, gavage treatment, 13 weeks, 5 days per week, corn oil vehicle control	lung
672	GSM142152	lung tissue, right lobe, feed treatment, 13 weeks, 7 days per week, rodent chow control	lung
673	GSM142153	lung tissue, right lobe, feed treatment, 13 weeks, 7 days per week, rodent chow control	lung
674	GSM142154	lung tissue, right lobe, feed treatment, 13 weeks, 7 days per week, rodent chow control	lung
675	GSM142155	lung tissue, right lobe, feed treatment, 13 weeks, 7 days per week, rodent chow control	lung
676	GSM142156	lung tissue, right lobe, gavage treatment, 13 weeks, 5 days per week, corn oil vehicle control	lung
677	GSM142157	lung tissue, right lobe, gavage treatment, 13 weeks, 5 days per week, corn oil vehicle control	lung
678	GSM142158	lung tissue, right lobe, gavage treatment, 13 weeks, 5 days per week, corn oil vehicle control	lung
679	GSM142159	lung tissue, right lobe, gavage treatment, 13 weeks, 5 days per week, corn oil vehicle control	lung
680	GSM142160	lung tissue, right lobe, gavage treatment, 13 weeks, 5 days per week, corn oil vehicle control	lung
681	GSM142161	lung tissue, right lobe, gavage treatment, 13 weeks, 5 days per week, corn oil vehicle control	lung
682	GSM142162	lung tissue, right lobe, feed treatment, 13 weeks, 7 days per week, 4-nitroanthranilic acid, 10000 ppm	lung
683	GSM142163	lung tissue, right lobe, feed treatment, 13 weeks, 7 days per week, 4-nitroanthranilic acid, 10000 ppm	lung
684	GSM142164	lung tissue, right lobe, feed treatment, 13 weeks, 7 days per week, 4-nitroanthranilic acid, 10000 ppm	lung
685	GSM142165	lung tissue, right lobe, feed treatment, 13 weeks, 7 days per week, 4-nitroanthranilic acid, 10000 ppm	lung
686	GSM142166	lung tissue, right lobe, gavage treatment, corn oil vehicle, 13 weeks, 5 days per week, benzene, 100 mg per kg	lung
687	GSM142167	lung tissue, right lobe, gavage treatment, corn oil vehicle, 13 weeks, 5 days per week, benzene, 100 mg per kg	lung
688	GSM142168	lung tissue, right lobe, gavage treatment, corn oil vehicle, 13 weeks, 5 days per week, benzene, 100 mg per kg	lung
689	GSM142169	lung tissue, right lobe, gavage treatment, corn oil vehicle, 13 weeks, 5 days per week, benzene, 100 mg per kg	lung
690	GSM142170	lung tissue, right lobe, feed treatment, 13 weeks, 7 days per week, 2,2-Bis(bromomethyl)-1,3-propanediol, 1250 ppm	lung
691	GSM142171	lung tissue, right lobe, feed treatment, 13 weeks, 7 days per week, 2,2-Bis(bromomethyl)-1,3-propanediol, 1250 ppm	lung
692	GSM142172	lung tissue, right lobe, feed treatment, 13 weeks, 7 days per week, 2,2-Bis(bromomethyl)-1,3-propanediol, 1250 ppm	lung
693	GSM142173	lung tissue, right lobe, feed treatment, 13 weeks, 7 days per week, 2,2-Bis(bromomethyl)-1,3-propanediol, 1250 ppm	lung
694	GSM142174	lung tissue, right lobe, feed treatment, 13 weeks, 7 days per week, malathion, 16000 ppm	lung
695	GSM142175	lung tissue, right lobe, feed treatment, 13 weeks, 7 days per week, malathion, 16000 ppm	lung
696	GSM142176	lung tissue, right lobe, feed treatment, 13 weeks, 7 days per week, malathion, 16000 ppm	lung
697	GSM142177	lung tissue, right lobe, feed treatment, 13 weeks, 7 days per week, malathion, 16000 ppm	lung
698	GSM142178	lung tissue, right lobe, feed treatment, 13 weeks, 7 days per week, diazinon, 200 ppm	lung
699	GSM142179	lung tissue, right lobe, feed treatment, 13 weeks, 7 days per week, diazinon, 200 ppm	lung
700	GSM142180	lung tissue, right lobe, feed treatment, 13 weeks, 7 days per week, diazinon, 200 ppm	lung
701	GSM142181	lung tissue, right lobe, feed treatment, 13 weeks, 7 days per week, diazinon, 200 ppm	lung
702	GSM142182	lung tissue, right lobe, gavage treatment, corn oil vehicle, 13 weeks, 5 days per week, coumarin, 200 mg per kg	lung
703	GSM142183	lung tissue, right lobe, gavage treatment, corn oil vehicle, 13 weeks, 5 days per week, coumarin, 200 mg per kg	lung
704	GSM142184	lung tissue, right lobe, gavage treatment, corn oil vehicle, 13 weeks, 5 days per week, coumarin, 200 mg per kg	lung
705	GSM142185	lung tissue, right lobe, gavage treatment, corn oil vehicle, 13 weeks, 5 days per week, coumarin, 200 mg per kg	lung
706	GSM142186	lung tissue, right lobe, gavage treatment, water vehicle, 13 weeks, 5 days per week, 2-chloromethylpyridine hydrochloride, 250 mg per kg	lung
707	GSM142187	lung tissue, right lobe, gavage treatment, water vehicle, 13 weeks, 5 days per week, 2-chloromethylpyridine hydrochloride, 250 mg per kg	lung
708	GSM142188	lung tissue, right lobe, gavage treatment, water vehicle, 13 weeks, 5 days per week, 2-chloromethylpyridine hydrochloride, 250 mg per kg	lung
709	GSM142189	lung tissue, right lobe, gavage treatment, water vehicle, 13 weeks, 5 days per week, 2-chloromethylpyridine hydrochloride, 250 mg per kg	lung
710	GSM142190	lung tissue, right lobe, gavage treatment, water vehicle, 13 weeks, 5 days per week, N-methylolacrylamide, 50 mg per kg	lung
711	GSM142191	lung tissue, right lobe, gavage treatment, water vehicle, 13 weeks, 5 days per week, N-methylolacrylamide, 50 mg per kg	lung
712	GSM142192	lung tissue, right lobe, gavage treatment, water vehicle, 13 weeks, 5 days per week, N-methylolacrylamide, 50 mg per kg	lung
713	GSM142193	lung tissue, right lobe, gavage treatment, water vehicle, 13 weeks, 5 days per week, N-methylolacrylamide, 50 mg per kg	lung
714	GSM142194	lung tissue, right lobe, gavage treatment, corn oil vehicle, 13 weeks, 5 days per week, 1,2-dibromoethane, 62 mg per kg	lung
715	GSM142195	lung tissue, right lobe, gavage treatment, corn oil vehicle, 13 weeks, 5 days per week, 1,2-dibromoethane, 62 mg per kg	lung
716	GSM142196	lung tissue, right lobe, gavage treatment, corn oil vehicle, 13 weeks, 5 days per week, 1,2-dibromoethane, 62 mg per kg	lung
717	GSM142197	lung tissue, right lobe, gavage treatment, corn oil vehicle, 13 weeks, 5 days per week, 1,2-dibromoethane, 62 mg per kg	lung
1159	GSM158132	mouse whole lung	lung
1160	GSM158133	mouse whole lung	lung
1161	GSM158134	mouse whole lung	lung
1162	GSM158135	mouse whole lung	lung
1163	GSM158136	mouse whole lung	lung
1164	GSM158137	mouse whole lung	lung
1165	GSM158138	mouse whole lung	lung
1166	GSM158139	mouse whole lung	lung
1167	GSM158140	mouse whole lung	lung
1168	GSM158141	mouse whole lung	lung
1169	GSM158142	mouse whole lung	lung
1170	GSM158143	mouse whole lung	lung
1171	GSM158144	mouse whole lung	lung
1172	GSM158145	mouse whole lung	lung
1173	GSM158146	mouse whole lung	lung
1174	GSM158147	mouse whole lung	lung
1616	GSM189791	Whole lung homogenate	lung
1617	GSM189792	Whole lung homogenate	lung
1618	GSM189793	Whole lung homogenate	lung
1619	GSM189794	Whole lung homogenate	lung
1620	GSM189795	Whole lung homogenate	lung
1621	GSM189796	Whole lung homogenate	lung
1622	GSM189797	Whole lung homogenate	lung
1623	GSM189798	Whole lung homogenate	lung
1624	GSM189799	Whole lung homogenate	lung
1692	GSM29706	murine lungs	lung
1693	GSM29707	murine lungs	lung
1694	GSM29708	murine lungs	lung
1695	GSM29709	murine lungs	lung
1696	GSM29710	murine lungs	lung
1697	GSM29711	murine lungs	lung
1698	GSM29712	murine lungs	lung
1699	GSM29713	murine lungs	lung
1700	GSM29714	murine lungs	lung
1701	GSM29715	murine lungs	lung
1702	GSM29716	murine lungs	lung
1703	GSM29717	murine lungs	lung
1715	GSM35551	lung	lung
1782	GSM69245	whole right lung	lung
1783	GSM69246	whole right lung	lung
1784	GSM69247	whole right lung	lung
1785	GSM69248	whole right lung	lung
1786	GSM69249	whole right lung	lung
1787	GSM69250	whole right lung	lung
1788	GSM69251	whole right lung	lung
1789	GSM69252	whole right lung	lung
1790	GSM69253	whole right lung	lung
1791	GSM69254	whole right lung	lung
1792	GSM69255	whole right lung	lung
1793	GSM69256	whole right lung	lung
1794	GSM69257	whole right lung	lung
1795	GSM69258	whole right lung	lung
1796	GSM69259	whole right lung	lung
1797	GSM69260	whole right lung	lung
1798	GSM69261	whole right lung	lung
1799	GSM69262	whole right lung	lung
1800	GSM69263	whole right lung	lung
1801	GSM69264	whole right lung	lung
1802	GSM69265	whole right lung	lung
1803	GSM69266	whole right lung	lung
1804	GSM69267	whole right lung	lung
1821	GSM76963	whole lung	lung
1822	GSM76964	whole lung	lung
1823	GSM76965	whole lung	lung
1824	GSM76966	whole lung	lung
1825	GSM76967	whole lung	lung
1826	GSM76968	whole lung	lung
1827	GSM76969	whole lung	lung
1828	GSM76970	whole lung	lung
1829	GSM76971	whole lung	lung
1830	GSM76972	whole lung	lung
1831	GSM76973	whole lung	lung
1832	GSM76974	whole lung	lung
1833	GSM76975	whole lung	lung
1834	GSM76976	whole lung	lung
1835	GSM76977	whole lung	lung
1836	GSM76978	whole lung	lung
1837	GSM76979	whole lung	lung
1838	GSM76980	whole lung	lung
1839	GSM76981	whole lung	lung
1840	GSM76982	whole lung	lung
1841	GSM76983	whole lung	lung
1842	GSM76984	whole lung	lung
1843	GSM76985	whole lung	lung
1844	GSM76986	whole lung	lung
1845	GSM76987	whole lung	lung
1846	GSM76988	whole lung	lung
1847	GSM76989	whole lung	lung
1848	GSM76990	whole lung	lung
1849	GSM76991	whole lung	lung
1850	GSM76992	whole lung	lung
1851	GSM76993	whole lung	lung
1852	GSM76994	whole lung	lung
1853	GSM76995	whole lung	lung
1854	GSM76996	whole lung	lung
1855	GSM76997	whole lung	lung
1856	GSM76998	whole lung	lung

## Sheet: Lung_vs_non-Lung
Lung vs. non-Lung GEPs: Kolmogorov-Smirnov distance and Correlation Coefficient
geneIndex	Entrez ID	KSd	Corr
100012_at	100012	0.4023	0.7962
100017_at	100017	0.394	0.7911
100019_at	100019	0.5953	0.6347
100061_at	100061	0.4695	0.8879
100066_at	100066	0.4724	0.7288
100072_at	100072	0.4293	0.8327
100087_at	100087	0.2694	0.837
100088_at	100088	0.5753	0.6469
100090_at	100090	0.3029	0.8686
100102_at	100102	0.5118	0.8152
100121_at	100121	0.6247	0.4573
100129_at	100129	0.3783	0.738
100163_at	100163	0.5357	0.4436
100169_at	100169	0.4661	0.6339
100177_at	100177	0.4209	0.7506
100198_at	100198	0.8065	0.0766
100201_at	100201	0.4693	0.6223
100206_at	100206	0.3329	0.8719
100210_at	100210	0.2042	0.9329
100213_at	100213	0.6448	0.3769
100226_at	100226	0.448	0.717
100273_at	100273	0.591	0.5126
100317_at	100317	0.233	0.94
100336_at	100336	0.2703	0.7993
100340_at	100340	0.321	0.6466
100342_at	100342	0.6366	0.3051
100383_at	100383	0.3523	0.7841
100434_at	100434	0.3252	0.6719
100465_at	100465	0.503	0.6194
100470_at	100470	0.327	0.7341
100494_at	100494	0.3148	0.736
100515_at	100515	0.6605	0.6458
100532_at	100532	0.2842	0.7365
100559_at	100559	0.387	0.8312
100561_at	100561	0.3279	0.7668
100604_at	100604	0.669	0.2492
100608_at	100608	0.4404	0.7455
100609_at	100609	0.4216	0.8075
100637_at	100637	0.3181	0.5008
100647_at	100647	0.7752	-0.0051
100678_at	100678	0.3373	0.8317
100683_at	100683	0.2601	0.8443
100689_at	100689	0.3566	0.7726
100710_at	100710	0.2864	0.8576
100727_at	100727	0.3894	0.8869
100732_at	100732	0.3515	0.6309
100737_at	100737	0.3602	0.8275
100756_at	100756	0.3927	0.7945
100763_at	100763	0.6835	0.5828
100764_at	100764	0.3986	0.703
100855_at	100855	0.2681	0.7715
100900_at	100900	0.3479	0.7326
100929_at	100929	0.2717	0.9465
100952_at	100952	0.571	0.394
100972_at	100972	0.379	0.7758
100978_at	100978	0.2989	0.8976
100986_at	100986	0.2649	0.7681
101023_at	101023	0.1757	0.8903
101095_at	101095	0.2024	0.8676
101100_at	101100	0.3911	0.7466
101113_at	101113	0.1483	0.9141
101118_at	101118	0.2947	0.8144
101122_at	101122	0.3856	0.7583
101142_at	101142	0.4875	0.6722
101148_at	101148	0.3466	0.8279
101185_at	101185	0.513	0.7722
101187_at	101187	0.3891	0.8477
101197_at	101197	0.4851	0.6918
101199_at	101199	0.2135	0.86
101202_at	101202	0.5098	0.4885
101206_at	101206	0.1514	0.9652
101214_at	101214	0.2627	0.7627
101240_at	101240	0.407	0.7263
101314_at	101314	0.1645	0.9121
101351_at	101351	0.7321	0.1879
101358_at	101358	0.3361	0.6625
101359_at	101359	0.1539	0.8917
101434_at	101434	0.4319	0.7387
101437_at	101437	0.2207	0.9348
101471_at	101471	0.2539	0.8732
101476_at	101476	0.5172	0.6105
101488_at	101488	0.4522	0.6476
101489_at	101489	0.3258	0.7384
101490_at	101490	0.5843	0.6953
101497_at	101497	0.4127	0.7181
101502_at	101502	0.7204	0.3015
101513_at	101513	0.6531	0.4398
101540_at	101540	0.734	0.059
101543_at	101543	0.575	0.4716
101544_at	101544	0.4528	0.6438
101565_at	101565	0.3118	0.6598
101568_at	101568	0.5084	0.6575
101592_at	101592	0.426	0.7684
101602_at	101602	0.7036	-0.0216
101604_at	101604	0.2889	0.885
101612_at	101612	0.5372	0.592
101613_at	101613	0.3196	0.8551
101631_at	101631	0.7936	0.1027
101685_at	101685	0.1872	0.8987
101694_at	101694	0.5847	0.5704
101700_at	101700	0.468	0.4574
101706_at	101706	0.454	0.705
101739_at	101739	0.5054	0.6178
101744_at	101744	0.1775	0.9558
101772_at	101772	0.8516	-0.0136
101809_at	101809	0.6463	0.5252
101831_at	101831	0.3013	0.8496
101861_at	101861	0.3134	0.8652
101867_at	101867	0.3932	0.755
101869_at	101869	0.3468	0.7773
101943_at	101943	0.4567	0.6787
101966_at	101966	0.3422	0.903
101985_at	101985	0.2682	0.9029
101994_at	101994	0.4459	0.7984
102022_at	102022	0.1534	0.9758
102032_at	102032	0.1936	0.9318
102058_at	102058	0.3149	0.861
102060_at	102060	0.43	0.7142
102075_at	102075	0.4166	0.8145
102084_at	102084	0.5621	0.1501
102093_at	102093	0.1843	0.8643
102098_at	102098	0.5236	0.489
102103_at	102103	0.7281	0.1699
102115_at	102115	0.2453	0.9338
102122_at	102122	0.2353	0.8783
102124_at	102124	0.2203	0.8503
102141_at	102141	0.8913	-0.0215
102162_at	102162	0.3706	0.808
102182_at	102182	0.5001	0.8324
102193_at	102193	0.4011	0.7564
102209_at	102209	0.2871	0.773
102247_at	102247	0.2711	0.8792
102278_at	102278	0.5046	0.6996
102294_at	102294	0.8035	-0.0071
102323_at	102323	0.2395	0.9287
102334_at	102334	0.485	0.6583
102339_at	102339	0.2324	0.9604
102371_at	102371	0.8984	-0.1365
102414_at	102414	0.3339	0.751
102423_at	102423	0.4529	0.827
102436_at	102436	0.5089	0.7271
102448_at	102448	0.322	0.9214
102462_at	102462	0.4086	0.7257
102545_at	102545	0.3083	0.5471
102566_at	102566	0.4016	0.7227
102570_at	102570	0.3926	0.7809
102580_at	102580	0.195	0.9613
102595_at	102595	0.2268	0.8225
102607_at	102607	0.373	0.6779
102614_at	102614	0.4658	0.8645
102626_at	102626	0.5037	0.4819
102632_at	102632	0.3733	0.5209
102644_at	102644	0.4516	0.5996
102657_at	102657	0.4756	0.7657
102680_at	102680	0.4271	0.4033
102693_at	102693	0.3611	0.7565
102747_at	102747	0.4136	0.3551
102774_at	102774	0.4351	0.7685
102791_at	102791	0.6561	0.3848
102857_at	102857	0.4325	0.3745
102866_at	102866	0.6201	0.4939
102910_at	102910	0.2947	0.8091
102920_at	102920	0.558	0.6664
102941_at	102941	0.5375	0.849
102954_at	102954	0.4734	0.8133
102991_at	102991	0.3896	0.7587
103080_at	103080	0.2567	0.9345
103098_at	103098	0.3058	0.5984
103135_at	103135	0.3995	0.5472
103136_at	103136	0.4147	0.8238
103140_at	103140	0.782	0.0683
103142_at	103142	0.3066	0.9619
103149_at	103149	0.1526	0.9858
103161_at	103161	0.3738	0.9147
103172_at	103172	0.4313	0.6765
103175_at	103175	0.1485	0.9832
103199_at	103199	0.2649	0.892
103213_at	103213	0.5746	0.4637
103220_at	103220	0.152	0.9947
103236_at	103236	0.2782	0.8628
103266_at	103266	0.4224	0.7187
103268_at	103268	0.6296	0.6218
103284_at	103284	0.2126	0.9245
103425_at	103425	0.3087	0.8316
103466_at	103466	0.476	0.7499
103468_at	103468	0.6253	0.5658
103511_at	103511	0.5774	0.3712
103534_at	103534	0.6008	0.6165
103537_at	103537	0.3976	0.7828
103551_at	103551	0.247	0.9369
103554_at	103554	0.2734	0.7304
103573_at	103573	0.4124	0.738
103583_at	103583	0.353	0.7379
103655_at	103655	0.8772	-0.0217
103677_at	103677	0.2613	0.9765
103694_at	103694	0.303	0.8029
103710_at	103710	0.1257	0.9922
103711_at	103711	0.2922	0.8598
103712_at	103712	0.5413	0.8358
103724_at	103724	0.4906	0.7623
103733_at	103733	0.4503	0.7293
103737_at	103737	0.183	0.9365
103742_at	103742	0.2012	0.9154
103743_at	103743	0.5531	0.52
103765_at	103765	0.215	0.9659
103768_at	103768	0.354	0.9484
103775_at	103775	0.3136	0.9514
103784_at	103784	0.2678	0.7893
103806_at	103806	0.278	0.8859
103836_at	103836	0.5086	0.641
103841_at	103841	0.1647	0.9266
103844_at	103844	0.3201	0.9089
103850_at	103850	0.508	0.6491
103861_at	103861	0.2233	0.9447
103889_at	103889	0.5526	0.3745
103963_at	103963	0.5342	0.5759
103967_at	103967	0.34	0.9479
103978_at	103978	0.4954	0.9453
103988_at	103988	0.2619	0.9537
104001_at	104001	0.3123	0.696
104002_at	104002	0.3477	0.825
104009_at	104009	0.6902	0.2888
104010_at	104010	0.3864	0.9148
104015_at	104015	0.3329	0.6655
104027_at	104027	0.7282	0.1736
104069_at	104069	0.3594	0.7188
104079_at	104079	0.2173	0.912
104080_at	104080	0.3744	0.5782
104082_at	104082	0.5893	0.6681
104086_at	104086	0.6293	0.2982
104099_at	104099	0.6609	0.2583
104110_at	104110	0.9053	-0.0464
104111_at	104111	0.2367	0.8025
104112_at	104112	0.3333	0.6238
104130_at	104130	0.2592	0.8909
104156_at	104156	0.7736	0.044
104158_at	104158	0.8904	-0.0476
104174_at	104174	0.7143	0.5694
104175_at	104175	0.7379	0.2075
104183_at	104183	0.1887	0.9774
104184_at	104184	0.4438	0.7833
104215_at	104215	0.2929	0.7523
104245_at	104245	0.5469	0.787
104248_at	104248	0.1605	0.94
104252_at	104252	0.7184	0.2252
104263_at	104263	0.3059	0.7948
104271_at	104271	0.4091	0.5743
104303_at	104303	0.1561	0.96
104318_at	104318	0.3364	0.9208
104346_at	104346	0.2866	0.801
104348_at	104348	0.2008	0.9109
104349_at	104349	0.1644	0.9735
104360_at	104360	0.4065	0.7829
104362_at	104362	0.7899	0.1066
104367_at	104367	0.4312	0.7744
104383_at	104383	0.5306	0.5513
104384_at	104384	0.356	0.8234
104394_at	104394	0.1982	0.8298
104401_at	104401	0.3408	0.8874
104416_at	104416	0.429	0.7215
104418_at	104418	0.455	0.5629
104443_at	104443	0.3254	0.8749
104444_at	104444	0.3166	0.8453
104445_at	104445	0.8435	0.0302
104457_at	104457	0.1804	0.8527
104458_at	104458	0.4381	0.7388
104479_at	104479	0.336	0.7538
104570_at	104570	0.218	0.7785
104582_at	104582	0.3524	0.775
104601_at	104601	0.5386	0.6081
104625_at	104625	0.2911	0.8358
104662_at	104662	0.5699	0.6333
104681_at	104681	0.6377	0.6541
104709_at	104709	0.2734	0.8062
104718_at	104718	0.4052	0.593
104721_at	104721	0.5744	0.5116
104725_at	104725	0.3249	0.8333
104732_at	104732	0.5045	0.6569
104759_at	104759	0.6575	0.1584
104771_at	104771	0.6379	0.5013
104776_at	104776	0.4631	0.6154
104799_at	104799	0.3334	0.8401
104806_at	104806	0.6794	0.4813
104816_at	104816	0.1394	0.975
104831_at	104831	0.2471	0.9481
104836_at	104836	0.212	0.8997
104859_at	104859	0.4325	0.8015
104871_at	104871	0.3445	0.9036
104884_at	104884	0.2863	0.9061
104885_at	104885	0.5033	0.6093
104886_at	104886	0.5342	0.4468
104910_at	104910	0.2826	0.9178
104923_at	104923	0.4392	0.5849
104943_at	104943	0.3285	0.8419
105000_at	105000	0.2101	0.9557
105005_at	105005	0.4592	0.3522
105014_at	105014	0.3112	0.7873
105083_at	105083	0.5425	0.5906
105148_at	105148	0.5212	0.6248
105171_at	105171	0.5633	0.5187
105193_at	105193	0.3383	0.6067
105203_at	105203	0.1827	0.9363
105239_at	105239	0.3586	0.7685
105245_at	105245	0.6305	0.4258
105246_at	105246	0.3933	0.8441
105278_at	105278	0.2097	0.9543
105298_at	105298	0.3582	0.5618
105348_at	105348	0.3651	0.6656
105349_at	105349	0.3486	0.76
105351_at	105351	0.2235	0.8464
105352_at	105352	0.3503	0.7991
105355_at	105355	0.4987	0.5993
105372_at	105372	0.7135	0.6112
105377_at	105377	0.4139	0.7373
105387_at	105387	0.865	-0.1096
105418_at	105418	0.4884	0.8286
105428_at	105428	0.1287	0.9761
105439_at	105439	0.4694	0.8173
105440_at	105440	0.5058	0.6029
105445_at	105445	0.8025	0.0913
105446_at	105446	0.3105	0.8453
105450_at	105450	0.6315	0.2461
105501_at	105501	0.4548	0.7362
105504_at	105504	0.2879	0.9056
105511_at	105511	0.3754	0.8931
105513_at	105513	0.3249	0.7764
105522_at	105522	0.7606	0.2142
105559_at	105559	0.4241	0.7137
105590_at	105590	0.297	0.9245
105611_at	105611	0.1293	0.9764
105638_at	105638	0.0998	0.9562
105653_at	105653	0.5667	0.7979
105663_at	105663	0.3363	0.859
105670_at	105670	0.2506	0.7556
105675_at	105675	0.7679	0.1449
105689_at	105689	0.3274	0.8007
105722_at	105722	0.5883	0.6027
105727_at	105727	0.4923	0.6213
105732_at	105732	0.3939	0.5808
105734_at	105734	0.3494	0.7309
105782_at	105782	0.2429	0.8751
105785_at	105785	0.4551	0.3459
105787_at	105787	0.2137	0.8756
105827_at	105827	0.5301	0.3588
105833_at	105833	0.178	0.9429
105835_at	105835	0.1691	0.9853
105837_at	105837	0.5597	0.6814
105841_at	105841	0.8957	-0.0461
105844_at	105844	0.8244	0.0897
105847_at	105847	0.4335	0.8117
105853_at	105853	0.9162	-0.1171
105855_at	105855	0.6048	0.1168
105859_at	105859	0.5214	0.7724
105866_at	105866	0.3071	0.9372
105887_at	105887	0.2703	0.9104
105892_at	105892	0.2128	0.9534
105988_at	105988	0.5235	0.6672
106014_at	106014	0.6376	0.4886
106021_at	106021	0.2488	0.9526
106025_at	106025	0.238	0.9666
106039_at	106039	0.243	0.8537
106042_at	106042	0.734	0.0997
106051_at	106051	0.4698	0.7959
106052_at	106052	0.5876	0.4552
106064_at	106064	0.1269	0.9851
106068_at	106068	0.2036	0.8468
106073_at	106073	0.2676	0.9459
106143_at	106143	0.2494	0.7221
106200_at	106200	0.3213	0.7875
106205_at	106205	0.3317	0.5838
106248_at	106248	0.4989	0.8504
106264_at	106264	0.1929	0.8964
106298_at	106298	0.7423	0.391
106326_at	106326	0.3307	0.8027
106338_at	106338	0.4171	0.8209
106344_at	106344	0.5465	0.5914
106347_at	106347	0.7703	0.1902
106369_at	106369	0.5781	0.7371
106389_at	106389	0.2137	0.9842
106393_at	106393	0.1911	0.8247
106407_at	106407	0.4033	0.7981
106504_at	106504	0.3392	0.7822
106512_at	106512	0.6416	0.0797
106522_at	106522	0.3653	0.6069
106529_at	106529	0.4119	0.5539
106557_at	106557	0.4434	0.8069
106564_at	106564	0.2149	0.9214
106565_at	106565	0.3084	0.768
106572_at	106572	0.335	0.7137
106581_at	106581	0.508	0.6341
106582_at	106582	0.4165	0.6223
106583_at	106583	0.3225	0.8955
106585_at	106585	0.2565	0.8522
106628_at	106628	0.6781	0.4696
106633_at	106633	0.3396	0.9217
106639_at	106639	0.1721	0.9427
106648_at	106648	0.5934	0.4625
106672_at	106672	0.2929	0.7241
106707_at	106707	0.2637	0.8394
106757_at	106757	0.3983	0.8936
106759_at	106759	0.2951	0.8295
106763_at	106763	0.5515	0.6296
106766_at	106766	0.8342	-0.0106
106794_at	106794	0.338	0.818
106795_at	106795	0.4322	0.7146
106821_at	106821	0.2847	0.787
106840_at	106840	0.4003	0.6936
106861_at	106861	0.2782	0.4005
106869_at	106869	0.3665	0.4793
106877_at	106877	0.8404	-0.0453
106878_at	106878	0.5152	0.4756
106894_at	106894	0.1798	0.9534
106947_at	106947	0.1702	0.9449
106952_at	106952	0.9077	-0.0525
106957_at	106957	0.3798	0.6823
107022_at	107022	0.2548	0.7687
107029_at	107029	0.3178	0.7355
107035_at	107035	0.3128	0.7652
107045_at	107045	0.3945	0.7876
107047_at	107047	0.5009	0.7254
107065_at	107065	0.6633	0.9416
107071_at	107071	0.297	0.8846
107094_at	107094	0.5697	0.4944
107141_at	107141	0.409	0.7074
107146_at	107146	0.2928	0.8988
107173_at	107173	0.2244	0.8958
107182_at	107182	0.3983	0.7006
107197_at	107197	0.1508	0.9357
107221_at	107221	0.9129	-0.0925
107227_at	107227	0.2996	0.7858
107242_at	107242	0.2287	0.9244
107250_at	107250	0.4764	0.3898
107260_at	107260	0.3397	0.7584
107271_at	107271	0.4867	0.5471
107272_at	107272	0.753	0.0302
107305_at	107305	0.1567	0.9591
107321_at	107321	0.5398	0.2173
107328_at	107328	0.198	0.9148
107338_at	107338	0.2179	0.907
107350_at	107350	0.7324	0.1268
107351_at	107351	0.2976	0.8278
107358_at	107358	0.4231	0.6787
107371_at	107371	0.2903	0.7757
107373_at	107373	0.3011	0.5725
107375_at	107375	0.4848	0.5213
107376_at	107376	0.4557	0.6971
107392_at	107392	0.3204	0.8488
107435_at	107435	0.5512	0.6696
107448_at	107448	0.4088	0.7949
107449_at	107449	0.2516	0.874
107459_at	107459	0.3282	0.8335
107477_at	107477	0.5383	0.6288
107503_at	107503	0.5524	0.341
107508_at	107508	0.413	0.7289
107513_at	107513	0.4111	0.7925
107515_at	107515	0.6899	0.2032
107522_at	107522	0.4617	0.6037
107526_at	107526	0.7727	-0.0344
107527_at	107527	0.2081	0.95
107528_at	107528	0.4232	0.7008
107566_at	107566	0.3019	0.6707
107569_at	107569	0.4008	0.7331
107581_at	107581	0.3065	0.8164
107586_at	107586	0.4139	0.7094
107587_at	107587	0.3813	0.918
107589_at	107589	0.7651	-0.0981
107605_at	107605	0.256	0.9243
107607_at	107607	0.7874	0.0809
107650_at	107650	0.3111	0.8047
107652_at	107652	0.1865	0.9146
107684_at	107684	0.3192	0.8116
107702_at	107702	0.7001	0.2636
107723_at	107723	0.3411	0.7635
107732_at	107732	0.1559	0.9052
107733_at	107733	0.6724	0.4966
107734_at	107734	0.2066	0.9204
107746_at	107746	0.1479	0.9015
107747_at	107747	0.5033	0.1946
107753_at	107753	0.539	0.4648
107765_at	107765	0.7186	-0.0042
107766_at	107766	0.1993	0.9628
107767_at	107767	0.4774	0.4548
107769_at	107769	0.5468	0.3755
107770_at	107770	0.2534	0.9081
107771_at	107771	0.3956	0.6792
107815_at	107815	0.4448	0.7558
107817_at	107817	0.3072	0.8939
107823_at	107823	0.6096	0.609
107829_at	107829	0.4156	0.794
107831_at	107831	0.3796	0.8716
107868_at	107868	0.3986	0.7498
107869_at	107869	0.3564	0.4289
107889_at	107889	0.4326	0.8434
107895_at	107895	0.3625	0.9063
107932_at	107932	0.408	0.7595
107934_at	107934	0.5495	0.6537
107939_at	107939	0.6406	0.4438
107951_at	107951	0.2305	0.9519
107970_at	107970	0.3515	0.8394
107971_at	107971	0.3969	0.8224
107975_at	107975	0.2495	0.8988
107976_at	107976	0.2859	0.9056
107986_at	107986	0.2457	0.8641
107993_at	107993	0.3945	0.7753
107995_at	107995	0.4428	0.157
107999_at	107999	0.2413	0.9438
108000_at	108000	0.5658	0.5606
108011_at	108011	0.1902	0.9636
108012_at	108012	0.3227	0.8384
108013_at	108013	0.5937	0.7513
108014_at	108014	0.3398	0.5753
108015_at	108015	0.3205	0.9102
108017_at	108017	0.1392	0.92
108030_at	108030	0.7566	0.5289
108037_at	108037	0.6216	0.5137
108043_at	108043	0.4001	0.7631
108052_at	108052	0.5626	0.9023
108058_at	108058	0.3257	0.6347
108062_at	108062	0.662	0.3608
108067_at	108067	0.3315	0.807
108069_at	108069	0.6008	0.6465
108071_at	108071	0.5958	0.9786
108073_at	108073	0.6445	0.5186
108075_at	108075	0.7826	0.0133
108077_at	108077	0.3243	0.8496
108078_at	108078	0.7021	0.1993
108079_at	108079	0.3908	0.5389
108083_at	108083	0.5618	0.5104
108086_at	108086	0.3509	0.8266
108089_at	108089	0.8529	0.0072
108096_at	108096	0.5235	0.5791
108097_at	108097	0.4057	0.7596
108098_at	108098	0.1607	0.7892
108099_at	108099	0.4783	0.5964
108100_at	108100	0.5069	0.5012
108101_at	108101	0.622	0.0063
108105_at	108105	0.345	0.7884
108112_at	108112	0.2631	0.7136
108114_at	108114	0.3478	0.8254
108115_at	108115	0.4831	0.7668
108116_at	108116	0.7523	0.2277
108123_at	108123	0.4253	0.7329
108124_at	108124	0.2364	0.8027
108138_at	108138	0.15	0.902
108143_at	108143	0.3748	0.8337
108147_at	108147	0.2917	0.8961
108148_at	108148	0.6139	0.5975
108150_at	108150	0.2891	0.8222
108151_at	108151	0.1144	0.9726
108153_at	108153	0.4382	0.7942
108155_at	108155	0.1556	0.8785
108156_at	108156	0.5194	0.4469
108159_at	108159	0.1755	0.9394
108160_at	108160	0.1947	0.9006
108176_at	108176	0.235	0.8367
108645_at	108645	0.3131	0.8476
108652_at	108652	0.3772	0.68
108653_at	108653	0.6798	0.4992
108654_at	108654	0.6125	0.4599
108655_at	108655	0.4575	0.6488
108657_at	108657	0.7277	0.3154
108660_at	108660	0.3473	0.8674
108664_at	108664	0.25	0.7992
108670_at	108670	0.3659	0.6633
108671_at	108671	0.4716	0.6632
108672_at	108672	0.5623	0.5534
108673_at	108673	0.3494	0.8634
108679_at	108679	0.3124	0.8552
108682_at	108682	0.6479	0.3668
108686_at	108686	0.396	0.5946
108687_at	108687	0.6112	0.448
108689_at	108689	0.3398	0.7967
108699_at	108699	0.3241	0.6346
108705_at	108705	0.6466	0.4823
108707_at	108707	0.2361	0.9041
108723_at	108723	0.4955	0.4882
108735_at	108735	0.4236	0.7182
108737_at	108737	0.2551	0.8667
108755_at	108755	0.2412	0.8969
108760_at	108760	0.4588	0.5067
108767_at	108767	0.4753	0.5925
108797_at	108797	0.5554	0.6745
108800_at	108800	0.427	0.8097
108811_at	108811	0.2724	0.9012
108812_at	108812	0.2238	0.9072
108829_at	108829	0.1462	0.9571
108832_at	108832	0.4949	0.683
108837_at	108837	0.4456	0.8036
108841_at	108841	0.4477	0.779
108853_at	108853	0.3446	0.8762
108888_at	108888	0.5556	0.5501
108897_at	108897	0.4825	0.6742
108899_at	108899	0.3227	0.6698
108900_at	108900	0.4835	0.853
108902_at	108902	0.3006	0.7194
108903_at	108903	0.3063	0.8049
108907_at	108907	0.5395	0.4384
108909_at	108909	0.2392	0.9308
108911_at	108911	0.4416	0.7273
108912_at	108912	0.4979	0.5477
108927_at	108927	0.783	0.122
108943_at	108943	0.6862	0.6084
108946_at	108946	0.3373	0.8009
108954_at	108954	0.2726	0.8916
108958_at	108958	0.2394	0.7973
108960_at	108960	0.4694	0.6689
108961_at	108961	0.5546	0.6342
108989_at	108989	0.1561	0.8617
108995_at	108995	0.5875	0.1765
109006_at	109006	0.5588	0.7354
109019_at	109019	0.3287	0.5392
109042_at	109042	0.5766	0.3396
109050_at	109050	0.2252	0.9307
109052_at	109052	0.4208	0.7577
109054_at	109054	0.3575	0.7076
109065_at	109065	0.3182	0.7888
109075_at	109075	0.4137	0.8033
109077_at	109077	0.3019	0.8785
109079_at	109079	0.4278	0.66
109082_at	109082	0.4025	0.7903
109093_at	109093	0.4572	0.6674
109108_at	109108	0.4222	0.6923
109113_at	109113	0.3128	0.8945
109115_at	109115	0.4163	0.7738
109129_at	109129	0.3754	0.7734
109135_at	109135	0.4372	0.7793
109136_at	109136	0.1916	0.8441
109145_at	109145	0.2855	0.8512
109151_at	109151	0.3182	0.8673
109154_at	109154	0.4042	0.7085
109161_at	109161	0.2262	0.9126
109168_at	109168	0.3708	0.7963
109181_at	109181	0.372	0.888
109202_at	109202	0.3786	0.9124
109205_at	109205	0.4116	0.77
109212_at	109212	0.407	0.8609
109218_at	109218	0.8309	-0.0218
109222_at	109222	0.2582	0.9803
109225_at	109225	0.4753	0.445
109226_at	109226	0.3719	0.8713
109229_at	109229	0.2114	0.8807
109232_at	109232	0.4981	0.4103
109241_at	109241	0.3032	0.8013
109242_at	109242	0.4467	0.7051
109245_at	109245	0.2849	0.9935
109246_at	109246	0.8032	0.0965
109254_at	109254	0.1999	0.9743
109263_at	109263	0.3559	0.8862
109264_at	109264	0.4004	0.7965
109267_at	109267	0.3226	0.7965
109270_at	109270	0.531	0.7009
109272_at	109272	0.5364	0.8604
109275_at	109275	0.2393	0.8618
109284_at	109284	0.2024	0.8957
109299_at	109299	0.1841	0.8344
109305_at	109305	0.5928	0.4537
109314_at	109314	0.3953	0.7849
109323_at	109323	0.8646	-0.014
109331_at	109331	0.2508	0.9477
109333_at	109333	0.2299	0.8943
109335_at	109335	0.2303	0.9716
109342_at	109342	0.3758	0.7763
109346_at	109346	0.1543	0.9746
109349_at	109349	0.1727	0.9575
109359_at	109359	0.2549	0.9311
109552_at	109552	0.4955	0.6508
109594_at	109594	0.5805	0.6547
109620_at	109620	0.6657	0.0193
109624_at	109624	0.5656	0.4631
109637_at	109637	0.1341	0.9593
109648_at	109648	0.466	0.5287
109652_at	109652	0.4696	0.7223
109658_at	109658	0.447	0.6302
109660_at	109660	0.3112	0.9022
109672_at	109672	0.7959	0.0701
109674_at	109674	0.6849	0.2417
109676_at	109676	0.6143	0.76
109685_at	109685	0.3168	0.8764
109689_at	109689	0.7163	0.314
109697_at	109697	0.4063	0.8592
109700_at	109700	0.7609	0.0437
109711_at	109711	0.4624	0.5309
109731_at	109731	0.6706	0.0891
109754_at	109754	0.7016	0.2249
109778_at	109778	0.1499	0.967
109785_at	109785	0.3326	0.7844
109791_at	109791	0.2978	0.8728
109801_at	109801	0.3378	0.7024
109815_at	109815	0.5592	0.485
109820_at	109820	0.2369	0.9101
109821_at	109821	0.3933	0.8873
109857_at	109857	0.6704	0.2286
109889_at	109889	0.2956	0.8663
109900_at	109900	0.2143	0.8598
109901_at	109901	0.3746	0.8166
109904_at	109904	0.6595	0.6212
109910_at	109910	0.2921	0.9207
109929_at	109929	0.4325	0.8251
109934_at	109934	0.272	0.854
109978_at	109978	0.6715	0.2296
109979_at	109979	0.6895	0.0859
110006_at	110006	0.388	0.7012
110012_at	110012	0.2821	0.9146
110033_at	110033	0.611	0.6101
110058_at	110058	0.2615	0.8049
110074_at	110074	0.7869	0.3101
110078_at	110078	0.3317	0.6902
110082_at	110082	0.402	0.7867
110083_at	110083	0.7924	0.1186
110084_at	110084	0.366	0.8435
110094_at	110094	0.404	0.7763
110095_at	110095	0.6648	0.2088
110109_at	110109	0.4527	0.7626
110115_at	110115	0.3908	0.8318
110119_at	110119	0.4562	0.6913
110135_at	110135	0.3592	0.8136
110147_at	110147	0.3104	0.7475
110157_at	110157	0.4399	0.8113
110168_at	110168	0.4951	0.3172
110172_at	110172	0.3709	0.7621
110173_at	110173	0.4243	0.6254
110197_at	110197	0.4565	0.8622
110198_at	110198	0.1995	0.9332
110208_at	110208	0.3375	0.776
110213_at	110213	0.6519	0.3156
110253_at	110253	0.5122	0.6292
110265_at	110265	0.2375	0.9176
110279_at	110279	0.4304	0.6544
110304_at	110304	0.3772	0.9211
110308_at	110308	0.3499	0.8277
110310_at	110310	0.94	-0.1143
110312_at	110312	0.5383	0.6832
110323_at	110323	0.2295	0.8829
110326_at	110326	0.4236	0.7303
110350_at	110350	0.2317	0.8769
110351_at	110351	0.4121	0.5321
110355_at	110355	0.2734	0.8889
110379_at	110379	0.1757	0.9011
110380_at	110380	0.3013	0.7019
110382_at	110382	0.4861	0.7726
110391_at	110391	0.3434	0.8934
110417_at	110417	0.2476	0.9041
110446_at	110446	0.3583	0.8495
110454_at	110454	0.8472	-0.0111
110460_at	110460	0.5418	0.4922
110524_at	110524	0.2425	0.8887
110532_at	110532	0.1608	0.9092
110542_at	110542	0.6482	0.2591
110593_at	110593	0.3433	0.882
110595_at	110595	0.3365	0.6837
110596_at	110596	0.7437	0.2234
110606_at	110606	0.416	0.7518
110611_at	110611	0.2155	0.7393
110616_at	110616	0.289	0.9182
110637_at	110637	0.6151	0.5845
110639_at	110639	0.3227	0.8075
110648_at	110648	0.3646	0.8435
110695_at	110695	0.2651	0.9463
110749_at	110749	0.525	0.6445
110750_at	110750	0.4529	0.729
110751_at	110751	0.1584	0.912
110784_at	110784	0.4421	0.4068
110785_at	110785	0.5665	0.4479
110786_at	110786	0.6244	0.0911
110789_at	110789	0.3088	0.9267
110796_at	110796	0.2476	0.8082
110809_at	110809	0.31	0.7661
110816_at	110816	0.6129	0.5554
110821_at	110821	0.2702	0.8893
110826_at	110826	0.5169	0.3798
110829_at	110829	0.3643	0.7089
110834_at	110834	0.4436	0.692
110835_at	110835	0.4991	0.8494
110842_at	110842	0.2384	0.8081
110854_at	110854	0.4985	0.6763
110855_at	110855	0.2452	0.932
110876_at	110876	0.558	0.8727
110877_at	110877	0.2299	0.8986
110880_at	110880	0.2958	0.9333
110886_at	110886	0.593	0.7061
110891_at	110891	0.6028	0.6183
110893_at	110893	0.4217	0.7517
110902_at	110902	0.4629	0.6862
110911_at	110911	0.615	0.361
110920_at	110920	0.1854	0.9431
110935_at	110935	0.4379	0.7372
110948_at	110948	0.3309	0.8399
110956_at	110956	0.4915	0.5032
110957_at	110957	0.4908	0.8196
110958_at	110958	0.1511	0.9758
110959_at	110959	0.4063	0.6919
110960_at	110960	0.3871	0.7234
110962_at	110962	0.3313	0.7511
111173_at	111173	0.2305	0.8633
111174_at	111174	0.3273	0.8086
111175_at	111175	0.5244	0.6619
111975_at	111975	0.3332	0.734
112403_at	112403	0.1549	0.9603
112405_at	112405	0.225	0.8644
112406_at	112406	0.1456	0.9509
112407_at	112407	0.6756	0.3317
112415_at	112415	0.4925	0.7464
112417_at	112417	0.3854	0.8742
112418_at	112418	0.267	0.9385
112419_at	112419	0.2136	0.9828
112422_at	112422	0.1638	0.9695
11287_at	11287	0.0974	0.9884
11298_at	11298	0.2738	0.9434
11302_at	11302	0.3825	0.6195
11303_at	11303	0.4505	0.5557
11304_at	11304	0.3255	0.7393
11305_at	11305	0.3682	0.6419
11307_at	11307	0.6625	0.2982
11350_at	11350	0.2622	0.8608
11352_at	11352	0.4014	0.8556
11354_at	11354	0.2732	0.8389
11363_at	11363	0.5059	0.4666
11364_at	11364	0.2688	0.8016
11370_at	11370	0.3605	0.6942
113846_at	113846	0.3508	0.9236
113847_at	113847	0.3882	0.7773
113848_at	113848	0.3856	0.8765
113851_at	113851	0.4551	0.7144
113852_at	113852	0.2937	0.9931
113853_at	113853	0.3927	0.8832
113855_at	113855	0.4725	0.9824
113856_at	113856	0.5049	0.8268
113857_at	113857	0.4118	0.8622
113859_at	113859	0.2976	0.9893
113860_at	113860	0.2714	0.9683
113861_at	113861	0.2983	0.9198
113862_at	113862	0.3132	0.9866
113863_at	113863	0.3933	0.9852
113864_at	113864	0.3474	0.9823
113865_at	113865	0.3506	0.8359
113868_at	113868	0.2907	0.9183
11409_at	11409	0.323	0.5875
114128_at	114128	0.3427	0.7001
114141_at	114141	0.3565	0.8101
114142_at	114142	0.2152	0.7405
114143_at	114143	0.3263	0.8614
11416_at	11416	0.2089	0.9079
11418_at	11418	0.4947	0.7541
11419_at	11419	0.5817	0.574
11421_at	11421	0.8892	-0.1149
114229_at	114229	0.1393	0.9943
114230_at	114230	0.3005	0.9355
11423_at	11423	0.4106	0.8424
114249_at	114249	0.798	0.0583
114255_at	114255	0.5904	0.4363
11425_at	11425	0.229	0.959
11426_at	11426	0.8563	-0.0217
11428_at	11428	0.4096	0.7493
11429_at	11429	0.2747	0.8558
114301_at	114301	0.7219	0.1406
114304_at	114304	0.2788	0.8934
11430_at	11430	0.4962	0.5357
11431_at	11431	0.5206	0.6391
11432_at	11432	0.3121	0.8756
114332_at	114332	0.9018	-0.1482
11433_at	11433	0.5014	0.1111
11434_at	11434	0.2048	0.9164
11435_at	11435	0.5407	0.6462
11438_at	11438	0.5886	0.5298
11440_at	11440	0.4248	0.7758
11441_at	11441	0.3643	0.8334
11443_at	11443	0.707	0.1874
11444_at	11444	0.6226	0.5952
114479_at	114479	0.3474	0.7846
11447_at	11447	0.3529	0.85
11448_at	11448	0.3404	0.8828
11449_at	11449	0.4472	0.8821
11450_at	11450	0.6673	0.2601
11451_at	11451	0.4065	0.8571
114565_at	114565	0.3045	0.8303
114566_at	114566	0.2704	0.9083
114570_at	114570	0.3362	0.9251
114584_at	114584	0.5642	0.7146
11459_at	11459	0.2161	0.9081
114601_at	114601	0.3843	0.4549
114602_at	114602	0.8087	0.0658
114604_at	114604	0.2928	0.8613
114606_at	114606	0.4825	0.499
114615_at	114615	0.2452	0.9192
11461_at	11461	0.5482	0.8344
114640_at	114640	0.3029	0.8624
114641_at	114641	0.5429	0.6944
114642_at	114642	0.6331	0.4818
114643_at	114643	0.3959	0.6358
114644_at	114644	0.2712	0.9705
11464_at	11464	0.7658	-0.1896
114654_at	114654	0.4797	0.6161
114660_at	114660	0.4392	0.8669
114661_at	114661	0.3031	0.92
114662_at	114662	0.0975	0.9958
114663_at	114663	0.5918	0.5901
114664_at	114664	0.7775	0.0484
114666_at	114666	0.2336	0.9468
114672_at	114672	0.2625	0.9709
114673_at	114673	0.3566	0.8494
114674_at	114674	0.3514	0.878
114679_at	114679	0.374	0.5213
11468_at	11468	0.7378	-0.0277
11470_at	11470	0.3401	0.7811
114712_at	114712	0.2883	0.8771
114714_at	114714	0.6525	0.4709
114716_at	114716	0.3549	0.8889
11471_at	11471	0.174	0.9733
11472_at	11472	0.3535	0.6253
114741_at	114741	0.216	0.8549
11474_at	11474	0.3661	0.7999
11475_at	11475	0.6617	0.1117
11477_at	11477	0.4083	0.7562
11479_at	11479	0.1988	0.9128
11480_at	11480	0.2271	0.9149
11481_at	11481	0.4443	0.6019
11482_at	11482	0.9408	-0.1157
11484_at	11484	0.4248	0.4065
114863_at	114863	0.3994	0.8653
11486_at	11486	0.1861	0.79
114871_at	114871	0.3086	0.9199
114873_at	114873	0.5108	0.7721
114874_at	114874	0.2983	0.6795
114875_at	114875	0.3257	0.9398
11487_at	11487	0.2441	0.8211
114886_at	114886	0.5641	0.3634
114889_at	114889	0.5206	0.6673
11488_at	11488	0.3636	0.8862
114893_at	114893	0.2839	0.891
114896_at	114896	0.4939	0.7219
11490_at	11490	0.4949	0.6603
11491_at	11491	0.456	0.6115
11492_at	11492	0.5453	0.3976
11495_at	11495	0.4365	0.7551
11496_at	11496	0.3712	0.8486
11497_at	11497	0.2801	0.9549
11499_at	11499	0.2735	0.9785
11500_at	11500	0.4242	0.7908
11501_at	11501	0.5241	0.4448
11502_at	11502	0.504	0.554
11504_at	11504	0.5954	0.4345
11512_at	11512	0.3617	0.6132
11513_at	11513	0.644	0.0799
11514_at	11514	0.6745	0.1282
11515_at	11515	0.5301	0.4353
11516_at	11516	0.5273	0.6671
11517_at	11517	0.5657	0.7284
11518_at	11518	0.5015	0.7006
11519_at	11519	0.5319	0.7426
11520_at	11520	0.6567	0.2469
11522_at	11522	0.774	-0.0876
11529_at	11529	0.4444	0.6618
11532_at	11532	0.3875	0.7577
11534_at	11534	0.4113	0.7282
11535_at	11535	0.5752	0.3415
11536_at	11536	0.8517	0.0184
11537_at	11537	0.7593	-0.0365
11539_at	11539	0.5342	0.8535
11541_at	11541	0.6551	0.2744
11544_at	11544	0.4765	0.6206
11545_at	11545	0.6836	0.5921
11546_at	11546	0.3927	0.7371
11548_at	11548	0.3576	0.8596
11549_at	11549	0.1795	0.9645
11551_at	11551	0.565	0.6986
11552_at	11552	0.5692	0.6497
11553_at	11553	0.5827	0.6521
11555_at	11555	0.7892	0.0123
11556_at	11556	0.7381	0.237
11564_at	11564	0.3464	0.7408
11565_at	11565	0.4161	0.5157
11566_at	11566	0.2277	0.9161
11567_at	11567	0.2699	0.9031
11568_at	11568	0.5386	0.3968
11569_at	11569	0.3594	0.859
11571_at	11571	0.3471	0.9399
11572_at	11572	0.2662	0.9881
11576_at	11576	0.366	0.6056
11593_at	11593	0.29	0.8339
11595_at	11595	0.4222	0.7854
11596_at	11596	0.981	-0.1226
11600_at	11600	0.5954	0.1793
11601_at	11601	0.6701	0.315
11602_at	11602	0.3285	0.9136
11603_at	11603	0.6785	0.2599
11604_at	11604	0.3586	0.8533
11605_at	11605	0.2795	0.9212
11606_at	11606	0.3866	0.8597
11607_at	11607	0.6834	0.0845
11608_at	11608	0.3057	0.9002
11609_at	11609	0.5995	0.9251
11610_at	11610	0.3274	0.8798
11611_at	11611	0.1552	0.9935
11614_at	11614	0.3944	0.9456
11622_at	11622	0.7136	0.1517
11624_at	11624	0.5679	0.5912
11625_at	11625	0.2543	0.9215
11628_at	11628	0.4318	0.8339
11629_at	11629	0.3617	0.6705
11630_at	11630	0.5202	0.2511
11632_at	11632	0.4058	0.8149
11634_at	11634	0.4628	0.7768
11636_at	11636	0.4244	0.1775
11637_at	11637	0.386	0.6366
11639_at	11639	0.6848	0.3503
11640_at	11640	0.2896	0.6565
11641_at	11641	0.8465	-0.0502
11642_at	11642	0.4842	0.9187
11643_at	11643	0.374	0.8457
11647_at	11647	0.2424	0.8039
11648_at	11648	0.2415	0.9636
11650_at	11650	0.3373	0.8993
11651_at	11651	0.4672	0.7356
11652_at	11652	0.3762	0.7501
11655_at	11655	0.8283	-0.0465
11656_at	11656	0.706	-0.083
11657_at	11657	0.1581	0.8688
11658_at	11658	0.8294	-0.0679
11666_at	11666	0.5378	0.5875
11668_at	11668	0.8574	-0.1002
11669_at	11669	0.8171	0.0265
116701_at	116701	0.284	0.756
11670_at	11670	0.7881	0.106
11671_at	11671	0.6584	0.2622
116731_at	116731	0.5582	0.1577
116732_at	116732	0.3572	0.8081
116733_at	116733	0.1785	0.9221
116746_at	116746	0.4518	0.7314
116748_at	116748	0.2702	0.9095
11674_at	11674	0.3939	0.4064
11676_at	11676	0.3927	0.5117
116810_at	116810	0.1628	0.9803
11682_at	11682	0.5284	0.5252
116837_at	116837	0.524	0.7311
116838_at	116838	0.4537	0.6309
116847_at	116847	0.8544	-0.1066
116848_at	116848	0.2747	0.9478
11684_at	11684	0.4662	0.6056
116852_at	116852	0.4711	0.8608
11685_at	11685	0.3554	0.8389
11686_at	11686	0.3546	0.8416
116870_at	116870	0.1819	0.9339
116871_at	116871	0.333	0.8683
116872_at	116872	0.3785	0.8426
116873_at	116873	0.538	0.6593
11687_at	11687	0.0736	0.9961
11688_at	11688	0.5961	0.7331
116891_at	116891	0.4897	0.5499
11689_at	11689	0.4174	0.6974
116903_at	116903	0.408	0.586
116904_at	116904	0.3719	0.7965
116905_at	116905	0.3287	0.8279
11690_at	11690	0.7362	0.0223
116913_at	116913	0.5171	0.8722
116914_at	116914	0.63	0.5601
11692_at	11692	0.3738	0.7406
116939_at	116939	0.5437	0.5636
116940_at	116940	0.3956	0.8195
11694_at	11694	0.501	0.853
11695_at	11695	0.3981	0.9254
116972_at	116972	0.4835	0.7212
11698_at	11698	0.3202	0.9712
11699_at	11699	0.2954	0.9105
117004_at	117004	0.36	0.8728
117005_at	117005	0.4316	0.7755
11704_at	11704	0.3279	0.8835
11705_at	11705	0.1782	0.9711
117109_at	117109	0.2027	0.8659
117146_at	117146	0.4104	0.7726
117147_at	117147	0.5023	0.5592
117148_at	117148	0.4245	0.6402
117149_at	117149	0.3444	0.83
117150_at	117150	0.6209	0.4394
117158_at	117158	0.9923	-0.1383
117160_at	117160	0.2938	0.8947
117167_at	117167	0.5598	0.2597
117171_at	117171	0.3645	0.7631
117172_at	117172	0.3911	0.9727
11717_at	11717	0.3651	0.7172
117197_at	117197	0.252	0.7869
117198_at	117198	0.3909	0.8114
11720_at	11720	0.7696	0.1229
117229_at	117229	0.8135	0.1221
11722_at	11722	0.2706	0.7765
11727_at	11727	0.5694	0.2089
11730_at	11730	0.4977	0.7172
11731_at	11731	0.0969	0.9857
11732_at	11732	0.6134	0.3559
11733_at	11733	0.5271	0.7213
11735_at	11735	0.3344	0.5582
11736_at	11736	0.3376	0.8165
11737_at	11737	0.3147	0.7746
11739_at	11739	0.4983	0.4635
11740_at	11740	0.3245	0.7529
11745_at	11745	0.8136	0.1179
11746_at	11746	0.8001	0.063
11747_at	11747	0.7822	0.1409
11749_at	11749	0.609	0.4447
11750_at	11750	0.5729	0.5146
11752_at	11752	0.7436	0.1131
11754_at	11754	0.4331	0.5455
11757_at	11757	0.1757	0.9447
117589_at	117589	0.4696	0.8662
11758_at	11758	0.901	-0.0706
117590_at	117590	0.3867	0.8519
117591_at	117591	0.3043	0.7348
117592_at	117592	0.4721	0.7973
117599_at	117599	0.5548	0.5947
117600_at	117600	0.4081	0.9341
117606_at	117606	0.5468	0.4588
11761_at	11761	0.7821	0.0794
11764_at	11764	0.4028	0.6876
11765_at	11765	0.2851	0.8174
11766_at	11766	0.4627	0.4971
11767_at	11767	0.314	0.9103
11768_at	11768	0.7028	0.0984
11769_at	11769	0.3537	0.7831
11770_at	11770	0.505	0.0908
11771_at	11771	0.2895	0.8919
11772_at	11772	0.3037	0.8166
11774_at	11774	0.2835	0.8338
11775_at	11775	0.661	0.5175
11776_at	11776	0.2542	0.9472
11778_at	11778	0.6281	0.5287
11781_at	11781	0.4084	0.8402
11782_at	11782	0.4199	0.4859
11783_at	11783	0.2325	0.8141
11784_at	11784	0.5125	0.7253
11785_at	11785	0.5748	0.0846
11787_at	11787	0.476	0.71
11789_at	11789	0.1032	0.9696
11790_at	11790	0.5955	0.7332
11792_at	11792	0.6923	0.3896
11793_at	11793	0.1278	0.9738
11796_at	11796	0.6443	0.1851
11797_at	11797	0.206	0.763
11798_at	11798	0.1512	0.9651
11799_at	11799	0.5205	0.347
11800_at	11800	0.319	0.9197
11801_at	11801	0.3145	0.8778
11803_at	11803	0.3746	0.7798
11804_at	11804	0.7016	0.3558
11806_at	11806	0.1002	0.9431
11807_at	11807	0.3237	0.7633
11808_at	11808	0.376	0.857
11810_at	11810	0.4361	0.5385
11811_at	11811	0.2665	0.7784
11812_at	11812	0.6946	0.0603
11813_at	11813	0.1884	0.9617
11814_at	11814	0.2785	0.8807
11815_at	11815	0.3616	0.8616
11816_at	11816	0.5657	0.0605
11818_at	11818	0.1043	0.9877
11819_at	11819	0.7564	0.1628
11820_at	11820	0.6835	0.5736
11821_at	11821	0.3361	0.7045
11826_at	11826	0.8666	-0.1637
11827_at	11827	0.2012	0.8947
11828_at	11828	0.2854	0.9634
11829_at	11829	0.456	0.3072
11830_at	11830	0.9223	-0.0857
11831_at	11831	0.5019	0.8791
11832_at	11832	0.421	0.7671
11833_at	11833	0.3147	0.898
11834_at	11834	0.2506	0.9532
11835_at	11835	0.3668	0.7666
11836_at	11836	0.4046	0.7933
11838_at	11838	0.6323	0.5026
11839_at	11839	0.6813	0.122
11840_at	11840	0.6626	0.4252
11841_at	11841	0.5217	0.4077
11842_at	11842	0.356	0.6416
11843_at	11843	0.5662	0.5993
118445_at	118445	0.4402	0.8025
118446_at	118446	0.4944	0.7413
118449_at	118449	0.4819	0.4751
11844_at	11844	0.2428	0.9434
118451_at	118451	0.6461	0.4578
118452_at	118452	0.6064	0.5661
118454_at	118454	0.4131	0.8275
11845_at	11845	0.3613	0.6747
11846_at	11846	0.2785	0.7715
11847_at	11847	0.6425	0.0757
11852_at	11852	0.5751	0.566
11853_at	11853	0.6236	0.3062
11854_at	11854	0.3719	0.5374
11855_at	11855	0.2114	0.8383
11856_at	11856	0.7791	0.1103
11857_at	11857	0.5538	0.1342
11859_at	11859	0.3346	0.9241
11861_at	11861	0.2335	0.8748
11863_at	11863	0.3566	0.792
11864_at	11864	0.7734	0.2987
11865_at	11865	0.1154	0.9431
11867_at	11867	0.418	0.6476
11870_at	11870	0.1666	0.9682
11871_at	11871	0.2871	0.9696
11872_at	11872	0.361	0.8533
11875_at	11875	0.4967	0.7834
11876_at	11876	0.1453	0.9833
11877_at	11877	0.1403	0.9923
11878_at	11878	0.5366	0.7594
11881_at	11881	0.2145	0.9089
11883_at	11883	0.4389	0.7502
11886_at	11886	0.4712	0.6795
11889_at	11889	0.4106	0.8269
11890_at	11890	0.2424	0.9804
11891_at	11891	0.7656	0.0768
11899_at	11899	0.6499	0.5544
11905_at	11905	0.1167	0.9814
11906_at	11906	0.5183	0.5289
11907_at	11907	0.2065	0.9426
11908_at	11908	0.4019	0.6714
11909_at	11909	0.3186	0.8584
11910_at	11910	0.2597	0.8241
11911_at	11911	0.3874	0.7326
11920_at	11920	0.234	0.8777
11921_at	11921	0.3246	0.8283
11922_at	11922	0.4992	0.8458
11923_at	11923	0.5149	0.9414
11924_at	11924	0.5607	0.8158
11925_at	11925	0.443	0.8358
11927_at	11927	0.3072	0.8791
11928_at	11928	0.3534	0.7335
11931_at	11931	0.6032	0.2895
11932_at	11932	0.4443	0.7441
11933_at	11933	0.5281	0.5408
11936_at	11936	0.4082	0.8783
11937_at	11937	0.2539	0.9018
11938_at	11938	0.4581	0.3451
11941_at	11941	0.2648	0.9356
11944_at	11944	0.4542	0.6283
11945_at	11945	0.3201	0.8616
11946_at	11946	0.5936	0.3665
11947_at	11947	0.4117	0.6553
11950_at	11950	0.3718	0.758
11951_at	11951	0.5208	0.7716
11957_at	11957	0.3832	0.7114
11958_at	11958	0.3267	0.7479
11964_at	11964	0.4152	0.5773
11966_at	11966	0.452	0.4329
11972_at	11972	0.2849	0.8242
11973_at	11973	0.2424	0.8759
11974_at	11974	0.4581	0.7416
11975_at	11975	0.2702	0.7664
11977_at	11977	0.3714	0.7082
11979_at	11979	0.4218	0.7226
11980_at	11980	0.7688	0.1823
11981_at	11981	0.4893	0.347
11982_at	11982	0.3095	0.6793
11983_at	11983	0.4602	0.5631
11987_at	11987	0.6013	0.4583
11988_at	11988	0.5172	0.5189
11989_at	11989	0.7299	0.6107
11990_at	11990	0.1582	0.9324
11991_at	11991	0.4239	0.7248
11992_at	11992	0.374	0.8251
11993_at	11993	0.4025	0.6828
11994_at	11994	0.3855	0.8016
11997_at	11997	0.3136	0.7604
11998_at	11998	0.2339	0.9551
12000_at	12000	0.4239	0.756
12005_at	12005	0.3607	0.6812
12006_at	12006	0.323	0.7787
12007_at	12007	0.2816	0.8535
12009_at	12009	0.2976	0.9151
12010_at	12010	0.6424	0.7445
12012_at	12012	0.4101	0.9768
12013_at	12013	0.3251	0.7536
12014_at	12014	0.3513	0.5791
12015_at	12015	0.4494	0.8211
12017_at	12017	0.5136	0.6593
12018_at	12018	0.2065	0.8503
12020_at	12020	0.1955	0.9619
12021_at	12021	0.4694	0.7656
12022_at	12022	0.5145	0.6472
12023_at	12023	0.3707	0.8335
12028_at	12028	0.3327	0.8141
12029_at	12029	0.5269	0.6241
12032_at	12032	0.3063	0.812
12033_at	12033	0.4203	0.6935
12034_at	12034	0.5527	0.552
12035_at	12035	0.8249	0.2885
12036_at	12036	0.2069	0.7905
12038_at	12038	0.1474	0.9924
12039_at	12039	0.2881	0.8405
12040_at	12040	0.3159	0.7852
12041_at	12041	0.3081	0.8855
12042_at	12042	0.4231	0.6877
12043_at	12043	0.2042	0.9491
12048_at	12048	0.4395	0.7005
12049_at	12049	0.4591	0.7765
12050_at	12050	0.1015	0.9871
12051_at	12051	0.4684	0.4313
12053_at	12053	0.4412	0.6009
12054_at	12054	0.4384	0.7084
12055_at	12055	0.195	0.8745
12057_at	12057	0.4827	0.7317
12061_at	12061	0.2096	0.9312
12062_at	12062	0.0913	0.9926
12064_at	12064	0.5794	0.2996
12068_at	12068	0.1539	0.9373
12069_at	12069	0.4397	0.0664
12070_at	12070	0.5015	0.3289
12075_at	12075	0.4171	0.7885
12091_at	12091	0.1751	0.9147
121021_at	121021	0.3393	0.7939
121022_at	121022	0.2802	0.8732
12111_at	12111	0.7668	0.0519
12116_at	12116	0.2975	0.8781
12121_at	12121	0.3342	0.9019
12122_at	12122	0.4204	0.8286
12123_at	12123	0.5296	0.6935
12124_at	12124	0.7466	0.1934
12125_at	12125	0.3812	0.741
12140_at	12140	0.6726	0.7136
12142_at	12142	0.6495	0.221
12143_at	12143	0.1822	0.9145
12144_at	12144	0.6209	0.6106
12145_at	12145	0.5847	0.3146
12151_at	12151	0.1945	0.9198
12153_at	12153	0.3125	0.7402
12154_at	12154	0.2922	0.846
12155_at	12155	0.4851	0.6981
12156_at	12156	0.2893	0.7992
12159_at	12159	0.7634	-0.0182
12160_at	12160	0.8294	-0.0404
12162_at	12162	0.6239	0.6798
12163_at	12163	0.4219	0.8181
12164_at	12164	0.438	0.7493
12165_at	12165	0.2328	0.9334
12166_at	12166	0.2436	0.8367
12167_at	12167	0.2177	0.9535
12168_at	12168	0.6862	0.2541
12169_at	12169	0.8077	0.0541
12173_at	12173	0.5766	0.2081
12175_at	12175	0.6149	0.5384
12177_at	12177	0.4131	0.673
12180_at	12180	0.3378	0.9306
12181_at	12181	0.3427	0.8896
12182_at	12182	0.7023	-0.0065
12183_at	12183	0.359	0.6218
12189_at	12189	0.6254	0.4693
12190_at	12190	0.6454	0.5668
12192_at	12192	0.6403	0.4726
12193_at	12193	0.4708	0.7378
12209_at	12209	0.4409	0.6822
12211_at	12211	0.3263	0.9171
12212_at	12212	0.5413	0.475
12215_at	12215	0.4702	0.7518
12217_at	12217	0.4477	0.8049
12223_at	12223	0.2359	0.866
12224_at	12224	0.7242	0.0319
12227_at	12227	0.8146	0.0825
12229_at	12229	0.5139	0.3441
12231_at	12231	0.4451	0.7781
12234_at	12234	0.4648	0.833
12235_at	12235	0.499	0.6434
12236_at	12236	0.5455	0.5749
12237_at	12237	0.3336	0.7701
12238_at	12238	0.3128	0.8424
12257_at	12257	0.6643	0.3148
12258_at	12258	0.8515	-0.0859
12259_at	12259	0.53	0.5894
12260_at	12260	0.4592	0.4742
12261_at	12261	0.6686	0.328
12262_at	12262	0.4742	0.5492
12263_at	12263	0.773	-0.0212
12265_at	12265	0.4342	0.6168
12266_at	12266	0.7936	-0.0421
12267_at	12267	0.1563	0.9188
12269_at	12269	0.2916	0.972
12273_at	12273	0.6515	0.2726
12274_at	12274	0.8575	0.0153
12279_at	12279	0.1792	0.9724
12282_at	12282	0.2541	0.8633
12283_at	12283	0.3074	0.7905
12286_at	12286	0.4907	0.9038
12287_at	12287	0.3863	0.6912
12288_at	12288	0.4718	0.4377
12289_at	12289	0.3218	0.8622
12290_at	12290	0.4358	0.7646
12291_at	12291	0.6105	0.3915
12292_at	12292	0.3087	0.7874
12293_at	12293	0.3576	0.9073
12294_at	12294	0.6847	0.498
12295_at	12295	0.2951	0.9442
12296_at	12296	0.2973	0.6713
12297_at	12297	0.4366	0.4482
12298_at	12298	0.6994	0.6199
12299_at	12299	0.3175	0.9171
12300_at	12300	0.4579	0.8228
12301_at	12301	0.4172	0.6986
12304_at	12304	0.4013	0.8006
12305_at	12305	0.3065	0.7636
12306_at	12306	0.7571	0.3793
12307_at	12307	0.6752	0.6281
12308_at	12308	0.5308	0.6428
12309_at	12309	0.8873	-0.0993
12310_at	12310	0.097	0.9914
12311_at	12311	0.2738	0.9333
12313_at	12313	0.5883	0.6133
12314_at	12314	0.2777	0.8311
12315_at	12315	0.2955	0.8298
12316_at	12316	0.5692	0.6239
12317_at	12317	0.2726	0.8014
12319_at	12319	0.7443	0.0922
12321_at	12321	0.5454	0.4384
12322_at	12322	0.6816	0.6446
12323_at	12323	0.5299	0.8611
12325_at	12325	0.3636	0.6821
12326_at	12326	0.5867	0.7234
12328_at	12328	0.1644	0.9543
12330_at	12330	0.1981	0.9466
12331_at	12331	0.5793	0.4117
12332_at	12332	0.5546	0.29
12333_at	12333	0.5407	0.4498
12334_at	12334	0.709	0.3163
12335_at	12335	0.5744	0.7263
12336_at	12336	0.5416	0.6762
12337_at	12337	0.1931	0.9489
12338_at	12338	0.429	0.8697
12339_at	12339	0.3923	0.7987
12343_at	12343	0.1016	0.9806
12344_at	12344	0.3709	0.797
12345_at	12345	0.4986	0.767
12346_at	12346	0.424	0.6931
12348_at	12348	0.5847	0.553
12349_at	12349	0.4771	0.1951
12350_at	12350	0.569	0.185
12351_at	12351	0.945	-0.1474
12352_at	12352	0.3811	0.8784
12353_at	12353	0.3431	0.8436
12354_at	12354	0.5125	0.5897
12355_at	12355	0.3356	0.913
12359_at	12359	0.6439	0.2802
12361_at	12361	0.2477	0.8589
12362_at	12362	0.5297	0.2352
12363_at	12363	0.4745	0.226
12364_at	12364	0.4835	0.3614
12365_at	12365	0.4071	0.7466
12366_at	12366	0.4041	0.4384
12367_at	12367	0.2007	0.7791
12368_at	12368	0.4916	0.6227
12369_at	12369	0.5982	0.3803
12370_at	12370	0.5256	0.5649
12371_at	12371	0.2749	0.8313
12373_at	12373	0.1895	0.8671
12374_at	12374	0.4036	0.83
12380_at	12380	0.3251	0.7344
12385_at	12385	0.8114	0.3413
12386_at	12386	0.6017	0.873
12387_at	12387	0.7175	0.3809
12388_at	12388	0.7794	0.1296
12389_at	12389	0.885	-0.1223
12390_at	12390	0.8941	-0.2127
12391_at	12391	0.3185	0.844
12393_at	12393	0.3611	0.8731
12394_at	12394	0.4306	0.6207
12395_at	12395	0.3003	0.7478
12396_at	12396	0.5546	0.6827
12398_at	12398	0.6993	0.2718
12399_at	12399	0.3135	0.8987
12400_at	12400	0.4587	0.4467
12401_at	12401	0.2088	0.9535
12402_at	12402	0.2892	0.7056
12404_at	12404	0.6399	0.5998
12405_at	12405	0.5472	0.609
12406_at	12406	0.5442	0.4385
12408_at	12408	0.262	0.8246
12409_at	12409	0.9388	-0.1042
12411_at	12411	0.3026	0.906
12412_at	12412	0.5896	0.6967
12416_at	12416	0.376	0.8396
12418_at	12418	0.2945	0.7543
12419_at	12419	0.5711	0.715
12421_at	12421	0.2012	0.814
12424_at	12424	0.575	0.6005
12425_at	12425	0.925	-0.0299
12426_at	12426	0.4882	0.7065
12427_at	12427	0.0597	0.9941
12428_at	12428	0.5314	0.4407
12442_at	12442	0.486	0.385
12443_at	12443	0.7734	0.1295
12444_at	12444	0.356	0.6167
12445_at	12445	0.5546	0.4625
12447_at	12447	0.856	0.0641
12448_at	12448	0.6269	0.5526
12449_at	12449	0.442	0.8075
12450_at	12450	0.2793	0.657
12452_at	12452	0.4366	0.6368
12453_at	12453	0.3852	0.7074
12454_at	12454	0.3892	0.8072
12455_at	12455	0.2388	0.9348
12457_at	12457	0.6532	0.2488
12458_at	12458	0.4186	0.6529
12460_at	12460	0.3852	0.769
12461_at	12461	0.5087	0.6364
12462_at	12462	0.4216	0.7943
12464_at	12464	0.3645	0.8287
12465_at	12465	0.3708	0.7091
12467_at	12467	0.1125	0.9872
12468_at	12468	0.2877	0.7947
12469_at	12469	0.5373	0.5971
12475_at	12475	0.7368	0.053
12476_at	12476	0.7797	0.2569
12477_at	12477	0.2607	0.9697
12478_at	12478	0.2448	0.8651
12479_at	12479	0.3461	0.4826
12480_at	12480	0.1728	0.9591
12481_at	12481	0.6544	0.0735
12482_at	12482	0.5752	0.3578
12483_at	12483	0.6265	0.2746
12484_at	12484	0.4644	0.7755
12487_at	12487	0.3157	0.9076
12488_at	12488	0.2359	0.8089
12489_at	12489	0.2261	0.9373
12490_at	12490	0.8008	0.117
12491_at	12491	0.8365	-0.071
12492_at	12492	0.6921	0.2151
12493_at	12493	0.5832	0.274
12494_at	12494	0.6352	0.273
12495_at	12495	0.7558	0.0731
12496_at	12496	0.3404	0.6811
12497_at	12497	0.3938	0.6839
12499_at	12499	0.2625	0.8148
12500_at	12500	0.6231	0.1361
12501_at	12501	0.2946	0.7969
12502_at	12502	0.6455	0.0946
12503_at	12503	0.277	0.9705
12504_at	12504	0.3146	0.9162
12505_at	12505	0.6194	0.3457
12506_at	12506	0.6639	-0.0495
12507_at	12507	0.2774	0.8313
12508_at	12508	0.662	-0.0881
12509_at	12509	0.2978	0.6093
12511_at	12511	0.1713	0.9894
12514_at	12514	0.6074	0.1981
12515_at	12515	0.3485	0.6975
12516_at	12516	0.3291	0.7163
12517_at	12517	0.3005	0.7595
12519_at	12519	0.3916	0.8742
12520_at	12520	0.4225	0.7161
12521_at	12521	0.7042	0.2085
12522_at	12522	0.365	0.3313
12523_at	12523	0.542	0.2852
12524_at	12524	0.4299	0.6768
12525_at	12525	0.1789	0.9919
12526_at	12526	0.4283	0.7167
12527_at	12527	0.8377	0.0656
12530_at	12530	0.4663	0.6233
12531_at	12531	0.3916	0.5075
12532_at	12532	0.5865	0.668
12534_at	12534	0.4997	0.4151
12537_at	12537	0.2308	0.9333
12539_at	12539	0.1729	0.9211
12540_at	12540	0.4706	0.6804
12544_at	12544	0.5981	0.6425
12545_at	12545	0.7732	0.2457
12549_at	12549	0.5713	0.5257
12550_at	12550	0.8205	0.1273
12552_at	12552	0.4195	0.4582
12554_at	12554	0.3523	0.6232
12555_at	12555	0.4501	0.7237
12556_at	12556	0.5716	0.3788
12557_at	12557	0.3608	0.85
12560_at	12560	0.4149	0.7552
12561_at	12561	0.2821	0.8633
12562_at	12562	0.8485	-0.0126
12563_at	12563	0.4571	0.6932
12564_at	12564	0.6706	0.7838
12565_at	12565	0.6194	0.6739
12566_at	12566	0.4227	0.5151
12567_at	12567	0.41	0.5738
12568_at	12568	0.3433	0.9117
12569_at	12569	0.7788	0.3159
12570_at	12570	0.5033	0.8383
12571_at	12571	0.2707	0.9321
12572_at	12572	0.4566	0.7094
12575_at	12575	0.3741	0.5748
12576_at	12576	0.1756	0.953
12577_at	12577	0.5056	0.182
12578_at	12578	0.4547	0.9136
12579_at	12579	0.8461	-0.0249
12580_at	12580	0.5305	0.4117
12581_at	12581	0.2298	0.7371
12583_at	12583	0.8259	-0.0965
12585_at	12585	0.348	0.7139
12587_at	12587	0.2709	0.8549
12589_at	12589	0.1846	0.8845
12590_at	12590	0.2869	0.9019
12591_at	12591	0.354	0.8528
12592_at	12592	0.3112	0.9727
12593_at	12593	0.3237	0.8336
12606_at	12606	0.8244	-0.0226
12607_at	12607	0.3342	0.8759
12608_at	12608	0.7338	0.1148
12609_at	12609	0.8067	-0.0042
12611_at	12611	0.4022	0.7608
12613_at	12613	0.4026	0.7633
12614_at	12614	0.6251	0.2138
12615_at	12615	0.6026	0.1605
12616_at	12616	0.6639	0.4279
12617_at	12617	0.5407	0.5931
12622_at	12622	0.5004	0.7521
12623_at	12623	0.5824	0.423
12626_at	12626	0.1544	0.9629
12627_at	12627	0.4099	0.6701
12628_at	12628	0.6454	0.0487
12630_at	12630	0.2129	0.8988
12631_at	12631	0.3343	0.7635
12632_at	12632	0.3713	0.7689
12633_at	12633	0.542	0.3552
12638_at	12638	0.6391	0.5055
12640_at	12640	0.4465	0.7017
12642_at	12642	0.6161	0.352
12643_at	12643	0.7945	0.0107
12648_at	12648	0.2354	0.7894
12649_at	12649	0.6477	0.5117
12651_at	12651	0.2928	0.7865
12652_at	12652	0.6727	0.5947
12653_at	12653	0.5505	0.7344
12654_at	12654	0.8873	-0.1272
12655_at	12655	0.8377	-0.107
12659_at	12659	0.5192	0.653
12660_at	12660	0.6144	0.383
12661_at	12661	0.4705	0.944
12662_at	12662	0.3261	0.7769
12663_at	12663	0.4111	0.8596
12667_at	12667	0.4176	0.8695
12669_at	12669	0.2958	0.9071
12671_at	12671	0.3671	0.8363
12672_at	12672	0.3528	0.9333
12675_at	12675	0.2387	0.9232
12677_at	12677	0.361	0.8002
12683_at	12683	0.2707	0.8443
12684_at	12684	0.2402	0.9161
12686_at	12686	0.4221	0.8173
12695_at	12695	0.5945	0.4373
12696_at	12696	0.1874	0.9439
12700_at	12700	0.5835	0.3862
12702_at	12702	0.5566	0.3993
12703_at	12703	0.0877	0.9879
12704_at	12704	0.6094	0.611
12705_at	12705	0.5992	0.5597
12709_at	12709	0.4152	0.3543
12715_at	12715	0.4873	0.4498
12716_at	12716	0.6044	-0.0324
12721_at	12721	0.5552	0.0693
12722_at	12722	0.2274	0.9561
12724_at	12724	0.6295	0.4784
12725_at	12725	0.3678	0.7647
12727_at	12727	0.3602	0.7317
12728_at	12728	0.5916	0.6188
12729_at	12729	0.5485	0.6041
12733_at	12733	0.3644	0.7996
12737_at	12737	0.4932	0.4269
12738_at	12738	0.1983	0.9442
12739_at	12739	0.902	-0.0968
12740_at	12740	0.3095	0.7477
12741_at	12741	0.9316	-0.1369
12745_at	12745	0.5022	0.8568
12747_at	12747	0.2332	0.7967
12748_at	12748	0.5091	0.5258
12750_at	12750	0.2552	0.8547
12751_at	12751	0.6115	0.4038
12752_at	12752	0.3182	0.8028
12753_at	12753	0.3961	0.7636
12757_at	12757	0.4709	0.7495
12759_at	12759	0.4383	0.1426
12763_at	12763	0.2113	0.9033
12764_at	12764	0.6357	0.4321
12765_at	12765	0.2089	0.8918
12766_at	12766	0.2803	0.8638
12767_at	12767	0.6573	0.0337
12768_at	12768	0.5506	0.4602
12769_at	12769	0.4001	0.9467
12770_at	12770	0.4299	0.7202
12771_at	12771	0.2617	0.9376
12772_at	12772	0.6207	0.2635
12773_at	12773	0.2994	0.9547
12775_at	12775	0.5957	0.2103
12776_at	12776	0.2082	0.97
12777_at	12777	0.2916	0.8891
12778_at	12778	0.4625	0.4757
12780_at	12780	0.3561	0.8933
12785_at	12785	0.2604	0.8306
12788_at	12788	0.3196	0.9568
12789_at	12789	0.1192	0.9628
12793_at	12793	0.3215	0.7918
12794_at	12794	0.635	0.5712
12795_at	12795	0.2103	0.8707
12796_at	12796	0.109	0.965
12797_at	12797	0.7675	-0.0446
12798_at	12798	0.6731	0.3177
12799_at	12799	0.4152	0.3764
12801_at	12801	0.5005	0.8592
12802_at	12802	0.6332	0.1948
12803_at	12803	0.6375	0.506
12804_at	12804	0.5642	0.5353
12805_at	12805	0.2187	0.9022
12807_at	12807	0.3503	0.6399
12808_at	12808	0.734	0.1577
12810_at	12810	0.6241	0.6574
12812_at	12812	0.5712	0.5496
12813_at	12813	0.4043	0.828
12814_at	12814	0.8193	0.2441
12815_at	12815	0.4093	0.7112
12816_at	12816	0.1942	0.9144
12817_at	12817	0.7898	0.0398
12818_at	12818	0.5978	0.2775
12819_at	12819	0.213	0.9295
12821_at	12821	0.5035	0.5692
12822_at	12822	0.4753	0.2292
12823_at	12823	0.6008	0.9169
12824_at	12824	0.3609	0.7297
12825_at	12825	0.6091	0.242
12826_at	12826	0.7245	0.4546
12827_at	12827	0.764	0.1786
12828_at	12828	0.9236	-0.0829
12829_at	12829	0.9279	0.0073
12830_at	12830	0.7387	0.0826
12831_at	12831	0.4856	0.1866
12832_at	12832	0.4961	0.1003
12833_at	12833	0.6793	0.2156
12834_at	12834	0.6629	0.1834
12835_at	12835	0.6911	0.2023
12836_at	12836	0.1746	0.9512
12837_at	12837	0.3758	0.4969
12839_at	12839	0.4044	0.6734
12840_at	12840	0.5508	0.5807
12841_at	12841	0.6645	0.5588
12842_at	12842	0.5687	0.0241
12843_at	12843	0.5279	0.2088
12845_at	12845	0.2727	0.9364
12846_at	12846	0.4585	0.6985
12847_at	12847	0.4396	0.8222
12848_at	12848	0.409	0.6426
12850_at	12850	0.2391	0.7728
12854_at	12854	0.3281	0.8027
12856_at	12856	0.1822	0.9251
12857_at	12857	0.3398	0.8484
12858_at	12858	0.6395	0.3118
12859_at	12859	0.3903	0.7445
12861_at	12861	0.495	0.5923
12862_at	12862	0.7322	-0.001
12864_at	12864	0.2367	0.8991
12865_at	12865	0.4225	0.4044
12866_at	12866	0.3824	0.7161
12868_at	12868	0.2934	0.5949
12869_at	12869	0.6633	0.0656
12870_at	12870	0.7412	-0.0063
12873_at	12873	0.3723	0.779
12874_at	12874	0.4622	0.7296
12876_at	12876	0.6038	-0.0955
12877_at	12877	0.4009	0.3218
12879_at	12879	0.3649	0.8457
12889_at	12889	0.4165	0.6754
12890_at	12890	0.4896	0.7447
12891_at	12891	0.3956	0.8248
12892_at	12892	0.4577	0.5774
12894_at	12894	0.5603	0.3033
12895_at	12895	0.2256	0.8747
12896_at	12896	0.3799	0.7406
12902_at	12902	0.1736	0.9028
12903_at	12903	0.4267	0.9158
12904_at	12904	0.5165	0.6868
12905_at	12905	0.5656	0.5414
12908_at	12908	0.335	0.7669
12909_at	12909	0.4914	0.7787
12912_at	12912	0.1831	0.9208
12913_at	12913	0.5076	0.4869
12914_at	12914	0.2717	0.8172
12915_at	12915	0.4195	0.7302
12916_at	12916	0.3143	0.7313
12918_at	12918	0.4749	0.94
12919_at	12919	0.5886	0.6054
12921_at	12921	0.4139	0.7764
12922_at	12922	0.4467	0.8748
12925_at	12925	0.7837	0.0258
12927_at	12927	0.2033	0.916
12928_at	12928	0.2947	0.8372
12929_at	12929	0.242	0.8264
12931_at	12931	0.7145	0.0963
12933_at	12933	0.6807	0.6123
12934_at	12934	0.5049	0.6752
12936_at	12936	0.5582	0.1577
12937_at	12937	0.5582	0.1577
12939_at	12939	0.5582	0.1577
12941_at	12941	0.5582	0.1577
12942_at	12942	0.524	0.2494
12943_at	12943	0.4953	0.3008
12944_at	12944	0.423	0.8156
12945_at	12945	0.3578	0.9016
12946_at	12946	0.5805	0.4695
12950_at	12950	0.7966	0.7074
12951_at	12951	0.3878	0.9169
12952_at	12952	0.253	0.9133
12953_at	12953	0.4779	0.6094
12954_at	12954	0.1734	0.9343
12955_at	12955	0.5788	0.3281
12957_at	12957	0.3244	0.8512
12958_at	12958	0.4432	0.7848
12959_at	12959	0.3068	0.9325
12960_at	12960	0.4536	0.7309
12961_at	12961	0.2337	0.898
12962_at	12962	0.3578	0.8296
12964_at	12964	0.4288	0.91
12965_at	12965	0.473	0.6821
12967_at	12967	0.3602	0.8965
12969_at	12969	0.2949	0.8433
12970_at	12970	0.4351	0.7821
12971_at	12971	0.4015	0.3831
12972_at	12972	0.403	0.8253
12974_at	12974	0.6806	0.3482
12977_at	12977	0.3631	0.7357
12978_at	12978	0.6431	0.3712
12981_at	12981	0.4599	0.6392
12982_at	12982	0.6884	0.2708
12983_at	12983	0.5575	0.2988
12984_at	12984	0.5237	0.2807
12985_at	12985	0.2797	0.8733
12986_at	12986	0.5572	0.4054
12988_at	12988	0.4408	0.63
12990_at	12990	0.3918	0.77
12991_at	12991	0.3777	0.7739
12992_at	12992	0.3038	0.9321
12993_at	12993	0.4892	0.9245
12994_at	12994	0.407	0.7341
12995_at	12995	0.2111	0.9294
13000_at	13000	0.2511	0.9107
13001_at	13001	0.2899	0.7515
13002_at	13002	0.3493	0.8252
13003_at	13003	0.621	0.5865
13004_at	13004	0.5813	0.7241
13006_at	13006	0.1901	0.9358
13007_at	13007	0.7348	0.2351
13008_at	13008	0.4111	0.6025
13009_at	13009	0.6128	0.0968
13010_at	13010	0.5752	0.5783
13011_at	13011	0.2169	0.9024
13012_at	13012	0.6008	0.5093
13013_at	13013	0.5071	0.7087
13014_at	13014	0.4792	0.5387
13016_at	13016	0.3719	0.7664
13017_at	13017	0.5755	0.6904
13018_at	13018	0.3194	0.8582
13019_at	13019	0.2527	0.8065
13024_at	13024	0.8262	-0.084
13026_at	13026	0.4062	0.6716
13030_at	13030	0.4095	0.7212
13032_at	13032	0.8193	0.1153
13033_at	13033	0.5782	0.5083
13034_at	13034	0.1916	0.9511
13035_at	13035	0.3334	0.8855
13036_at	13036	0.7706	0.1539
13038_at	13038	0.6538	0.1505
13039_at	13039	0.3326	0.7382
13040_at	13040	0.6576	0.5504
13041_at	13041	0.4252	0.6409
13043_at	13043	0.4451	0.7561
13046_at	13046	0.2859	0.6357
13047_at	13047	0.3184	0.8383
13048_at	13048	0.2007	0.9559
13051_at	13051	0.2268	0.9672
13052_at	13052	0.6942	0.2148
13056_at	13056	0.9053	-0.0458
13057_at	13057	0.6866	0.3477
13058_at	13058	0.6654	0.0306
13063_at	13063	0.5703	0.7063
13067_at	13067	0.4101	0.8167
13070_at	13070	0.4602	0.8986
13072_at	13072	0.3171	0.8218
13074_at	13074	0.3506	0.8455
13075_at	13075	0.4899	0.7944
13076_at	13076	0.7127	0.2663
13077_at	13077	0.244	0.9338
13078_at	13078	0.2709	0.7855
13079_at	13079	0.455	0.7442
13081_at	13081	0.4104	0.9265
13082_at	13082	0.3424	0.7379
13085_at	13085	0.1951	0.9741
13088_at	13088	0.9142	-0.0797
13089_at	13089	0.3974	0.7889
13090_at	13090	0.4132	0.746
13094_at	13094	0.3731	0.8353
13095_at	13095	0.2005	0.9336
13096_at	13096	0.3338	0.8282
13097_at	13097	0.2953	0.919
13098_at	13098	0.3877	0.788
13101_at	13101	0.1272	0.9811
13105_at	13105	0.3938	0.8524
13106_at	13106	0.7458	-0.0536
13107_at	13107	0.9332	-0.106
13109_at	13109	0.3598	0.9393
13110_at	13110	0.2839	0.6578
13112_at	13112	0.2361	0.8977
13113_at	13113	0.2867	0.8555
13114_at	13114	0.3723	0.922
13115_at	13115	0.5033	0.6378
13116_at	13116	0.5703	0.5239
13117_at	13117	0.272	0.9111
13119_at	13119	0.4724	0.7571
13120_at	13120	0.9368	-0.1582
13121_at	13121	0.5758	0.4125
13122_at	13122	0.3443	0.86
13123_at	13123	0.3384	0.4369
13124_at	13124	0.2647	0.9223
13131_at	13131	0.6436	0.6077
13132_at	13132	0.4814	0.417
13134_at	13134	0.3814	0.6711
13135_at	13135	0.3802	0.7534
13136_at	13136	0.7648	0.0129
13137_at	13137	0.2118	0.9068
13138_at	13138	0.7847	0.1088
13139_at	13139	0.715	0.0962
13143_at	13143	0.8775	-0.0374
13144_at	13144	0.369	0.7167
13162_at	13162	0.4932	0.7388
13163_at	13163	0.2726	0.8944
13164_at	13164	0.6076	0.7674
13166_at	13166	0.2955	0.9022
13167_at	13167	0.3278	0.7835
13168_at	13168	0.4673	0.7696
13169_at	13169	0.4687	0.7331
13170_at	13170	0.2407	0.7676
13171_at	13171	0.2813	0.9011
13172_at	13172	0.367	0.9107
13175_at	13175	0.5913	0.6746
13176_at	13176	0.3338	0.8276
13177_at	13177	0.4471	0.5606
13178_at	13178	0.6012	0.4471
13179_at	13179	0.5269	0.4342
13180_at	13180	0.3199	0.6805
13185_at	13185	0.306	0.9012
13190_at	13190	0.5681	0.6081
13191_at	13191	0.4402	0.6034
13193_at	13193	0.6448	0.5193
13194_at	13194	0.444	0.58
13195_at	13195	0.3114	0.4995
13196_at	13196	0.4453	0.7915
13197_at	13197	0.3042	0.6735
13198_at	13198	0.2544	0.8436
13199_at	13199	0.5903	0.6857
13200_at	13200	0.5042	0.7359
13202_at	13202	0.2007	0.8452
13204_at	13204	0.414	0.629
13205_at	13205	0.2025	0.9244
13206_at	13206	0.5323	0.7696
13207_at	13207	0.2598	0.8615
13209_at	13209	0.1457	0.8653
13211_at	13211	0.4119	0.7437
13214_at	13214	0.5726	0.7092
13215_at	13215	0.3141	0.871
13244_at	13244	0.4626	0.6273
13340_at	13340	0.6554	0.518
13345_at	13345	0.2944	0.8982
13346_at	13346	0.7594	-0.0199
13349_at	13349	0.5546	0.5023
13350_at	13350	0.2167	0.9101
13353_at	13353	0.269	0.7747
13356_at	13356	0.3668	0.7957
13358_at	13358	0.31	0.7786
13360_at	13360	0.5929	0.4793
13361_at	13361	0.6431	0.4069
13363_at	13363	0.3805	0.8551
13367_at	13367	0.7167	0.2757
13368_at	13368	0.2631	0.9606
13370_at	13370	0.1024	0.9967
13371_at	13371	0.4324	0.7169
13380_at	13380	0.5777	0.6884
13382_at	13382	0.4003	0.6133
13383_at	13383	0.1216	0.9811
13384_at	13384	0.4648	0.7584
13385_at	13385	0.2941	0.9774
13386_at	13386	0.5213	0.5099
13388_at	13388	0.7512	0.1126
13389_at	13389	0.5895	0.7506
13390_at	13390	0.5838	0.7678
13392_at	13392	0.4358	0.8836
13393_at	13393	0.4638	0.7588
13394_at	13394	0.3189	0.7809
13395_at	13395	0.5256	0.8283
13397_at	13397	0.2271	0.9391
13400_at	13400	0.1706	0.9521
13401_at	13401	0.2506	0.7148
13404_at	13404	0.5233	0.8202
13405_at	13405	0.2674	0.7959
13406_at	13406	0.618	0.9502
13409_at	13409	0.5361	0.7094
13411_at	13411	0.4367	0.6308
13417_at	13417	0.6147	0.2468
13418_at	13418	0.4826	0.6224
13419_at	13419	0.4047	0.8207
13421_at	13421	0.3326	0.9524
13424_at	13424	0.3616	0.8312
13426_at	13426	0.749	0.5766
13427_at	13427	0.1829	0.9276
[truncated: 14,363 more rows]

## Sheet: Lung_Biomarkers
462 Lung Biomarker Candidate Genes
Entrez ID	symbol	alias_symbol	gene_name	alias_prot	nm_accn	unigene_id
100198	H6pd	AI785303///Gpd-1///Gpd1///G6pd1	hexose-6-phosphate dehydrogenase (glucose 1-dehydrogenase)	Hexose-6-phosphate dehydrogenase///Fragment///6PGL	NM_173371	Mm.22183
101772	Tmem16a	AW559012///AU040576	transmembrane protein 16A		NM_178642	Mm.26700///Mm.427277
102141	Snx25	AI661919///SBBI31///Gm173///Gm1699	sorting nexin 25	Fragment	NM_207213	Mm.267258
102294	Cyp4v3	AU043077///AW111961	cytochrome P450, family 4, subfamily v, polypeptide 3		NM_133969	Mm.245297
102371	AA407270	AV006038	expressed sequence AA407270		NM_001033208	Mm.27585
103655	Sec14l4	SPF///TAP///AW536553///AI256582///MGC30313	SEC14-like 4 (S. cerevisiae)		NM_146013	Mm.337476
104110	Adcy4	mKIAA4004///KIAA4004	adenylate cyclase 4	Fragment///Adenylyl cyclase 4///Adenylate cyclase type IV	NM_080435	Mm.287010
104158	Ces3	TGH	carboxylesterase 3	TGH///Triacylglycerol hydrolase	NM_053200	Mm.292803
104445	Cdc42ep1	MSE55///MGC103067///1810058K22Rik///Borg5///AA980734///CEP1	CDC42 effector protein (Rho GTPase binding) 1	Binder of Rho GTPases 5	NM_027219	Mm.307488
105387	Akr1c14	9030611N15Rik///AW557061	aldo-keto reductase family 1, member C14	3-ALPHA-HSD///Expressed sequence AW557061	NM_134072	Mm.26838///Mm.342256
105445	Dock9	B230309H04Rik///D14Wsu89e///Zizimin1///AA959601///mKIAA1058///AW538057	dedicator of cytokinesis 9	Fragment		Mm.373976
105841	Dennd3	E030003N15Rik///AI447457	DENN/MADD domain containing 3	Fragment///WD-repeat		Mm.322557
105844	Card10	Bimp1///CARMA3///AI449026	caspase recruitment domain family, member 10	Bimp1	NM_130859	Mm.17629
105853	Mal2	AI461653///MGC130604	mal, T-cell differentiation protein 2		NM_178920	Mm.34281
106766	AW049765	Stap2	expressed sequence AW049765	STAP-2	NM_145934	Mm.204991
106877	AI173486		expressed sequence AI173486		NM_178928	Mm.26632
106952	Centd3	Arap3///KIAA4097///E030006K04Rik///Drag1///AI851258///mKIAA4097	centaurin, delta 3	Cnt-d3	NM_139206	Mm.247642
107221	Gpr120	AI552415///GT01///KPG_013	G protein-coupled receptor 120	G-protein coupled receptor GT01	NM_181748	Mm.35288
108089	Rnf144	UIP4///Ubce7ip4///AI316797	ring finger protein 144	RING finger protein 144///Fragment	NM_080563	Mm.214932///Mm.395270
109218	Tmem139	A930027H06Rik	transmembrane protein 139	Transmembrane protein 139	NM_175408	Mm.28174
109246	Tspan9	9430079M16Rik///6720474K14Rik///AU018597	tetraspanin 9	Tspan-9 Tetraspan NET-5	NM_175414	Mm.21814
109323	C1qtnf7	5530401N20Rik///CTRP7///8430425G24Rik	C1q and tumor necrosis factor related protein 7	C1qTNF7	NM_175425	Mm.275553
110310	Krt7	K7///Krt2-7///MGC11625///D15Wsu77e	keratin 7	Keratin 7	NM_033073	Mm.289377
110454	Ly6a	Ly-6A.2///TAP///Sca-1///Sca1///Ly-6A/E///Ly-6E.1	lymphocyte antigen 6 complex, locus A	TAP	NM_010738	Mm.425949
11421	Ace	AW208573///somatic///CD143///MGC117827	angiotensin I converting enzyme (peptidyl-dipeptidase A) 1	Peptidyl-dipeptidase A 1///EC 3.2.1.- ACE-T Dipeptidyl carboxypeptidase I///Fragment	NM_009598///NM_207624	Mm.754
11426	Macf1	Acf7///mKIAA0465///ABP620///MACF///Aclp7///mACF7///R74989	microtubule-actin crosslinking factor 1	Fragment		Mm.402299
114332	Xlkd1	Lyve-1///1200012G08Rik///Crsbp-1	extra cellular link domain-containing 1	LYVE-1 Cell surface retention sequence-binding protein 1 CRSBP-1///Extracellular link domain-containing protein 1	NM_053247	Mm.396078
114602	Zmynd10	Blu	zinc finger, MYND domain containing 10	BLu protein	NM_053253	Mm.28331
11482	Acvrl1	Acvrlk1///AI115505///AI427544///Alk1///Alk-1	activin A receptor, type II-like 1	SKR3 Activin receptor-like kinase 1 ALK-1///Fragment///TSR-I	NM_009612	Mm.279542
11536	Admr	NOW///Gpcr17///G10-D///AM-R///MB10///Gpcr22	adrenomedullin receptor	AM-R G10D NOW	NM_007412	Mm.2857
11596	Ager	RAGE	advanced glycosylation end product-specific receptor	Receptor for advanced glycosylation end products///Advanced glycosylation end product-specific receptor	NM_007425	Mm.3383
11641	Akap2	AI649048///AA959716///B230340M18Rik///AKAP-KL	A kinase (PRKA) anchor protein 2	Protein kinase A-anchoring protein 2///PRKA anchor protein 2, full insert sequence///PRKA2 AKAP-2 AKAP expressed in kidney and lung AKAP-KL///Fragment///PRKA	NM_001035532///NM_001035533///NM_009649	Mm.331630///Mm.369515
11655	Alas1	ALAS///Alas-1///Alas-h	aminolevulinic acid synthase 1	Delta-ALA synthetase ALAS-H///5-aminolevulinic acid synthase	NM_020559	Mm.290578
11658	Alcam	DM-GRASP///SC1///AI853494///BEN///MuSC///CD166///MGC27910	activated leukocyte cell adhesion molecule	Fragment///ALCAM DM-GRASP protein///Activated leukocyte-cell adhesion molecule	NM_009655	Mm.288282
11668	Aldh1a1	Raldh1///E1///Ahd2///Aldh1///Aldh1a2///Ahd-2	aldehyde dehydrogenase family 1, subfamily A1	Aldehyde dehydrogenase, cytosolic///ALHDII ALDH-E1///RalDH1 RALDH 1	NM_013467	Mm.393053///Mm.426729
11669	Aldh2	Ahd-5///Ahd5	aldehyde dehydrogenase 2, mitochondrial	AHD-M1 ALDHI ALDH-E2	NM_009656	Mm.284446
116847	Prelp	SLRR2A///7330409J17Rik	proline arginine-rich end leucine-rich repeat		NM_054077	Mm.214514
117158	Scgb3a2	Pnsp1///UGRP1///Utgrp1///LuLeu1	secretoglobin, family 3A, member 2	Pneumo secretory protein 1 PnSP-1	NM_054038	Mm.210437
11746	Anxa4	AI265406///AIV///Anx4///Xanx-4///AW106930	annexin A4	Annexin IV	NM_013471	Mm.259702
11758	Prdx6	Ltw4///ORF06///Lvtw-4///KIAA0106///mKIAA0106///Prdx6-rs3///Prdx5///Aop2-rs3///GPx///CP-3///Brp-12///AA690119///9430088D19Rik///Ltw-4///aiPLA2///1-cysPrx///Aop2	peroxiredoxin 6	1-Cys PRX///aiPLA2 Non-selenium glutathione peroxidase///NSGPx///Antioxidant protein 2///Fragment	NM_007453	Mm.186185
11826	Aqp1		aquaporin 1	AQP-1 Aquaporin-CHIP///Early response protein DER2///A	NM_007472	Mm.18625
11830	Aqp5		aquaporin 5	AQP-5	NM_009701	Mm.45580
12160	Bmp5	se///AU023399	bone morphogenetic protein 5	BMP-5///Fragment	NM_007555	Mm.118034
12169	Bmx	Etk///Tyro8///Etk/Bmx	BMX non-receptor tyrosine kinase	Fragment	NM_009759	Mm.504
12227	Btg2	AA959598///Pc3///APRO1///TIS21	B-cell translocation gene 2, anti-proliferative		NM_007570	Mm.392646
12258	Serping1	C1INH///C1nh	serine (or cysteine) peptidase inhibitor, clade G, member 1	C1 Inh C1Inh///C1-inhibiting factor	NM_009776	Mm.38888
12274	C6	AW111623	complement component 6	Fragment	NM_016704	Mm.20247
12309	S100g	Calb3///Cabp9k///CaBP-D9K///AU042539///CABP1	S100 calcium binding protein G	S100 calcium-binding protein G///Calbindin-D9K major form///CABP Calbindin D9K///vitamin D-dependent calcium binding protein, full insert sequence///Calbindin-D9K minor form	NM_009789	Mm.6891
12351	Car4	AW456718	carbonic anhydrase 4	Carbonic anhydrase IV///Carbonate dehydratase IV CA-IV	NM_007607	Mm.1641
12389	Cav1	Cav///Cav-1	caveolin, caveolae protein 1		NM_007616	Mm.28278///Mm.398663
12390	Cav2	AI447843	caveolin 2		NM_016900	Mm.396075
12409	Cbr2	MLCR	carbonyl reductase 2	LCR Adipocyte P27 protein AP27	NM_007621	Mm.21454
12425	Cckar	AW106902	cholecystokinin A receptor	Cholecystokinin-1 receptor CCK1-R///CCK-A receptor CCK-AR	NM_009827	Mm.3521
12447	Ccne1	AW538188	cyclin E1		NM_007633	Mm.16110
12491	Cd36	Scarb3///FAT///GPIV	CD36 antigen	Fragment///CD36 antigen PAS IV PAS-4 protein///Platelet glycoprotein IV GPIV GPIIIB	NM_007643	Mm.18628
12527	Cd9	Tspan29	CD9 antigen		NM_007657	Mm.210676///Mm.404614
12562	Cdh5	VE-Cad///VEC///CD144///AA408225///7B4	cadherin 5	Vascular endothelial-cadherin VE-cadherin///CD144 antigen	NM_009868	Mm.21767
12579	Cdkn2b	p15(INK4b)///INK4b///p15INK4b///p15///MTS2///AV083695	cyclin-dependent kinase inhibitor 2B (p15, inhibits CDK4)	p14-INK4b p15-INK4b	NM_007670	Mm.423094
12583	Cdo1	Cdo///D18Ucla3///1300002L19Rik	cysteine dioxygenase 1, cytosolic	CDO CDO-I	NM_033037	Mm.241056
12606	Cebpa	CBF-A///Cebp	CCAAT/enhancer binding protein (C/EBP), alpha	C/EBP alpha///C/EBP	NM_007678	Mm.349667
12609	Cebpd		CCAAT/enhancer binding protein (C/EBP), delta	C/EBP-RELATED PROTEIN 3///C/EBP///C/EBP delta///Fragment	NM_007679	Mm.347407
12654	Chi3l1	Gp39///brp-39///Brp39///AW208766	chitinase 3-like 1	BRP39 protein///Cartilage glycoprotein 39	NM_007695	Mm.38274
12655	Chi3l3	Ym1///AI505981///ECF-L	chitinase 3-like 3	Eosinophil chemotactic cytokine ECF-L///Fragment///Secretory protein Ym1	NM_009892	Mm.387173
12739	Cldn3	Cpetr2///AI182374	claudin 3	Clostridium perfringens enterotoxin receptor 2///Fragment///CPE-R 2	NM_009902	Mm.158662
12741	Cldn5	MBEC1///MGC102088///AI854493///Tmvcf	claudin 5	Brain endothelial cell clone 1 protein	NM_013805	Mm.22768
12828	Col4a3	alpha3(IV)///tumstatin///[a]3(IV)	procollagen, type IV, alpha 3	Fragment	NM_007734	Mm.389135
12829	Col4a4	E130010M05Rik///[a]4(IV)	procollagen, type IV, alpha 4	Fragment	NM_007735	Mm.40253///Mm.347711///Mm.406762
13024	Ctla2a	Ctla-2a	cytotoxic T lymphocyte-associated protein 2 alpha	Cytotoxic T lymphocyte-associated protein 2 alpha	NM_007796
13056	Cyb561		cytochrome b-561	Cytochrome b-561///Fragment	NM_007805	Mm.149403
13088	Cyp2b10	p16///Cyp2b20///Cyp2b	cytochrome P450, family 2, subfamily b, polypeptide 10	CYPIIB20 P24 Fragment///CYPIIB10///P450-16-alpha Clone PF3/46	NM_009998///NM_009999	Mm.218749
13107	Cyp2f2	Cyp2f	cytochrome P450, family 2, subfamily f, polypeptide 2	Naphthalene hydroxylase P450-NAH-2///CYPIIF2	NM_007817	Mm.4515
13120	Cyp4b1		cytochrome P450, family 4, subfamily b, polypeptide 1	CYPIVB1	NM_007823	Mm.1840
13143	Dapk2		death-associated kinase 2	DAP kinase 2///DRP-1	NM_010019	Mm.335252
13479	Dpep1	MBD///AI327012	dipeptidase 1 (renal)	Fragment///Microsomal dipeptidase///renal///Membrane-bound dipeptidase 1 MBD-1	NM_007876	Mm.20388
13587	Ear2	EAR-13///Rnase2	eosinophil-associated, ribonuclease A family, member 2	ECP 2///EAR-2///Ribonuclease 3-2 RNase 3-2	NM_007895	Mm.327386
13614	Edn1	ET-1///preproET	endothelin 1	Preproendothelin///ET-1 Preproendothelin-1 PPET1///Proteinase inhibitor	NM_010104	Mm.14543
13617	Ednra	ET-AR///ETa///Gpcr10	endothelin receptor type A	Endothelin A receptor ET-A///ET-A	NM_010332	Mm.283168///Mm.392296
13636	Efna1	Eplg1///LERK-1///B61///Lerk1///AI325262///Epl1///EFL-1	ephrin A1	EPH-related receptor tyrosine kinase ligand 1///LERK-1 Immediate early response protein B61	NM_010107	Mm.15675
13641	Efnb1	EFL-3///Epl2///Elk-L///Cek5-L///LERK-2///Lerk2///Stra1///Eplg2	ephrin B1	EPH-related receptor tyrosine kinase ligand 2///LERK-2 ELK ligand ELK-L STRA1 protein CEK5 receptor ligand///CEK5-L	NM_010110	Mm.3374
13642	Efnb2	ELF-2///Eplg5///Htk-L///Lerk5///NLERK-1///Epl5///LERK-5	ephrin B2	EPH-related receptor tyrosine kinase ligand 5///LERK-5 HTK ligand HTK-L ELF-2	NM_010111	Mm.209813
13711	Elf5		E74-like factor 5	B///E74-like factor 5	NM_010125	Mm.20888
13731	Emp2	XMP	epithelial membrane protein 2	EMP-2 Protein XMP	NM_007929	Mm.246009
13805	Eng	S-endoglin///CD105///AI528660	endoglin	Cell surface MJ7/18 antigen	NM_007932	Mm.225297
13809	Enpep	APA///Ly51///Ly-51///Bp-1/6C3///6030431M22Rik	glutamyl aminopeptidase	BP-1/6C3 antigen///EAP Aminopeptidase A APA///Fragment	NM_007934	Mm.1193
13819	Epas1	HLF///HIF-2alpha///MOP2	endothelial PAS domain protein 1	L-LDH 1///EPAS-1///HIF-2 alpha HIF2 alpha///MHLF HIF-related factor HRF	NM_010137	Mm.1415
14049	Eya2	AI327163	eyes absent 2 homolog (Drosophila)	Drosophila///Fragment	NM_010165	Mm.282719
14068	F7	FVII///mfVII///AI132620///Cf7	coagulation factor VII		NM_010172	Mm.4827
14181	Fgfbp1	FGF-BP	fibroblast growth factor binding protein 1	FGF-BP1 FGFBP-1 FGF-BP	NM_008009	Mm.46053
14205	Figf	Vegfd///VEGF-D///AI325264	c-fos induced growth factor	VEGF-D///FIGF	NM_010216	Mm.297978
14254	Flt1	VEGFR1///VEGFR-1///sFlt1///Flt-1///AI323757	FMS-like tyrosine kinase 1	VEGFR-1 Tyrosine-protein kinase receptor FLT FLT-1///Fragment	NM_010228	Mm.389712
14261	Fmo1		flavin containing monooxygenase 1	Hepatic flavin-containing monooxygenase 1 FMO 1///Fragment	NM_010231	Mm.976
14262	Fmo3	AW111792	flavin containing monooxygenase 3	Hepatic flavin-containing monooxygenase 3 FMO 3	NM_008030	Mm.2900
14289	Fpr-rs2	MGC151443///E330010I07Rik	formyl peptide receptor, related sequence 2	Lipoxin A4 receptor-like protein	NM_008039	Mm.378918
14461	Gata2	Gata-2///MGC129339	GATA binding protein 2	GATA binding protein 2///Fragment///GATA-binding protein 2	NM_008090	Mm.272747
14612	Gja4	Gja-4///Cx37///AU020209///Cnx37///AW558810	gap junction membrane channel protein alpha 4	Connexin-37 Cx37	NM_008120	Mm.24615
14726	Pdpn	T1a///PA2.26///T1alpha///OTS-8///Gp38	podoplanin	Aggrus T1A T1-alpha Transmembrane glycoprotein E11///Glycoprotein 38 Gp38 OTS-8 PA2.26 antigen	NM_010329	Mm.2976
14773	Gprk5	GRK5	G protein-coupled receptor kinase 5		NM_018869	Mm.279400
14776	Gpx2	GPx-GI	glutathione peroxidase 2	GSHPx-2 GPx-2///GSHPx-GI	NM_030677	Mm.371561
14778	Gpx3	GPx///AA960521	glutathione peroxidase 3	GSHPx-3 GPx-3///Plasma glutathione peroxidase GSHPx-P	NM_008161	Mm.200916
14859	Gsta3	Gst2-3	glutathione S-transferase, alpha 3	Ya3 GST class-alpha member 3	NM_001077353///NM_010356	Mm.394593///Mm.431384
14871	Gstt1	AI255817///Gstt1-1	glutathione S-transferase, theta 1	GST class-theta-1	NM_008185	Mm.2746
14960	H2-Aa	Aalpha///IAalpha///Ia1///Ia-1///H-2Aa	histocompatibility 2, class II antigen A, alpha	IAalpha///Fragment	NM_010378	Mm.235338
14961	H2-Ab1	H-2Ab///AI845868///Abeta///IAb///Ia2///Rmcs1///I-A<b>///Ia-2///I-Abeta///H2-Ab	histocompatibility 2, class II antigen A, beta 1	Fragment///haplotype NOD///H2-Ab1 protein///k haplotype, 3' end. Fragment	NM_207105	Mm.254067
14969	H2-Eb1	Ia4///H-2E beta///E-beta-b///H2Eb///Ia-4///H-2Eb///H2-Eb	histocompatibility 2, class II antigen E beta	Fragment///P haplotype///haplotype k, 3' mRNA. Fragment///haplotype u Fragment///B-beta protein precursor Fragment///haplotype H2b/K Fragment///R haplotype///H-2S chain Fragment	NM_010382	Mm.22564
15139	Hc	C5a///C5///He	hemolytic complement	Fragment	NM_010406	Mm.2168
15162	Hck	Hck-1///Bmk///MGC18625///AI849071	hemopoietic cell kinase	p56-HCK/p59-HCK///Hemopoietic cell kinase B-cell/myeloid kinase BMK	NM_010407	Mm.715
15186	Hdc	Hdc-e///Hdc-s///AW108189///Hdc-c///Hdc-a///4732480P20	histidine decarboxylase	HDC	NM_008230	Mm.18603
15205	Hes1	Hry	hairy and enhancer of split 1 (Drosophila)	Hairy and enhancer of split 1///Drosophila	NM_008235	Mm.390859
15223	Foxj1	HFH-4///Hfh4///FKHL-13	forkhead box J1	Forkhead-related protein FKHL13///HFH-4	NM_008240	Mm.378938
15227	Foxf1a	Foxf1///Hfh8///FREAC1///Freac-1///AI450827///HFH-8	forkhead box F1a		NM_010426	Mm.33897///Mm.390071
15375	Foxa1	Hnf3a///Tcf-3a///Tcf3a///Hnf-3a	forkhead box A1	HNF-3A Forkhead box protein A1///Fragment	NM_008259	Mm.4578
15376	Foxa2	Hnf3b///Tcf3b///Hnf-3b///HNF3beta///Tcf-3b///HNF3-beta	forkhead box A2	HNF-3B Forkhead box protein A2	NM_010446	Mm.938
15439	Hp	HP-1	haptoglobin	Fragment	NM_017370	Mm.26730
15446	Hpgd	AV026552///15-PGDH///MGC14001	hydroxyprostaglandin dehydrogenase 15 (NAD)	PGDH///Prostaglandin dehydrogenase 1	NM_008278	Mm.18832
15483	Hsd11b1		hydroxysteroid 11-beta dehydrogenase 1	11-DH///11-beta-hydroxysteroid dehydrogenase 1 11-beta-HSD1	NM_001044751///NM_008288	Mm.431298
15531	Ndst1	1200015G06Rik///NDST-1///Hsst	N-deacetylase/N-sulfotransferase (heparan glucosaminyl) 1	Glucosaminyl N-deacetylase/N-sulfotransferase 1///[Heparan sulfate]-glucosamine N-sulfotransferase 1 HSNST 1	NM_008306	Mm.181862
15894	Icam1	CD54///Ly-47///Icam-1///MALA-2///MGC6195	intercellular adhesion molecule	ICAM-1 MALA-2///Fragment///Icam1 protein	NM_010493	Mm.427576
15896	Icam2	Ly-60///CD102///Icam-2	intercellular adhesion molecule 2	ICAM-2 CD102 antigen///Lymphocyte function-associated AG-1 counter-receptor	NM_010494	Mm.394
15901	Id1	D2Wsu140e///Idb1///AI323524	inhibitor of DNA binding 1	Idb1 protein///Inhibitor of DNA binding 1	NM_010495	Mm.444
15937	Ier3	cI-3///gly96///IEX-1///AI663993	immediate early response 3	Gly96 protein	NM_133662	Mm.25613
16012	Igfbp6	IGFBP-6	insulin-like growth factor binding protein 6	IGFBP-6///IGF-binding protein 6	NM_008344	Mm.358609
16149	Cd74	CLIP///Ii///Ia-GAMMA///DHLAG///HLADG	CD74 antigen (invariant polypeptide of major histocompatibility complex, class II antigen-associated)	Ia antigen-associated invariant chain///Ii CD74 antigen	NM_001042605///NM_010545
16182	Il18r1	Il1rrp///Il18ralpha	interleukin 18 receptor 1	IL1 receptor-related protein///Il18r1 protein///IL-1Rrp CD218a antigen	NM_008365	Mm.253664
16372	Irx2	IRX6///MGC103290	Iroquois related homeobox 2 (Drosophila)	Homeodomain protein IRXA2///Drosophila///Iroquois homeobox protein 2///Fragment	NM_010574	Mm.28888
16373	Irx3	AI894186	Iroquois related homeobox 3 (Drosophila)	Iroquois homeobox protein 3///Homeodomain protein IRXB1///Drosophila	NM_008393	Mm.238044
16400	Itga3	CD49C///AA407068	integrin alpha 3	Galactoprotein B3 GAPB3///Integrin alpha 3///Complexin I CPX I Synaphin-2 921-S///Fragment	NM_013565	Mm.57035
16411	Itgax	N418///AI449405///Cr4///Cd11c	integrin alpha X	Fragment///Leukocyte adhesion receptor p150,95 CD11c antigen	NM_021334	Mm.22378
16420	Itgb6	2210409C20Rik///4831415H04Rik	integrin beta 6		NM_021359	Mm.98193
16427	Itih4	Itih-4	inter alpha-trypsin inhibitor, heavy chain 4		NM_018746	Mm.34819
16456	F11r	AA638916///JAM///9130004G24///Jcam///Jcam1///ESTM33///JAM-A///Ly106///JAM-1	F11 receptor	JAM-A///JAM-1 CD321 antigen	NM_172647	Mm.294882
16476	Jun	Junc///c-jun///AP-1	Jun oncogene	V-jun avian sarcoma virus 17 oncogene homolog Jun A///Activator protein 1 AP1///AH119///Fragment///AP1 Proto-oncogene c-jun///Jun A AH119, full insert sequence	NM_010591	Mm.275071
16516	Kcnj15	AI182284///4930414N08Rik///IRKK///Kir4.2///AI267127	potassium inwardly-rectifying channel, subfamily J, member 15	+ channel Kir4.2///Potassium inwardly rectifying channel	NM_001039056///NM_001039057///NM_019664	Mm.272239
16541	Napsa	Kdap///KAP///SNAPA///pronapsin///NAP1	napsin A aspartic peptidase	KDAP-1 KAP	NM_008437	Mm.383181
16542	Kdr	6130401C07///Flk1///Flk-1///VEGFR-2///Krd-1///Ly73///VEGFR2	kinase insert domain protein receptor	Kinase NYK CD309 antigen///Fragment///VEGFR-2 Protein-tyrosine kinase receptor flk-1	NM_010612	Mm.285
16590	Kit	Ssm///Tr-kit///Bs///Fdc///W///CD117///c-KIT	kit oncogene	Fragment///Kit protein///Proto-oncogene tyrosine-protein kinase Kit c-kit CD117 antigen///SCFR	NM_021099	Mm.247073
16598	Klf2	Lklf	Kruppel-like factor 2 (lung)	Lung krueppel-like factor///lung	NM_008452	Mm.26938
16669	Krt19	K19///AI663979///Krt-1.19///EndoC///Krt1-19///MGC25344	keratin 19	Cytokeratin-19 CK-19 Keratin-19///K19	NM_008471
16774	Lama3	Lama3B///[a]3B	laminin, alpha 3	Nicein subunit alpha///Fragment		Mm.42012
16780	Lamb3		laminin, beta 3	Fragment///Laminin 5 beta 3 Kalinin B1 chain	NM_008484	Mm.28328
16782	Lamc2	AA589349	laminin, gamma 2	Laminin 5 gamma 2 subunit///Kalinin/nicein/epiligrin 100 kDa subunit Laminin B2t chain///Fragment	NM_008485	Mm.329272
16826	Ldb2	AI035351///CLP-36///AW146358///Ldb3///CLIM1	LIM domain binding 2	CLIM-1 LIM-domain-binding factor CLIM1	NM_001077398///NM_010698	Mm.25785
16977	Lrrc23	Lrpb7///4921537K05Rik///B7	leucine rich repeat containing 23	Lrrc23 protein	NM_013588	Mm.3207
17064	Cd93	AA4.1///C1qr1///AA145088///AW555904///C1qrp///6030404G09Rik///Ly68	CD93 antigen	C1qRp C1qRp C1q/MBL/SPA receptor///CD93 antigen Cell surface antigen AA4 Lymphocyte antigen 68	NM_010740	Mm.681
170757	Eltd1	Etl///ETL1///1110033N21Rik	EGF, latrophilin seven transmembrane domain containing 1		NM_133222	Mm.317261
170765	Dscr6	Ripply3	Down syndrome critical region homolog 6 (human)	human, full insert sequence///Human	NM_133229	Mm.42604
170799	Plekhk1	Mbf///RTKN2///B130039D23Rik	pleckstrin homology domain containing, family K member 1	Fragment		Mm.209844
17096	Lyn	AA407514///Hck-2	Yamaguchi sarcoma viral (v-yes-1) oncogene homolog	v-yes-1 oncogene homolog, full insert sequence///v-yes-1	NM_010747	Mm.317331
17105	Lyzs	Lzm///Lys///Lzp///AI326280///Lzm-s1	lysozyme	Fragment	NM_017372	Mm.45436
17130	Smad6	Madh6	MAD homolog 6 (Drosophila)	Smad6 Mad homolog 7///Drosophila///SMAD 6	NM_008542	Mm.325757
17183	Matn4	matrilin-4	matrilin 4	MAT-4	NM_013592	Mm.29428
17313	Mgp	Mglap	matrix Gla protein	gla protein, full insert sequence///Fragment///gla///MGP	NM_008597	Mm.243085
17698	Msn	C78546	moesin	MT-20-IIIB///Membrane-organizing extension spike protein///Fragment	NM_010833	Mm.138876
17829	Muc1	EMA///Muc-1///CD227	mucin 1, transmembrane	Polymorphic epithelial mucin PEMT Episialin	NM_013605	Mm.16193
17898	Myl7	MLC-2alpha///MLC2a///MYL2A///RLC-A///Mylc2a	myosin, light polypeptide 7, regulatory	MLC-2a MLC2a Myosin regulatory light chain 7	NM_022879	Mm.46514
17912	Myo1b	AA406997///myosin-1b	myosin IB	Myosin I alpha MMI-alpha MMIa MIH-L///Fragment	NM_010863	Mm.3390
17913	Myo1c	MMIb///myr2///MYO1E///C80397///mm1beta	myosin IC	Myosin I beta MMIb///Fragment	NM_008659	Mm.234502
18132	Notch4	Int-3///Int3	Notch gene homolog 4 (Drosophila)	Notch 4	NM_010929	Mm.173813
18260	Ocln	Ocl	occludin	Fragment	NM_008756
18585	Pde9a	PDE9A1	phosphodiesterase 9A		NM_008804	Mm.10812
18591	Pdgfb	Sis///PDGF-B	platelet derived growth factor, B polypeptide	Platelet-derived growth factor beta polypeptide PDGF-2 c-sis///PDGF B-chain///Fragment	NM_011057	Mm.144089
18595	Pdgfra	CD140a///AI115593///Pdgfr-2	platelet derived growth factor receptor, alpha polypeptide	PDGF-R-alpha CD140a antigen///Fragment	NM_011058	Mm.221403///Mm.431687
18613	Pecam1	PECAM-1///MGC102160///Cd31///Pecam	platelet/endothelial cell adhesion molecule 1	Fragment///PECAM-1	NM_001032378///NM_008816	Mm.343951
18703	Pigr		polymeric immunoglobulin receptor	Poly-Ig receptor PIGR	NM_011082	Mm.276414
18830	Pltp	OD107	phospholipid transfer protein	Fragment///Lipid transfer protein II	NM_011125	Mm.6105
18843	Plunc	SPURT///LUNX///NASG///SPLUNC1	palate, lung, and nasal epithelium carcinoma associated		NM_011126	Mm.268852
18858	Pmp22	trembler///Tr///22kDa///HNPP///Gas-3	peripheral myelin protein	PMP-22///GAS3	NM_008885	Mm.1237
18979	Pon1	Pon	paraoxonase 1	Serum aryldialkylphosphatase 1 A-esterase 1 Aromatic esterase 1///EC 3.1.8.1 PON 1	NM_011134	Mm.237657
18984	Por	CPR///CYPOR///4933424M13Rik	P450 (cytochrome) oxidoreductase	CPR P450R///cytochrome///Fragment	NM_008898	Mm.3863
19062		C62///Pps			NM_008916	Mm.1458
19153	Prx	L-Periaxin	periaxin	Fragment	NM_019412///NM_198048	Mm.10119
19159	Pscd3	KIAA4241///AI648983///Grp1///mKIAA4241	pleckstrin homology, Sec7 and coiled-coil domains 3	ARF nucleotide-binding site opener 3 ARNO3 protein///Fragment///General receptor of phosphoinositides 1 Grp1 CLM-3	NM_011182	Mm.281003
19223	Ptgis	Cyp8///Pgi2///Pgis///Cyp8a1///Ptgi	prostaglandin I2 (prostacyclin) synthase	Fragment///Prostaglandin I2 synthase///prostacyclin	NM_008968	Mm.2339
19263	Ptprb	RPTPB///3230402H02Rik///VE-PTP///Ptpz	protein tyrosine phosphatase, receptor type, B	R-PTP- beta///Fragment	NM_029928	Mm.37213
19268	Ptprf	LARS///AA591035///LAR	protein tyrosine phosphatase, receptor type, F	Fragment	NM_011213	Mm.29855
20130	Rras	MGC129445///MGC129444///AI573426	Harvey rat sarcoma oncogene, subgroup R	P23	NM_009101	Mm.389894
20276	Scnn1a	mENaC///Scnn1	sodium channel, nonvoltage-gated, type I, alpha	SCNEA Alpha NaCH///Fragment///Alpha ENaC	NM_011324	Mm.144114
20277	Scnn1b		sodium channel, nonvoltage-gated 1 beta	SCNEB Beta NaCH///Beta ENaC	NM_011325	Mm.7709
20278	Scnn1g	[g]ENaC	sodium channel, nonvoltage-gated 1 gamma	Fragment///Gamma ENaC///SCNEG Gamma NaCH	NM_011326	Mm.35247
20305	Ccl6	MRP-1///Scya6///c10	chemokine (C-C motif) ligand 6	22-95; CCL623-95///22-95///23-95	NM_009139	Mm.137
20309	Cxcl15	weche///lungkine///Scyb15	chemokine (C-X-C motif) ligand 15	CXCL15 Lungkine///C-X-C motif	NM_011339	Mm.64326
20324	Sdpr		serum deprivation response		NM_138741	Mm.398690
20341	Selenbp1	Lp56///MGC18519///Lpsb	selenium binding protein 1	56 kDa selenium-binding protein SP56	NM_009150	Mm.196558
20349	Sema3e	mKIAA0331///AA408817///Semah	sema domain, immunoglobulin domain (Ig), short basic domain, secreted, (semaphorin) 3E	Fragment///Sema domain, immunoglobulin domain Ig///Semaphorin H Sema H///Semaphorin 3E	NM_011348	Mm.134093
20350	Sema3f	Semak///Sema4///Sema IV	sema domain, immunoglobulin domain (Ig), short basic domain, secreted, (semaphorin) 3 F	Semaphorin IV Sema IV///Fragment	NM_011349	Mm.12903
20387	Sftpa1	SP-A///Sftp-1///Sftp1	surfactant associated protein A1		NM_023134	Mm.46062
20388	Sftpb	Sftp3///Sftp-3///SF-B///SP-B///AI562151	surfactant associated protein B		NM_147779	Mm.46033
20389	Sftpc	Sftp2///Sftp-2///SP-C	surfactant associated protein C		NM_011359	Mm.24040
20390	Sftpd	AI573415///Sftp4///SP-D	surfactant associated protein D	SP-D PSP-D	NM_009160	Mm.1321
20410	Sorbs3	vinexin-g///SH3P3///Sh3d4	sorbin and SH3 domain containing 3	Vinexin-g///Sorbin and SH3 domain-containing protein 3///SCAM-1 SH3 domain-containing protein SH3P3	NM_011366	Mm.5068
20531	Slc34a2	AA536683///Npt2b///NaPi-2b///D5Ertd227e	solute carrier family 34 (sodium phosphate), member 2	NaPi-2b Solute carrier family 34 member 2///Na+-dependent phosphate cotransporter 2B///Na+/Pi cotransporter 2B	NM_011402	Mm.284891
20657	Sod3	AI314465///MGC13799///EC-SOD	superoxide dismutase 3, extracellular	B///Extracellular superoxide dismutase///EC-SOD	NM_011435	Mm.2407
20671	Sox17	Sox	SRY-box containing gene 17		NM_011441	Mm.279103
20672	Sox18	Ra///Ragl///AI385749	SRY-box containing gene 18		NM_009236	Mm.264904
20680	Sox7		SRY-box containing gene 7	mSOX7	NM_011446	Mm.42162
20708	Serpinb6b	NK13///ovalbumin///Spi12	serine (or cysteine) peptidase inhibitor, clade B, member 6b	Serine Or cysteine peptidase inhibitor, clade B, member 6b///or cysteine	NM_011454	Mm.36526
20723	Serpinb9	Spi6///CAP-3///CAP3///PI-9///PI9///ovalbumin///BB283241	serine (or cysteine) peptidase inhibitor, clade B, member 9	OTTMUSP00000000626 Serine Or cysteine///or cysteine	NM_009256	Mm.272569
20733	Spint2	C76321///HAI-2///AL024025	serine protease inhibitor, Kunitz type 2	HAI-2	NM_011464	Mm.295230
208613	E030011K20Rik	Gm564	RIKEN cDNA E030011K20 gene	Fragment		Mm.59189
208748	Prrg3	Gm368	proline rich Gla (G-carboxyglutamic acid) 3 (transmembrane)			Mm.25626
208943	Myo5c	C330029I24///BB085560///9130003O20Rik	myosin VC	MYOSIN 5C homolog Fragment///Fragment		Mm.41339
209039	Tenc1	C1-ten	tensin like C1 domain-containing phosphatase	Fragment	NM_153533	Mm.29389
209195	Clic6	Neuronatin///CLIC1L///AW045520///5730466J16Rik///AL022908	chloride intracellular channel 6		NM_172469	Mm.44747
209456	Trp53bp2	Tp53bp2///ASPP2///X98550///AI746547///53BP2///PPP1R13A	transformation related protein 53 binding protein 2	Fragment///p53BP2 53BP2 Fragment	NM_173378	Mm.287450
210356	E030049G20Rik	MGC90557///8430408F21///Gm1548///Erih1///Nap5///Erih2	RIKEN cDNA E030049G20 gene	Peripheral clock protein 2///Fragment	NM_172484	Mm.377234
210992	Aytl2	BC005662///2900035H07Rik///MGC8148///BB137372///C87117///LPCAT	acyltransferase like 2	mLPCAT1///Acyltransferase-like 2///Fragment	NM_145376	Mm.284649///Mm.397881
211652	Wwc1	BC037006///AU017197///KIAA0869///MGC47054///RP23-196B5.5///AA408228///Kibra///mKIAA0869	WW, C2 and coiled-coil domain containing 1	Kidney and brain protein KIBRA	NM_170779	Mm.31267
212167	A530088I07Rik		RIKEN cDNA A530088I07 gene	cysteine///Fragment	NM_175437	Mm.121705
212190	Ubxd3	A830047D02///5730509E04Rik	UBX domain containing 3		NM_178671	Mm.292226
212439	AA986860	E030025M07	expressed sequence AA986860		NM_177604	Mm.268547
213573	Efcab4a	Efcab4///BC026645	EF-hand calcium binding domain 4A	Fragment	NM_001025103
213603	Slc44a3	BC010552///MGC38127///MGC18084	solute carrier family 44, member 3		NM_145394	Mm.33062
21386	Tbx3	D5Ertd189e	T-box 3	T-BOX PROTEIN 3 homolog Fragment///Fragment///T-box protein 3	NM_011535///NM_198052	Mm.219139
21387	Tbx4	3930401C23	T-box 4	T-box 4///T-box protein 4	NM_011536	Mm.275336
21388	Tbx5		T-box 5	Fragment///T-box protein 5	NM_011537	Mm.103636
21412	Tcf21	epc///Pod-1///epicardin///Pod1///capsulin	transcription factor 21	Capsulin///Podocyte-expressed 1 Pod-1 Epicardin	NM_011545	Mm.16497
214137	Arhgap29	Parg1///AU040217///C76601///6720461J18Rik///B130017I01Rik///A830014I19	Rho GTPase activating protein 29	Fragment	NM_172525	Mm.229287
21452	Tcn2	Tcn-2///AW208754	transcobalamin 2	Transcobalamin II TCII TC II	NM_015749	Mm.20948
214547	She	MGC130415///9430022A14	src homology 2 domain-containing transforming protein E	Fragment	NM_172530	Mm.225
215798	Gpr126	DREG///Gm222///AI449247///AW045736///1190004A11Rik	G protein-coupled receptor 126	Fragment	NM_001002268	Mm.390261
216350	Tspan8	Tm4sf3///C76990///E330007O21Rik///MGC38363	tetraspanin 8	Tetraspanin 8	NM_146010	Mm.22270
216643	Gabrp	MGC38123	gamma-aminobutyric acid (GABA-A) receptor, pi	GABAA///Fragment	NM_146017	Mm.99989
216864	Mgl2	MGC123660///MGC123939///MGC124077	macrophage galactose N-acetyl-galactosamine specific lectin 2		NM_145137	Mm.222465
21687	Tek	AA517024///Tie2///Hyk///Cd202b	endothelial-specific receptor tyrosine kinase	mTIE2 Tyrosine-protein kinase receptor TEK///p140 TEK Tunica interna endothelial cell kinase HYK STK1///CD202b antigen///Diadenosine 5',5'''-P1,P6-hexaphosphate hydrolase///Diadenosine and diphosphoinositol polyphosphate phosphohydrolase 1	NM_013690	Mm.14313
217138	Atad4	MGC37495///E230006A12Rik///BC022765	ATPase family, AAA domain containing 4	Fragment///Atad4 protein	NM_146026	Mm.342551
21743	Inmt	Temt	indolethylamine N-methyltransferase	Amine N-methyltransferase///Indolamine N-methyltransferase	NM_009349	Mm.299
21813	Tgfbr2	AU042018///TbetaR-II///1110020H15Rik///DNIIR///RIIDN///TbetaRII	transforming growth factor, beta receptor II	TGFR-2 TGF-beta type II receptor///TbetaR-II	NM_009371///NM_029575	Mm.172346
21817	Tgm2	TG2///G[a]h///tTG///tTGas	transglutaminase 2, C polypeptide	TGase C TGC TGC Transglutaminase-2///A	NM_009373	Mm.330731
21824	Thbd	TM///AI385582///CD141	thrombomodulin	Fragment///FETOMODULIN TM///TM Fetomodulin CD141 antigen///Thbd protein	NM_009378	Mm.24096
21846	Tie1	D430008P04Rik///TIE	tyrosine kinase receptor 1		NM_011587	Mm.4345
21859	Timp3	Timp-3	tissue inhibitor of metalloproteinase 3	TIMP-3///Timp3///Fragment	NM_011595	Mm.4871
219170	AU021034	9330158N17	expressed sequence AU021034	Expressed sequence AU021034	NM_177629	Mm.320428
21922	Clec3b	Tna	C-type lectin domain family 3, member b	TN C-type lectin domain family 3 member B///Plasminogen kringle 4-binding protein	NM_011606	Mm.34588
21961	Tns1	E030037J05Rik///Tns///AI648117///1110018I21Rik///1200014E20Rik///E030018G17Rik	tensin 1	Fragment///Phosphotyrosine protein		Mm.309975
22035	Tnfsf10	AI448571///Ly81///Trail///APO-2L///TL2///A330042I21Rik	tumor necrosis factor (ligand) superfamily, member 10	Protein TRAIL CD253 antigen///ligand///Fragment	NM_009425	Mm.1062
22259	Nr1h3	LXR///AU018371///Unr1///RLD1	nuclear receptor subfamily 1, group H, member 3	Liver X receptor alpha///Nuclear receptor subfamily 1 group H member 3	NM_013839	Mm.22690
22268	Upk1b	AI413235///UPIb///Tspan20///Upk1	uroplakin 1B	Uroplakin Ib UPIb	NM_178924	Mm.130793
22287	Scgb1a1	Utg///UG///PCB-BP///CC10///UGB///CC16///CCSP	secretoglobin, family 1A, member 1 (uteroglobin)	CCPBP///CC10 PCB-binding protein Clara cell 17 kDa protein///Secretoglobin family 1A member 1///uteroglobin	NM_011681	Mm.2258
22320	Vamp8	Edb///AU041171///endobrevin	vesicle-associated membrane protein 8	Fragment///VAMP-8 Endobrevin Edb	NM_016794	Mm.1838
22339	Vegfa	VEGF-A///VEGF120///VPF///Vegf	vascular endothelial growth factor A	VPF///VEGF-A///Fragment	NM_001025250///NM_001025257///NM_009505	Mm.282184
22371	Vwf	6820430P06Rik///B130011O06Rik///VWD///AI551257///F8VWF///C630030D09	Von Willebrand factor homolog	Fragment///von Willebrand antigen II	NM_011708	Mm.22339
224792	Gpr116	8430401C09Rik///AI528491///mKIAA0758///9330185D23	G protein-coupled receptor 116	Fragment		Mm.23478
224796	Clic5	B330005L24///5730531E12Rik///jbg	chloride intracellular channel 5		NM_172621	Mm.37666
224833	AI661453		expressed sequence AI661453	Fragment	NM_145489	Mm.218444
225341	Lims2	PINCH2	LIM and senescent cell antigen like domains 2	PINCH2 protein	NM_144862	Mm.24551
225518	Prdm6	Gm92///PRISM	PR domain containing 6	Fragment	NM_001033281	Mm.297645
225997	Trpm6	CHAK2///TRPM6/CHAK2	transient receptor potential cation channel, subfamily M, member 6	Channel kinase 2	NM_153417	Mm.215171
226265	6430537H07Rik	MGC30738	RIKEN cDNA 6430537H07 gene		NM_178689	Mm.103154
227618	BC004853	MGC37592///MGC6965///MGC37548	cDNA sequence BC004853		NM_146117	Mm.275228
227753	Gsn	MGC28083	gelsolin	Actin-depolymerizing factor ADF Brevin	NM_146120	Mm.21109
228357	Lrp4	6430526J12Rik///D230026E03///Megf7///mdig	low density lipoprotein receptor-related protein 4		NM_172668	Mm.275149///Mm.426268
228788	BC020535	MGC19360	cDNA sequence BC020535		NM_145536	Mm.299979
229600	BC028528	MGC41379///L259	cDNA sequence BC028528	Protein L259	NM_153513	Mm.89556
229722	5330417C22Rik	mKIAA1324///BB183350///KIAA1324	RIKEN cDNA 5330417C22 gene	Fragment	NM_001033304	Mm.316890
230379	Asah3l	CRG-L1///maCER2///Acer2///2410116I05Rik	N-acylsphingosine amidohydrolase 3-like	AlkCDase 2 maCER2///Cancer related gene-liver 1 CRG-L1///Acylsphingosine deacylase 3-like	NM_139306	Mm.45019///Mm.266817
230857	Ece1	ECE-1b///ECE-1d///ECE-1a///AW322500	endothelin converting enzyme 1	ECE-1///Fragment	NM_199307	Mm.401062
231162	Cytl1	C17///4930443F05Rik///Cyt1///Gm147	cytokine like 1	Fragment		Mm.76407
232237	Fgd5	FLJ00274///ZFYVE23///C330025N11Rik///mFLJ00274	FYVE, RhoGEF and PH domain containing 5	Fragment	NM_172731	Mm.295740
232431	Gprc5a	Rai3///Raig1	G protein-coupled receptor, family C, group 5, member A	Retinoic acid-induced gene 1 protein RAIG-1	NM_181444	Mm.23575///Mm.391809
232983	BC024561	Vcc1///VCC-1///MGC37641	cDNA sequence BC024561		NM_153576	Mm.10545
233103	4931406P16Rik	AA553327///mKIAA0355	RIKEN cDNA 4931406P16 gene	Fragment	NM_172741	Mm.387835
233733	Galntl4	BC024988///MGC32465///2900011G21Rik	UDP-N-acetyl-alpha-D-galactosamine:polypeptide N-acetylgalactosaminyltransferase-like 4	Polypeptide GalNAc transferase-like protein 4///GalNAc-T-like protein 4 pp-GaNTase-like protein 4	NM_173739	Mm.323322
233744	Spon1	D330035F22Rik///AI666765///AW455831///BC020531	spondin 1, (f-spondin) extracellular matrix protein	F-spondin///Fragment///f-spondin	NM_145584	Mm.334160
234395	Ushbp1	AIEBP///2210404N08Rik///MCC2///9430064H24	Usher syndrome 1C binding protein 1		NM_181418	Mm.34874
234564	AU018778	TGH-2///MGC18894	expressed sequence AU018778	Fragment	NM_144930	Mm.29110
234678	D230025D16Rik	BC006874///Lin10///MGC6480	RIKEN cDNA D230025D16 gene		NM_145604	Mm.27186///Mm.334761
235130	Adamts15		a disintegrin-like and metallopeptidase (reprolysin type) with thrombospondin type 1 motif, 15	ADAM-TS 15 ADAM-TS15 Fragment///Fragment///Reprolysin type	NM_001024139	Mm.65867
235345	4833427G06Rik	MGC58631	RIKEN cDNA 4833427G06 gene		NM_177702	Mm.72828
235633	Als2cl	79H19D///79H19E///mRn.49018///BC022645///D930044G19Rik	ALS2 C-terminal like	Hypothetical MORN motif/vacuolar sorting protein 9///VPS9///VPS9 domain containing protein, full insert sequence///Fragment	NM_146228	Mm.86338
236920	Stard8	mKIAA0189///KIAA0189	START domain containing 8	StARD8	NM_199018	Mm.236928
237759	Col23a1	2810458L13Rik///AI429655	procollagen, type XXIII, alpha 1	XXIII	NM_153393	Mm.154093///Mm.392367
238276	Akap5	Gm258	A kinase (PRKA) anchor protein 5			Mm.311452
23893	Grem2	Gremlin2///Prdc	gremlin 2 homolog, cysteine knot superfamily (Xenopus laevis)	Cysteine knot superfamily 1, BMP antagonist 2///Protein related to DAN and cerberus	NM_011825	Mm.25760
239691	AU021092		expressed sequence AU021092		NM_001033220	Mm.325639
239759	Liph	PLA1B///lpd2///D16Wsu119e///C130037N08Rik///Lpdlr///mPA-PLA1///lpd1	lipase, member H		NM_153404	Mm.33192
24059	Slco2a1	Pgt///2310021C19Rik///mPgt///Slc21a2	solute carrier organic anion transporter family, member 2a1	Prostaglandin transporter PGT///Slco2a1 protein///prostaglandin transporter, member 2, full insert sequence	NM_033314	Mm.207106///Mm.412758
24063	Spry1	sprouty1	sprouty homolog 1 (Drosophila)	Spry-1///Drosophila///Drosophila, full insert sequence	NM_011896	Mm.330986
24099	Tnfsf13b	TNFSF20///MGC124060///D8Ertd387e///BAFF///BLyS///TALL-1///MGC124061///TALL1///zTNF4///THANK	tumor necrosis factor (ligand) superfamily, member 13b	Fragment///ligand///Tnfsf13b protein///Ligand	NM_033622	Mm.28835
241226	Itga8	AI447669	integrin alpha 8	Fragment	NM_001001309	Mm.329997
242341	Atp6v0d2	AI324824///V-ATPase///1620401A02Rik	ATPase, H+ transporting, lysosomal V0 subunit D2	P39 PHYSOPHILIN Fragment///P39 PHYSOPHILIN///V-ATPASE AC39 SUBUNIT V-ATPASE 40 kDa ACCESSORY PROTEIN///V-ATPASE D SUBUNIT///Putative osteoclast-specific vacuolar ATP synthase///V-ATPASE AC39 SUBUNIT	NM_175406	Mm.19298
242505	Rasef	RAB45///BC030882	RAS and EF hand domain containing		NM_001017427	Mm.389582///Mm.414247
243362	Stard13	DLC2///MGC38133///GT650	serologically defined colon cancer antigen 13	StARD13///Fragment	NM_146258	Mm.209272
243653	Clec1a	5930406N14Rik	C-type lectin domain family 1, member a		NM_175526	Mm.131289
244757	BC038479	MGC47419	cDNA sequence BC038479	LACTASE	NM_153803	Mm.293696
246049	Slc36a2	PAT2///Tramd1///A530067G19Rik	solute carrier family 36 (proton/amino acid symporter), member 2	Tramdorin 1 Transmembrane domain rich protein///proton/amino acid symporter///Proton/amino acid symporter, member 2	NM_153170	Mm.291280
246133	Kcne2	2200002I16Rik///MiRP1///AW048273	potassium voltage-gated channel, Isk-related subfamily, gene 2	MinK-related peptide 1	NM_134110	Mm.156736
259300	Ehd2	BC027084///MGC25606///MGC38650///C130052H20Rik	EH-domain containing 2	EH-domain protein 2///Fragment	NM_153068	Mm.138215
26358	Aldh1a7	Aldh-pb///AI987940///Ahd2-like///Aldhpb///Aldh1a4	aldehyde dehydrogenase family 1, subfamily A7	Fragment	NM_011921	Mm.14609
26364	Cd97	AA409984///TM7LN1	CD97 antigen		NM_011925	Mm.334648
268780	AU040377	5930412K08	expressed sequence AU040377	Fragment	NM_178748	Mm.203208
269016	Sh3rf2	RNF158///AI452083///2310046K19///9130023G24Rik	SH3 domain containing ring finger 2	SH3///Fragment	NM_172966	Mm.45472
26944	Tinag	AI452335///TIN-ag	tubulointerstitial nephritis antigen		NM_012033	Mm.23199
269701	Wdr66	MGC33630///4933428F06Rik///4930415N18Rik///5031404N07	WD repeat domain 66	phosphotriesterase, DFP///cysteine proteases active site/Trp-Asp WD		Mm.416118
269823	Pon3	AI786302///2810004E20	paraoxonase 3		NM_173006	Mm.9122
270091	Lrrc36	BC036564	leucine rich repeat containing 36		NM_001033371	Mm.212709
270150	BC038167		cDNA sequence BC038167			Mm.347681
27205	Podxl	PC///Pclp1///Ly102///AW121214	podocalyxin-like	Fragment	NM_013723	Mm.89918
27355	X99384	Pald///mKIAA1274///MMPAL	cDNA sequence X99384	Fragment	NM_013753	Mm.269699
27410	Abca3	1810036E22Rik///Abc3///ABC-C///MGC90532	ATP-binding cassette, sub-family A (ABC1), member 3	ATP-BINDING CASSETTE TRANSPORTER 3 ATP-BINDING CASSETTE 3///ABC1///Fragment	NM_001039581///NM_013855	Mm.239470
277010	Marveld1	MGC62793///AI504298///Mrvldc1	MARVEL (membrane-associating) domain containing 1	Membrane-associating///membrane-associating///Fragment	NM_183195	Mm.206250
30806	Adamts8	METH2///METH-2	a disintegrin-like and metallopeptidase (reprolysin type) with thrombospondin type 1 motif, 8	ADAM-TS 8 ADAM-TS8///ADAM-TS 8 ADAM-TS8 METH-2///Fragment///METH-2	NM_013906	Mm.100582
319713	Ablim3	AW990719///KIAA0843///MGC69876///D930036B08Rik	actin binding LIM protein family, member 3	abLIM-3	NM_198649	Mm.329478
319909	5430433G21Rik	AV354986	RIKEN cDNA 5430433G21 gene			Mm.41113
319939	Tns3	BC023928///Tens1///RP23-145C12.2///F830010I22Rik///TEM6	tensin 3	Fragment		Mm.337820
320685	Dctd	6030466N05Rik	dCMP deaminase	dCMP deaminase	NM_178788	Mm.121549
327747	9030224M15Rik		RIKEN cDNA 9030224M15 gene		NM_177793	Mm.80407
329416	Nostrin	Daip2///mDaIP2	nitric oxide synthase trafficker	Nitric oxide synthase trafficker///Fragment	NM_181547	Mm.90047
330355	Dnahc6	9830168K20///A730004I20Rik///mdhc6///KIAA1697///mKIAA1697	dynein, axonemal, heavy chain 6	Fragment		Mm.333166///Mm.391469
353156	Egfl7	VE-statin///Zneu1	EGF-like domain 7	Vascular endothelial statin VE-statin///Zneu1	NM_178444///NM_198724///NM_198725	Mm.268933
353499	Tmc4		transmembrane channel-like gene family 4	Fragment	NM_181820	Mm.360398
380713	Scarf1	MGC90792///AA986099///SREC///SREC-I///KIAA0149///mKIAA0149	scavenger receptor class F, member 1	Fragment///Acetyl LDL receptor	NM_001004157	Mm.10486
380842	Gm1574	MGC73859	gene model 1574, (NCBI)	NCBI	NM_001005422	Mm.188108
380928	Lmo7	Gm914///C78582///FBXO20///mKIAA0858	LIM domain only 7	Fragment		Mm.218981///Mm.393651
381217	Gm967		gene model 967, (NCBI)			Mm.426078
403205	E030025L21Rik	Gm888///BCMP11	RIKEN cDNA E030025L21 gene		NM_207531	Mm.190508
407831	BC054438		cDNA sequence BC054438		NM_001001183	Mm.34379
432995	EG432995		predicted gene, EG432995			Mm.271618
442801	Arhgef15	MGC144142///D530030K12Rik///MGC144141///D130071N09///MGC102247///RP23-396M19.6	Rho guanine nucleotide exchange factor (GEF) 15	Rho guanine nucleotide exchange factor GEF 15///Fragment	NM_177566	Mm.376147
50528	Tmprss2	MGC6821///D16Ertd61e	transmembrane protease, serine 2	Epitheliasin	NM_015775	Mm.276145
53313	Atp2a3	Serca3///SERCA3b	ATPase, Ca++ transporting, ubiquitous	Fragment///Calcium pump 3 SERCA3 SR Ca2+-ATPase 3	NM_016745	Mm.6306
53624	Cldn7		claudin 7		NM_016887	Mm.281896
53868	Rab25	AV012978	RAB25, member RAS oncogene family		NM_016899	Mm.26994
54120	Gipc2	2200002N01Rik///AU021850///Semcap2	GIPC PDZ domain containing family, member 2	SEMCAP-2	NM_016867	Mm.97
54156	Egfl6	Maeg///MGC141463	EGF-like-domain, multiple 6	Fragment///EGF-like-domain, multiple 6	NM_019397	Mm.37707
54199	Ccrl2	CCR11///Cmkbr1l2///L-CCR///1810047I05Rik///E01	chemokine (C-C motif) receptor-like 2	L-CCR///Chemokine receptor CCR11	NM_017466	Mm.7336
54324	Arhgef5	2210412D05Rik///Tim1///AA717842///AW495314	Rho guanine nucleotide exchange factor (GEF) 5	Fragment		Mm.320978
54325	Elovl1	BB151133///AA407424///Ssc1	elongation of very long chain fatty acids (FEN1/Elo2, SUR4/Elo3, yeast)-like 1	Fragment///FEN1/Elo2, SUR4/Elo3, yeast-like 1, full insert sequence///FEN1/Elo2, SUR4/Elo3, yeast	NM_001039175///NM_001039176///NM_019422	Mm.282096
54409	Ramp2		receptor (calcitonin) activity modifying protein 2		NM_019444	Mm.358667
54485	Dll4	Delta4	delta-like 4 (Drosophila)	DROSOPHILA///Delta-like 4 Drosophila///Drosophila Delta homolog 4	NM_019454	Mm.143719
54598	Calcrl	CRLR///AV071593	calcitonin receptor-like	Calcitonin receptor-like receptor	NM_018782	Mm.75467
55990	Fmo2	2310008D08Rik///AW107733///MGC28212///2310042I22Rik	flavin containing monooxygenase 2	Pulmonary flavin-containing monooxygenase 2 FMO 2	NM_018881	Mm.10929
56047	Msln	MPF	mesothelin	Pre-pro-megakaryocyte potentiating factor	NM_018857	Mm.17510
56229	Thsd1	AW121720///Tmtsp///4833423O18Rik	thrombospondin, type I, domain 1	Transmembrane molecule with thrombospondin module///Fragment	NM_019576	Mm.32067
56312	Nupr1	Com1///2310032H04Rik///p8	nuclear protein 1	Protein p8	NM_019738	Mm.18742
56332	Amotl2	MASCOT///Lccp///C79691///AW549739///mKIAA0989	angiomotin like 2			Mm.21145
56338	Txnip	VDUP1///AA682105///1200008J08Rik///THIF///Hyplip1	thioredoxin interacting protein	Vitamin D3 up-regulated protein 1	NM_001009935///NM_023719	Mm.410189
56375	B4galt4	9130402O08Rik///beta4GalT-IV///B4galt-IV	UDP-Gal:betaGlcNAc beta 1,4-galactosyltransferase, polypeptide 4	Beta4Gal-T4 b4Gal-T4///Beta-1,4-GalTase 4///Fragment///Nal synthetase	NM_019804	Mm.182377
56429	Dpt	EQ-1///Eq1///5033416F05Rik///1810032B19Rik	dermatopontin	Early quiescence protein 1 EQ-1///Tyrosine-rich acidic matrix protein TRAMP	NM_019759	Mm.28935
56492	Cldn18		claudin 18		NM_019815	Mm.386784
56615	Mgst1	Gst///1500002K10Rik	microsomal glutathione S-transferase 1	Microsomal GST-I	NM_019946	Mm.14796
56644	Clec7a	BGR///beta-GR///Clecsf12	C-type lectin domain family 7, member a		NM_020008	Mm.239516
56753	Tacstd2	GA733-1///C80403///MGC141612///MGC141613///EGP-1///TROP2///Ly97	tumor-associated calcium signal transducer 2	Tumor-associated calcium signal transducer 2///Fragment	NM_020047	Mm.360305
56774	Slc6a14	1110007A17Rik///9030613J17Rik///CATB0plus///ATB0plus	solute carrier family 6 (neurotransmitter transporter), member 14	0+ Amino acid transporter ATB0+///Solute carrier family 6 member 14	NM_020049	Mm.253984
56788	Scube2	Cegf1///4932442O19Rik///Cegp1	signal peptide, CUB domain, EGF-like 2		NM_020052	Mm.40447
57028	Pdxp	AB041662///PLPP///1600027H05Rik	pyridoxal (pyridoxine, vitamin B6) phosphatase	PLP phosphatase///Fragment	NM_020271	Mm.263169
57262	Retnla	HIMF///RELMalpha///1810019L16Rik///RELMa///Xcp2///Fizz1///RELM-alpha	resistin like alpha	Parasite-induced macrophage novel gene 1 protein///RELMalpha///Cysteine-rich secreted protein A12-gamma///Hypoxia-induced mitogenic factor precursor	NM_020509	Mm.231288
57278	Bcam	1200005K12Rik///Gplu///Lu///B-CAM	basal cell adhesion molecule	Auberger b antigen included///Auberger b antigen included, full insert sequence	NM_020486	Mm.29236
57764	Ntn4		netrin 4	Beta-netrin	NM_021320	Mm.391412
58809	Rnase4	RNase 4///C730049F20Rik	ribonuclease, RNase A family 4	Ribonuclease, RNase A family 4///RNase 4///RNASE 4	NM_021472///NM_201239	Mm.202665
59289	Ccbp2	D6///CCR9///MGC130576///Cmkbr9///CCR10///AI464239	chemokine binding protein 2	Chemokine-binding protein D6///Fragment///Chemokine binding protein 2	NM_021609	Mm.258105
60527	Fads3	AI464531	fatty acid desaturase 3	CYB5RP///Fragment	NM_021890	Mm.253875
619441		Tnfsf12-tnfsf13		Ligand///Ligand superfamily, member 12-member 13///ligand	NM_001034097///NM_001034098
622434	4631416L12Rik	8430436L14Rik///AI303572///SGEF///AW491953	RIKEN cDNA 4631416L12 gene			Mm.153974///Mm.395263///Mm.426358
64898	Lpin2	2610511G02Rik///AI481352///AW742896	lipin 2	Fragment	NM_022882	Mm.227924
64929	Scel	MGC132819///MGC132820///9230114I02Rik	sciellin	Fragment	NM_022886	Mm.244003
652925	4930420K17Rik		RIKEN cDNA 4930420K17 gene
65962	Slc9a3r2	E3karp///Sip-1///Tka-1///0610011L07Rik///2010007A20Rik///1200011K07Rik///Octs2///NHERF-2	solute carrier family 9 (sodium/hydrogen exchanger), isoform 3 regulator 2	+/H+ exchange regulatory cofactor NHE-RF2 NHERF-2///Solute carrier family 9 isoform A3 regulatory factor 2///Octs2///TKA-1 SRY-interacting protein 1	NM_023055///NM_023449	Mm.21587
65963	Tmem176b	Clast1///Lr8///1810009M01Rik	transmembrane protein 176B	Hypothetical protein, full insert sequence///1810009M01RIK protein///1810009M01Rik protein Transmembrane protein 176B	NM_023056	Mm.28385
66058	Tmem176a	0610011I04Rik///AU040201///AU041743///Keg2	transmembrane protein 176A	0610011I04Rik protein///Kidney expressed gene 2 product	NM_025326	Mm.27061
66102	Cxcl16	SR-PSOX///AV290116///BB024863///0910001K24Rik	chemokine (C-X-C motif) ligand 16	Fragment///C-X-C motif///C-X-C motif ligand 16, full insert sequence///SR-PSOX	NM_023158	Mm.432047
66805	Tspan1	9030418M05Rik	tetraspanin 1		NM_133681	Mm.45994
66825	Rnf186	9130020G10Rik	ring finger protein 186		NM_025786	Mm.252312
66859	Slc16a9	4930425B13Rik///AI552636///1200003C15Rik	solute carrier family 16 (monocarboxylic acid transporters), member 9	Solute carrier family 16 Monocarboxylic acid transporters	NM_025807	Mm.19325
66864	Clec14a	AI642649///1200003C23Rik	C-type lectin domain family 14, member a		NM_025809	Mm.280563
66866	Nhlrc2	AV002846///1200003G01Rik	NHL repeat containing 2	NHL repeat containing 2///Fragment	NM_025811	Mm.46346///Mm.395456///Mm.392509
668856		LOC668856
67073	Pi4k2b	4933409G22Rik///2610042N09Rik	phosphatidylinositol 4-kinase type 2 beta	Phosphatidylinositol 4-kinase type 2 beta///Fragment	NM_025951///NM_028744	Mm.248647
67111	Asahl	2210023K21Rik///3830414F09Rik///NAAA	N-acylsphingosine amidohydrolase (acid ceramidase)-like	ASAH-like protein///acid ceramidase	NM_025972	Mm.28890
67425	Eps8l1	AW060268///4632407K17Rik///2310051G19Rik///DRC3///EPS8R1	EPS8-like 1	EPS8-like protein 1	NM_026146	Mm.360392///Mm.392378
67547	Slc39a8	BIGM103///AA986696///4933419D20Rik	solute carrier family 39 (metal ion transporter), member 8	UP-REGULATED BY BCG-CWS///Metal ion transporter	NM_026228	Mm.30239///Mm.427218
67701	Wfdc2	HE4///1600023A02Rik///WAP5	WAP four-disulfide core domain 2		NM_026323	Mm.27289
67880	Dcxr	0610038K04Rik///1810027P18Rik	dicarbonyl L-xylulose reductase	XR	NM_026428	Mm.231091
67888	Tmem100	AV011897///1810057C19Rik	transmembrane protein 100		NM_026433	Mm.212428
67963	Npc2	HE1///AA408070///2700012J19Rik///AU045843	Niemann Pick type C2	mE1	NM_023409	Mm.282556
67971	2700055K07Rik	Ceacam9///CGI-38///mmCGM8	RIKEN cDNA 2700055K07 gene	Fragment	NM_026481	Mm.29358
68169	A930038C07Rik		RIKEN cDNA A930038C07 gene		NM_172399	Mm.52392
68311	Lypd2	Lypdc2///MGC117783///0610005K03Rik	Ly6/Plaur domain containing 2		NM_026671	Mm.306880
68337	Crip2	CRP2///Hlp///ESP1///AW743261///Crp///C77570///0610010I23Rik	cysteine rich protein 2	CRP2 Heart LIM protein	NM_024223	Mm.133825
68453		1110002J19Rik///Gpihbp1///GPI-HBP1		GPI-anchored HDL-binding protein 1	NM_026730	Mm.46367
68458	Ppp1r14a	Cpi17///1110001M11Rik	protein phosphatase 1, regulatory (inhibitor) subunit 14A	CPI-17	NM_026731	Mm.2343
68487	1110007F12Rik		RIKEN cDNA 1110007F12 gene		NM_197986
68498	Tspan11	1110014F12Rik	tetraspanin 11	PETA-3 GP27 MEMBRANE GLYCOPROTEIN SFA-1///CD151 ANTIGEN Tetraspanin 11	NM_026743	Mm.174368
68545	1110006O17Rik		RIKEN cDNA 1110006O17 gene		NM_001033141	Mm.329362
68632	Myct1	1110020B04Rik///Mtmc1///AI225941///AI642973	myc target 1	Fragment	NM_026793	Mm.338242
68662	Scgb3a1	Pnsp2///UGRP2A///MGC107611///HIN-1///UGRP2///LuLeu2///Utgrp2///1110030K16Rik	secretoglobin, family 3A, member 1	Secretoglobin, family 3A, member 1///Family 3A member 1 secretoglobin///Cytokine HIN-1///Secretoglobin family 3A member 1///PnSP-2	NM_054037///NM_170727	Mm.22802
68775	Atp6v1c2	1110038G14Rik	ATPase, H+ transporting, lysosomal V1 subunit C2		NM_133699	Mm.178798
69066	1810010H24Rik		RIKEN cDNA 1810010H24 gene			Mm.40679
69274	Ctdspl	HYA22///2810418J22Rik///SCP3///AI426263	CTD (carboxy-terminal domain, RNA polymerase II, polypeptide A) small phosphatase-like	NLI-interacting factor 1 NIF-like protein///Carboxy-terminal domain, RNA polymerase II, polypeptide A///CTDSP-like///Nuclear LIM interactor-interacting factor 1	NM_133710	Mm.47093
69454	Clic3	2300003G24Rik	chloride intracellular channel 3		NM_027085	Mm.44194
69524	Esam1	2310008D05Rik///Esam///W117m	endothelial cell-specific adhesion molecule		NM_027102	Mm.41751
69573	2310016C08Rik	AW049004///MGC103106	RIKEN cDNA 2310016C08 gene		NM_023516	Mm.45161
69583	Tnfsf13	APRIL///Tnfsf12///TRDL1///2310026N09Rik///TALL2///MGC106105	tumor necrosis factor (ligand) superfamily, member 13	Ligand///ligand///APRIL CD256 antigen///ligand superfamily, member 13, full insert sequence	NM_023517
69632	Arhgef12	mKIAA0382///Larg///2310014B11Rik///KIAA0380///AU019857	Rho guanine nucleotide exchange factor (GEF) 12	GEF	NM_027144	Mm.275266///Mm.422776
69693	Pof1b	2310066B14Rik	premature ovarian failure 1B	Fragment	NM_181579	Mm.34964
69903	Rasip1	AI853551///1110025D03Rik///Rain///2610025P08Rik	Ras interacting protein 1	DIL///Rain	NM_028544	Mm.181396
69987	1700026L06Rik	MGC58459	RIKEN cDNA 1700026L06 gene		NM_027283	Mm.239376
70113	2010001J22Rik		RIKEN cDNA 2010001J22 gene		NM_001013022	Mm.247273
70134	2210011C24Rik		RIKEN cDNA 2210011C24 gene	Fragment		Mm.41017
70152	Mettl7a	Aam-B///3300001H21Rik///2210414H16Rik///UbiE1	methyltransferase like 7A	and some other nucleotide///Methyltransferase like 7A	NM_027334	Mm.220975
70423	Tspan15	Tm4sf15///AW048364///2700063A19Rik///1110036D12Rik	tetraspanin 15	Fragment	NM_197996	Mm.416781
70574	Cpm	5730456K23Rik///1110060I01Rik///MGC118152	carboxypeptidase M	CPM		Mm.339332
70784	Rasl12	4631404I11Rik	RAS-like, family 12		NM_001033158	Mm.35827
71660	Rarres2	0610007L05Rik///AI303516	retinoic acid receptor responder (tazarotene induced) 2		NM_027852	Mm.28231
71712	1200002N14Rik	Dram	RIKEN cDNA 1200002N14 gene		NM_027878	Mm.35450
71724	Aox3	AI326299///Aoh1///Aoh2///1200011D03Rik	aldehyde oxidase 3	Fragment	NM_023617	Mm.20108
71738	Mamdc2	AI591564///1200015L10Rik	MAM domain containing 2		NM_174857	Mm.50841
71840	Tekt4	MGC144760///MGC144759///1700010L19Rik	tektin 4	Testicular microtubules-related protein 4	NM_027951	Mm.282330
71860	Wdr16	RP23-464J2.3///WDRPUH///4933417B11Rik///1700019F09Rik///MGC141350	WD repeat domain 16		NM_027963	Mm.292233
71874	2310007B03Rik	MGC107226	RIKEN cDNA 2310007B03 gene		NM_172411	Mm.158766
71877	Efhc1	1700029F22Rik///mRib72-1	EF-hand domain (C-terminal) containing 1			Mm.29178
71960	Myh14	NHMCII///NMHC II-C///II-C///2400004E04Rik	myosin, heavy polypeptide 14	Fragment///NMHC II-C///Myosin heavy chain, nonmuscle IIc	NM_028021	Mm.158289
72027	Slc39a4	AU041686///ZIP4///1600025H15Rik///AWMS2	solute carrier family 39 (zinc transporter), member 4	zinc transporter///Activated in W/Wv mouse stomach 2 mAWMS2///Solute carrier family 39 member 4	NM_028064	Mm.276829
72058	Jam4	JCAM///Igsf5///2010003D20Rik	junction adhesion molecule 4		NM_028078	Mm.119714
72281	Sh2d4a	SH2A///2210402M20Rik	SH2 domain containing 4A			Mm.40974
72630	Hspa12b	2700081N06Rik	heat shock protein 12B		NM_028306	Mm.277465
73167	3110043J09Rik	AI430858	RIKEN cDNA 3110043J09 gene		NM_028455	Mm.128411
73301	Ttc29	1700031F13Rik	tetratricopeptide repeat domain 29		NM_183096	Mm.61243
73712	Dmkn	SK30///SK89///C130074A08///1110014F24Rik///cI-36///AW561900	dermokine	Dermokine-alpha	NM_028618///NM_172899	Mm.30138
73721	1110017D15Rik	smrp1///Cbe1	RIKEN cDNA 1110017D15 gene	Ciliated bronchial epithelium 1	NM_001048005///NM_028624	Mm.45614
74127	Krt80	2310041I20Rik///Kb20///1200016G03Rik	keratin 80	Fragment		Mm.384081
74134	Cyp2s1	C79779///1200011C15Rik///AU041727	cytochrome P450, family 2, subfamily s, polypeptide 1	Fragment///CYPIIS1	NM_028775	Mm.275188
74144	Robo4	1200012D01Rik///AI593217	roundabout homolog 4 (Drosophila)		NM_028783	Mm.293315
74230	1700016K19Rik	RP23-96I9.2	RIKEN cDNA 1700016K19 gene		NM_198637	Mm.271247
74318		Hdop///1200015P04Rik///2300002F06Rik///1110018K11Rik///Hod///Hop///Toto///Cameo///Ob1///AW490897///Obl///AI848177		Homeobox-only protein///mOB1	NM_175606	Mm.181852
74392	Specc1l	9530057A13Rik///AI317249///4930470P14Rik///mKIAA0376///cytospin A///4932439K10Rik	SPECC1-like	Fragment///SPECC1-like protein	NM_153406	Mm.27716
74665	Lrrc48	RP23-135F6.3///4930449E07Rik	leucine rich repeat containing 48		NM_029044	Mm.133570
74761	Mxra8	MGC3047///AI131686///1200013A08Rik///1700095D18Rik	matrix-remodelling associated 8	Matrix-remodelling associated 8	NM_024263	Mm.159028
75429	3100002J23Rik		RIKEN cDNA 3100002J23 gene	RIKEN cDNA 3100002J23 gene///Novel protein		Mm.296819
75465	Dynlrb2		dynein light chain roadblock-type 2			Mm.23114
75472	1700009P17Rik		RIKEN cDNA 1700009P17 gene			Mm.32760
75556	1700026D08Rik		RIKEN cDNA 1700026D08 gene			Mm.17649
75563	Dnali1		dynein, axonemal, light intermediate polypeptide 1			Mm.50304
75599	Pcdh1		protocadherin 1	Fragment		Mm.36560///Mm.355494
75750	Slc10a6		solute carrier family 10 (sodium/bile acid cotransporter family), member 6			Mm.7446
75767	Rab11fip1		RAB11 family interacting protein 1 (class I)	Rab11-FIP1///Fragment		Mm.205335
76142	Ppp1r14c		protein phosphatase 1, regulatory (inhibitor) subunit 14c	Fragment///Kinase-enhanced PP1 inhibitor		Mm.308126
76263	Gstk1	0610025I19Rik///AW260476	glutathione S-transferase kappa 1	GST 13-13///Glutathione S-transferase subunit 13 GST class-kappa GSTK1-1///mGSTK1	NM_029555///NM_029555	Mm.267014
76293	Mfap4	1110007F23Rik///RP23-155J3.5	microfibrillar-associated protein 4		NM_029568///NM_029568	Mm.272278
76408	Abcc3	MRP3///ABC31///1700019L09Rik///MLP2///MOAT-D	ATP-binding cassette, sub-family C (CFTR/MRP), member 3	CFTR/MRP///CFTR\/MRP///Fragment	NM_029600	Mm.23942
76420	1700027A23Rik	MGC58817	RIKEN cDNA 1700027A23 gene		NM_029604	Mm.386825
76477	Pcolce2	2400001O18Rik///Pcpe2	procollagen C-endopeptidase enhancer 2	Procollagen C-proteinase enhancer 2///PCPE-2	NM_029620	Mm.46016
76509	1600029D21Rik	0610037B23Rik///PLET1///AA407923///AU043048	RIKEN cDNA 1600029D21 gene	Placenta expressed transcript 1	NM_029639	Mm.29959
76560	Prss8	C79772///mCAP1///AI313909///CAP1///2410039E18Rik	protease, serine, 8 (prostasin)	PROSTASIN///Serine protease 8///Prostasin	NM_133351	Mm.5875
76905	Lrg1	Lrg///Lrhg///1300008B03Rik///MGC102387///2310031E04Rik	leucine-rich alpha-2-glycoprotein 1	Leucine-rich HEV glycoprotein	NM_029796	Mm.348025
76964	2610028H24Rik	ORF67	RIKEN cDNA 2610028H24 gene		NM_029816	Mm.383253
77296	9430073N08Rik		RIKEN cDNA 9430073N08 gene			Mm.30588
77462	Tmem116	C030022K24Rik///4930406A18Rik///4930513P12Rik	transmembrane protein 116		NM_029912	Mm.358781
77569	3732412D22Rik	mKIAA1102	RIKEN cDNA 3732412D22 gene	Fragment	NM_001001980	Mm.374778
77975	Tmem50b	AU015466///AU019872///B230114J08Rik	transmembrane protein 50B		NM_030018	Mm.290341
78801	Ak7	4930502N02Rik	adenylate kinase 7			Mm.36006
80880	Ankrd47	NG28///D17Ertd288e///0610013D04Rik	ankyrin repeat domain 47		NM_030697	Mm.196330
81600	Chia	YNL///AMCase///2200003E03Rik	chitinase, acidic	AMCase YNL	NM_023186	Mm.46418
81879	Tcfcp2l1	AA575098///Crtr-1///D930018N21Rik///1810030F05Rik///LBP-9///4932442M07Rik	transcription factor CP2-like 1	CRTR-1	NM_023755	Mm.24621
83921	Tmem2	MGC102198///3110012M15Rik///mKIAA1412	transmembrane protein 2	Fragment	NM_031997///NM_001033759	Mm.329776
84004	Mcam	Muc18///s-endo///s-gicerin///CD146///CD149///1-gicerin///AV025631	melanoma cell adhesion molecule	Melanoma cell adhesion molecule Gicerin	NM_023061	Mm.275003
84094	Plvap	PV-1///MECA32	plasmalemma vesicle associated protein	Plasmalemma vesicle protein 1///PV-1 MECA-32 antigen	NM_032398	Mm.260768
93960	Nkd1	9030215G15Rik///2810434J10Rik	naked cuticle 1 homolog (Drosophila)	Fragment///Drosophila	NM_027280	Mm.30219
94092	Trim16	AI482483///9130006M08Rik///EBBP	tripartite motif protein 16		NM_053169	Mm.117087
94179	Krt23	K23///CK23///Haik1///Krt1-23	keratin 23	K23///B///Cytokeratin-23 CK-23 Keratin-23	NM_033373	Mm.290657
98845	Eps8l2	AI042819///AW545405///Eps8r2	EPS8-like 2	EPS8-like protein 2	NM_133191	Mm.27451
98878	Ehd4	AI846352///Past2///2210022F10Rik///AV006278///AI197390	EH-domain containing 4	Fragment///mPAST2	NM_133838	Mm.132226
99543	Olfml3	AI115209///AW550633///HNOEL-iso///2810002E22Rik///ONT3///mONT3	olfactomedin-like 3		NM_133859	Mm.211535

## Sheet: Liver_Arrays
Array_Index	GEO_ID	Source	Tissue
175	GSM115680	Sample Type: tissue, Tissue: Liver, Tissue Harvest Methods: Tissue was excised from animal, minced, placed in RNA later, and stored at -80 degrees Centigrade	liver
176	GSM115681	Sample Type: tissue, Tissue: Liver, Tissue Harvest Methods: Tissue was excised from animal, minced, placed in RNA later, and stored at -80 degrees Centigrade	liver
177	GSM115682	Sample Type: tissue, Tissue: Liver, Tissue Harvest Methods: Tissue was excised from animal, minced, placed in RNA later, and stored at -80 degrees Centigrade	liver
178	GSM115683	Sample Type: tissue, Tissue: Liver, Tissue Harvest Methods: Tissue was excised from animal, minced, placed in RNA later, and stored at -80 degrees Centigrade	liver
179	GSM115684	Sample Type: tissue, Tissue: Liver, Tissue Harvest Methods: Tissue was excised from animal, minced, placed in RNA later, and stored at -80 degrees Centigrade	liver
180	GSM115685	Sample Type: tissue, Tissue: Liver, Tissue Harvest Methods: Tissue was excised from animal, minced, placed in RNA later, and stored at -80 degrees Centigrade	liver
181	GSM115686	Sample Type: tissue, Tissue: Liver, Tissue Harvest Methods: Tissue was excised from animal, minced, placed in RNA later, and stored at -80 degrees Centigrade	liver
182	GSM115687	Sample Type: tissue, Tissue: Liver, Tissue Harvest Methods: Tissue was excised from animal, minced, placed in RNA later, and stored at -80 degrees Centigrade	liver
183	GSM115688	Sample Type: tissue, Tissue: Liver, Tissue Harvest Methods: Tissue was excised from animal, minced, placed in RNA later, and stored at -80 degrees Centigrade	liver
184	GSM115689	Sample Type: tissue, Tissue: Liver, Tissue Harvest Methods: Tissue was excised from animal, minced, placed in RNA later, and stored at -80 degrees Centigrade	liver
185	GSM115690	Sample Type: tissue, Tissue: Liver, Tissue Harvest Methods: Tissue was excised from animal, minced, placed in RNA later, and stored at -80 degrees Centigrade	liver
186	GSM115691	Sample Type: tissue, Tissue: Liver, Tissue Harvest Methods: Tissue was excised from animal, minced, placed in RNA later, and stored at -80 degrees Centigrade	liver
187	GSM115692	Sample Type: tissue, Tissue: Liver, Tissue Harvest Methods: Tissue was excised from animal, minced, placed in RNA later, and stored at -80 degrees Centigrade	liver
188	GSM115693	Sample Type: tissue, Tissue: Liver, Tissue Harvest Methods: Tissue was excised from animal, minced, placed in RNA later, and stored at -80 degrees Centigrade	liver
189	GSM115694	Sample Type: tissue, Tissue: Liver, Tissue Harvest Methods: Tissue was excised from animal, minced, placed in RNA later, and stored at -80 degrees Centigrade	liver
190	GSM115695	Sample Type: tissue, Tissue: Liver, Tissue Harvest Methods: Tissue was excised from animal, minced, placed in RNA later, and stored at -80 degrees Centigrade	liver
191	GSM115696	Sample Type: tissue, Tissue: Liver, Tissue Harvest Methods: Tissue was excised from animal, minced, placed in RNA later, and stored at -80 degrees Centigrade	liver
192	GSM115697	Sample Type: tissue, Tissue: Liver, Tissue Harvest Methods: Tissue was excised from animal, minced, placed in RNA later, and stored at -80 degrees Centigrade	liver
499	GSM138289	Liver	liver
500	GSM138290	Liver	liver
501	GSM138291	Liver	liver
502	GSM138292	Liver	liver
503	GSM138293	Liver	liver
504	GSM138294	Liver	liver
718	GSM143364	Liver experimental mouse	liver
719	GSM143367	liver control mouse	liver
720	GSM143368	liver control mouse	liver
721	GSM143382	Liver_experimental mouse	liver
722	GSM143383	Liver experimental mouse	liver
723	GSM143384	Liver_control mouse	liver
1251	GSM161108	10-week-old normal female liver sample	liver
1252	GSM161109	10-week-old normal female liver sample	liver
1253	GSM161110	10-week-old normal female liver sample at 1 hour after 2/3 hepatectomy	liver
1254	GSM161111	10-week-old normal female liver sample at 1 hour after 2/3 hepatectomy	liver
1255	GSM161112	10-week-old normal female liver sample at 2 hours after 2/3 hepatectomy	liver
1256	GSM161113	10-week-old normal female liver sample at 2 hours after 2/3 hepatectomy	liver
1257	GSM161114	10-week-old normal female liver sample at 6 hours after 2/3 hepatectomy	liver
1258	GSM161115	10-week-old normal female liver sample at 6 hours after 2/3 hepatectomy	liver
1259	GSM161116	10-week-old normal female liver sample at 12 hours after 2/3 hepatectomy	liver
1260	GSM161117	10-week-old normal female liver sample at 12 hours after 2/3 hepatectomy	liver
1261	GSM161118	10-week-old normal female liver sample at 18 hours after 2/3 hepatectomy	liver
1262	GSM161119	10-week-old normal female liver sample at 18 hours after 2/3 hepatectomy	liver
1263	GSM161120	10-week-old normal female liver sample at 24 hours after 2/3 hepatectomy	liver
1264	GSM161121	10-week-old normal female liver sample at 24 hours after 2/3 hepatectomy	liver
1265	GSM161122	10-week-old normal female liver sample at 30 hours after 2/3 hepatectomy	liver
1266	GSM161123	10-week-old normal female liver sample at 30 hours after 2/3 hepatectomy	liver
1267	GSM161124	10-week-old normal female liver sample at 48 hours after 2/3 hepatectomy	liver
1268	GSM161125	10-week-old normal female liver sample at 48 hours after 2/3 hepatectomy	liver
1269	GSM161126	10-week-old normal female liver sample at 72 hours after 2/3 hepatectomy	liver
1270	GSM161127	10-week-old normal female liver sample at 72 hours after 2/3 hepatectomy	liver
1271	GSM161128	Liver sample from mouse embryo liver at 10.5 days post conception (dpc)	liver
1272	GSM161129	Liver sample from mouse embryo liver at 10.5 days post conception (dpc)	liver
1273	GSM161130	Liver sample from mouse embryo liver at 11.5 days post conception (dpc)	liver
1274	GSM161131	Liver sample from mouse embryo liver at 11.5 days post conception (dpc)	liver
1275	GSM161132	Liver sample from mouse embryo liver at 12.5 days post conception (dpc)	liver
1276	GSM161133	Liver sample from mouse embryo liver at 12.5 days post conception (dpc)	liver
1277	GSM161134	Liver sample from mouse embryo liver at 13.5 days post conception (dpc)	liver
1278	GSM161135	Liver sample from mouse embryo liver at 13.5 days post conception (dpc)	liver
1279	GSM161136	Liver sample from mouse embryo liver at 14.5 days post conception (dpc)	liver
1280	GSM161137	Liver sample from mouse embryo liver at 14.5 days post conception (dpc)	liver
1281	GSM161138	Liver sample from mouse embryo liver at 16.5 days post conception (dpc)	liver
1282	GSM161139	Liver sample from mouse embryo liver at 16.5 days post conception (dpc)	liver
1379	GSM177031	fetal liver with p38alpha knock out	liver
1380	GSM177032	fetal liver with p38alpha knock out	liver
1381	GSM177033	fetal liver with p38alpha knock out	liver
1382	GSM177034	fetal liver, wild type	liver
1383	GSM177035	fetal liver, wild type	liver
1384	GSM177036	fetal liver, wild type	liver
1385	GSM177037	fetal liver with p38alpha knock out	liver
1386	GSM177038	fetal liver with p38alpha knock out	liver
1387	GSM177039	fetal liver with p38alpha knock out	liver
1388	GSM177040	fetal liver, wild type	liver
1389	GSM177041	fetal liver, wild type	liver
1390	GSM177042	fetal liver, wild type	liver
1714	GSM35550	liver	liver
1740	GSM37497	fasting mouse liver	liver
1741	GSM37498	refed mouse liver	liver
1857	GSM77216	liver	liver
1858	GSM77217	liver	liver

## Sheet: Liver_vs_non-Liver
Liver vs. non-Liver GEPs: Kolmogorov-Smirnov distance and Correlation Coefficient
geneIndex	Entrez ID	KSd	Corr
100012_at	100012	0.1794	0.9901
100017_at	100017	0.3836	0.8062
100019_at	100019	0.4386	0.5808
100061_at	100061	0.2529	0.9969
100066_at	100066	0.2833	0.9689
100072_at	100072	0.4462	0.855
100087_at	100087	0.5417	0.6047
100088_at	100088	0.1889	0.7533
100090_at	100090	0.3308	0.8649
100102_at	100102	0.8589	-0.0496
100121_at	100121	0.2317	0.8522
100129_at	100129	0.3661	0.7628
100163_at	100163	0.5458	0.3922
100169_at	100169	0.2628	0.7879
100177_at	100177	0.7232	0.3845
100198_at	100198	0.5177	0.2666
100201_at	100201	0.3934	0.7164
100206_at	100206	0.1929	0.9676
100210_at	100210	0.188	0.9131
100213_at	100213	0.3006	0.6349
100226_at	100226	0.7368	0.1714
100273_at	100273	0.1608	0.8862
100317_at	100317	0.3882	0.8178
100336_at	100336	0.4638	0.352
100340_at	100340	0.4284	0.8899
100342_at	100342	0.3313	0.9558
100383_at	100383	0.3812	0.7647
100434_at	100434	0.3564	0.8343
100465_at	100465	0.4675	0.5428
100470_at	100470	0.4042	0.6981
100494_at	100494	0.538	0.596
100515_at	100515	0.2297	0.948
100532_at	100532	0.3194	0.8333
100559_at	100559	0.5268	0.6778
100561_at	100561	0.1768	0.8772
100604_at	100604	0.1122	0.8686
100608_at	100608	0.1953	0.857
100609_at	100609	0.4822	0.5835
100637_at	100637	0.387	0.5391
100647_at	100647	0.4191	0.4382
100678_at	100678	0.3163	0.3991
100683_at	100683	0.371	0.7435
100689_at	100689	0.4319	0.7585
100710_at	100710	0.5166	0.4769
100727_at	100727	0.888	-0.0962
100732_at	100732	0.1488	0.8108
100737_at	100737	0.2887	0.5251
100756_at	100756	0.2604	0.9246
100763_at	100763	0.3396	0.8873
100764_at	100764	0.186	0.9168
100855_at	100855	0.2203	0.8795
100900_at	100900	0.2386	0.9055
100929_at	100929	0.3408	0.8
100952_at	100952	0.4461	0.4322
100972_at	100972	0.6032	0.458
100978_at	100978	0.2497	0.8992
100986_at	100986	0.3565	0.7625
101023_at	101023	0.294	0.9206
101095_at	101095	0.225	0.951
101100_at	101100	0.1759	0.9706
101113_at	101113	0.2818	0.8551
101118_at	101118	0.3605	0.7908
101122_at	101122	0.6548	0.3163
101142_at	101142	0.409	0.8274
101148_at	101148	0.5689	0.4317
101185_at	101185	0.5707	0.2747
101187_at	101187	0.6228	0.4854
101197_at	101197	0.3518	0.8208
101199_at	101199	0.2153	0.9261
101202_at	101202	0.2507	0.9039
101206_at	101206	0.1291	0.9757
101214_at	101214	0.5179	0.4662
101240_at	101240	0.3943	0.7264
101314_at	101314	0.6938	0.4555
101351_at	101351	0.4745	0.8112
101358_at	101358	0.5912	0.4704
101359_at	101359	0.2741	0.9092
101434_at	101434	0.245	0.8403
101437_at	101437	0.1614	0.9464
101471_at	101471	0.4956	0.4211
101476_at	101476	0.8833	-0.0373
101488_at	101488	0.6831	0.1146
101489_at	101489	0.6027	0.5997
101490_at	101490	0.4143	0.7454
101497_at	101497	0.4598	0.496
101502_at	101502	0.7579	-0.0315
101513_at	101513	0.3823	0.8308
101540_at	101540	0.4472	0.8332
101543_at	101543	0.4718	0.5098
101544_at	101544	0.1045	0.975
101565_at	101565	0.4848	0.4323
101568_at	101568	0.4804	0.6761
101592_at	101592	0.1727	0.9393
101602_at	101602	0.3842	0.8347
101604_at	101604	0.214	0.949
101612_at	101612	0.2546	0.8917
101613_at	101613	0.7028	0.1493
101631_at	101631	0.5521	0.6245
101685_at	101685	0.1435	0.948
101694_at	101694	0.2014	0.9408
101700_at	101700	0.4806	0.8154
101706_at	101706	0.4218	0.7799
101739_at	101739	0.4836	0.3244
101744_at	101744	0.1527	0.9219
101772_at	101772	0.3179	0.7376
101809_at	101809	0.3003	0.7895
101831_at	101831	0.2383	0.8228
101861_at	101861	0.3325	0.8733
101867_at	101867	0.3478	0.8598
101869_at	101869	0.43	0.7825
101943_at	101943	0.5373	0.3399
101966_at	101966	0.342	0.8741
101985_at	101985	0.3549	0.7073
101994_at	101994	0.383	0.6689
102022_at	102022	0.868	-0.0441
102032_at	102032	0.189	0.7971
102058_at	102058	0.5546	0.4563
102060_at	102060	0.3715	0.7087
102075_at	102075	0.2697	0.9643
102084_at	102084	0.3492	0.5698
102093_at	102093	0.2925	0.769
102098_at	102098	0.3434	0.9122
102103_at	102103	0.3641	0.5626
102115_at	102115	0.1986	0.9112
102122_at	102122	0.4431	0.7936
102124_at	102124	0.2508	0.8375
102141_at	102141	0.4496	0.7485
102162_at	102162	0.1926	0.9182
102182_at	102182	0.1411	0.9801
102193_at	102193	0.3329	0.8767
102209_at	102209	0.3219	0.8067
102247_at	102247	0.6687	0.365
102278_at	102278	0.2981	0.8548
102294_at	102294	0.6744	0.1267
102323_at	102323	0.226	0.9699
102334_at	102334	0.6526	0.189
102339_at	102339	0.1832	0.9122
102371_at	102371	0.4451	0.6155
102414_at	102414	0.2364	0.8546
102423_at	102423	0.2664	0.9235
102436_at	102436	0.2965	0.9206
102448_at	102448	0.5983	0.2879
102462_at	102462	0.2229	0.8901
102545_at	102545	0.3324	0.3589
102566_at	102566	0.3224	0.8255
102570_at	102570	0.2284	0.9083
102580_at	102580	0.1639	0.9569
102595_at	102595	0.2171	0.9071
102607_at	102607	0.1857	0.99
102614_at	102614	0.3528	0.9202
102626_at	102626	0.4916	0.5923
102632_at	102632	0.6675	0.0349
102644_at	102644	0.7859	0.0077
102657_at	102657	0.3351	0.8127
102680_at	102680	0.2948	0.9589
102693_at	102693	0.6799	0.3687
102747_at	102747	0.6772	0.6136
102774_at	102774	0.6791	0.543
102791_at	102791	0.2541	0.8937
102857_at	102857	0.7123	0.1576
102866_at	102866	0.3162	0.6593
102910_at	102910	0.428	0.4628
102920_at	102920	0.203	0.7865
102941_at	102941	0.5889	0.8568
102954_at	102954	0.2761	0.9591
102991_at	102991	0.3111	0.7269
103080_at	103080	0.1958	0.9293
103098_at	103098	0.5581	0.8135
103135_at	103135	0.1823	0.9107
103136_at	103136	0.1287	0.9194
103140_at	103140	0.6594	0.2814
103142_at	103142	0.6759	0.4312
103149_at	103149	0.8803	-0.0515
103161_at	103161	0.9665	-0.0939
103172_at	103172	0.5297	0.368
103175_at	103175	0.296	0.8713
103199_at	103199	0.4917	0.6354
103213_at	103213	0.5233	0.5726
103220_at	103220	0.2598	0.9392
103236_at	103236	0.2959	0.8431
103266_at	103266	0.3644	0.7503
103268_at	103268	0.2733	0.8494
103284_at	103284	0.3159	0.8918
103425_at	103425	0.4883	0.6981
103466_at	103466	0.4106	0.8086
103468_at	103468	0.4768	0.5117
103511_at	103511	0.5508	0.7776
103534_at	103534	0.4528	0.8135
103537_at	103537	0.1547	0.9495
103551_at	103551	0.1761	0.8385
103554_at	103554	0.5394	0.4808
103573_at	103573	0.5887	0.2452
103583_at	103583	0.6717	0.329
103655_at	103655	0.6367	0.3619
103677_at	103677	0.2168	0.8925
103694_at	103694	0.2638	0.8474
103710_at	103710	0.1702	0.9893
103711_at	103711	0.8277	0.0139
103712_at	103712	0.3655	0.7841
103724_at	103724	0.266	0.86
103733_at	103733	0.251	0.9045
103737_at	103737	0.266	0.9279
103742_at	103742	0.171	0.9808
103743_at	103743	0.2386	0.8035
103765_at	103765	0.4589	0.7863
103768_at	103768	0.2735	0.9427
103775_at	103775	0.1885	0.9482
103784_at	103784	0.1504	0.9674
103806_at	103806	0.4251	0.7394
103836_at	103836	0.4115	0.7121
103841_at	103841	0.0977	0.9362
103844_at	103844	0.6661	0.3607
103850_at	103850	0.2914	0.9026
103861_at	103861	0.3053	0.889
103889_at	103889	0.2666	0.7701
103963_at	103963	0.1904	0.9517
103967_at	103967	0.197	0.9193
103978_at	103978	0.2341	0.9856
103988_at	103988	0.6394	0.5143
104001_at	104001	0.3203	0.9054
104002_at	104002	0.3654	0.7911
104009_at	104009	0.6584	0.1972
104010_at	104010	0.3518	0.9149
104015_at	104015	0.5912	0.3377
104027_at	104027	0.3918	0.8048
104069_at	104069	0.1973	0.9222
104079_at	104079	0.223	0.9186
104080_at	104080	0.1627	0.9572
104082_at	104082	0.3173	0.8965
104086_at	104086	0.6894	0.1511
104099_at	104099	0.4672	0.6112
104110_at	104110	0.2561	0.8754
104111_at	104111	0.4004	0.7974
104112_at	104112	0.2008	0.9498
104130_at	104130	0.3494	0.8348
104156_at	104156	0.4967	0.7237
104158_at	104158	0.6219	0.1525
104174_at	104174	0.8537	-0.0558
104175_at	104175	0.1969	0.9081
104183_at	104183	0.2944	0.8262
104184_at	104184	0.1512	0.903
104215_at	104215	0.7368	0.1041
104245_at	104245	0.1353	0.9785
104248_at	104248	0.1715	0.9419
104252_at	104252	0.4035	0.7381
104263_at	104263	0.5602	0.4362
104271_at	104271	0.3739	0.899
104303_at	104303	0.2593	0.8387
104318_at	104318	0.2783	0.8966
104346_at	104346	0.3722	0.8412
104348_at	104348	0.3301	0.8187
104349_at	104349	0.1345	0.9802
104360_at	104360	0.4116	0.7212
104362_at	104362	0.2913	0.975
104367_at	104367	0.2782	0.8244
104383_at	104383	0.1279	0.9484
104384_at	104384	0.2731	0.8638
104394_at	104394	0.2908	0.8118
104401_at	104401	0.1668	0.9599
104416_at	104416	0.3214	0.7805
104418_at	104418	0.3233	0.783
104443_at	104443	0.4341	0.6481
104444_at	104444	0.347	0.8326
104445_at	104445	0.3943	0.7039
104457_at	104457	0.1083	0.9327
104458_at	104458	0.1308	0.9352
104479_at	104479	0.2951	0.7866
104570_at	104570	0.3648	0.8399
104582_at	104582	0.2071	0.9629
104601_at	104601	0.1504	0.9859
104625_at	104625	0.1289	0.8572
104662_at	104662	0.3357	0.6963
104681_at	104681	0.1969	0.7005
104709_at	104709	0.2668	0.7853
104718_at	104718	0.4619	0.7339
104721_at	104721	0.1904	0.8906
104725_at	104725	0.2313	0.9016
104732_at	104732	0.2025	0.9201
104759_at	104759	0.3239	0.7033
104771_at	104771	0.2937	0.7603
104776_at	104776	0.6603	0.1379
104799_at	104799	0.8132	0.1778
104806_at	104806	0.3061	0.8409
104816_at	104816	0.6841	0.3046
104831_at	104831	0.3644	0.8535
104836_at	104836	0.1524	0.9601
104859_at	104859	0.3245	0.8376
104871_at	104871	0.4933	0.7806
104884_at	104884	0.2442	0.8095
104885_at	104885	0.182	0.8835
104886_at	104886	0.5714	0.6108
104910_at	104910	0.6914	0.2941
104923_at	104923	0.3984	0.4883
104943_at	104943	0.3151	0.8258
105000_at	105000	0.2307	0.9692
105005_at	105005	0.5066	0.7814
105014_at	105014	0.2348	0.91
105083_at	105083	0.3013	0.8729
105148_at	105148	0.1293	0.8736
105171_at	105171	0.1817	0.865
105193_at	105193	0.4106	0.8265
105203_at	105203	0.3119	0.7815
105239_at	105239	0.4524	0.7325
105245_at	105245	0.4959	0.6229
105246_at	105246	0.6951	0.2423
105278_at	105278	0.4655	0.6333
105298_at	105298	0.4731	0.616
105348_at	105348	0.5328	0.2093
105349_at	105349	0.3675	0.7921
105351_at	105351	0.2132	0.917
105352_at	105352	0.2585	0.9234
105355_at	105355	0.8232	-0.0432
105372_at	105372	0.5066	0.5136
105377_at	105377	0.5751	0.2867
105387_at	105387	0.5961	0.3214
105418_at	105418	0.188	0.85
105428_at	105428	0.4789	0.7212
105439_at	105439	0.4677	0.9285
105440_at	105440	0.4617	0.626
105445_at	105445	0.6107	0.479
105446_at	105446	0.1231	0.953
105450_at	105450	0.5841	0.3215
105501_at	105501	0.3976	0.7236
105504_at	105504	0.5047	0.6429
105511_at	105511	0.3504	0.8704
105513_at	105513	0.2523	0.8889
105522_at	105522	0.31	0.8568
105559_at	105559	0.4521	0.5686
105590_at	105590	0.273	0.9001
105611_at	105611	0.1323	0.9811
105638_at	105638	0.3038	0.8984
105653_at	105653	0.2875	0.9381
105663_at	105663	0.3495	0.7908
105670_at	105670	0.2155	0.8444
105675_at	105675	0.4621	0.5936
105689_at	105689	0.4147	0.6962
105722_at	105722	0.2495	0.8565
105727_at	105727	0.4672	0.6724
105732_at	105732	0.4295	0.4576
105734_at	105734	0.2904	0.9271
105782_at	105782	0.4033	0.7168
105785_at	105785	0.4708	0.72
105787_at	105787	0.4018	0.6036
105827_at	105827	0.2002	0.9073
105833_at	105833	0.2631	0.8802
105835_at	105835	0.2327	0.8671
105837_at	105837	0.2387	0.8826
105841_at	105841	0.3934	0.8082
105844_at	105844	0.2928	0.7869
105847_at	105847	0.3502	0.8886
105853_at	105853	0.4681	0.1435
105855_at	105855	0.3595	0.4973
105859_at	105859	0.3271	0.8918
105866_at	105866	0.0856	0.9645
105887_at	105887	0.749	0.0957
105892_at	105892	0.6468	0.5338
105988_at	105988	0.3271	0.736
106014_at	106014	0.2991	0.8751
106021_at	106021	0.1356	0.912
106025_at	106025	0.2289	0.9636
106039_at	106039	0.185	0.9546
106042_at	106042	0.5613	0.412
106051_at	106051	0.1189	0.9661
106052_at	106052	0.1239	0.8545
106064_at	106064	0.563	0.5133
106068_at	106068	0.3158	0.9148
106073_at	106073	0.5787	0.7065
106143_at	106143	0.3307	0.7936
106200_at	106200	0.2874	0.9126
106205_at	106205	0.3307	0.8089
106248_at	106248	0.3646	0.8765
106264_at	106264	0.4288	0.7486
106298_at	106298	0.5229	0.5758
106326_at	106326	0.4082	0.8832
106338_at	106338	0.6484	0.4008
106344_at	106344	0.2799	0.6565
106347_at	106347	0.366	0.9551
106369_at	106369	0.3793	0.9089
106389_at	106389	0.1795	0.9846
106393_at	106393	0.4591	0.8055
106407_at	106407	0.2448	0.8635
106504_at	106504	0.3138	0.8047
106512_at	106512	0.2887	0.7164
106522_at	106522	0.5508	0.2328
106529_at	106529	0.4656	0.6049
106557_at	106557	0.1872	0.9775
106564_at	106564	0.3563	0.7185
106565_at	106565	0.2803	0.9245
106572_at	106572	0.7878	0.192
106581_at	106581	0.1471	0.8544
106582_at	106582	0.1401	0.9085
106583_at	106583	0.4927	0.6118
106585_at	106585	0.7327	0.3152
106628_at	106628	0.4172	0.5231
106633_at	106633	0.5074	0.5183
106639_at	106639	0.1614	0.9497
106648_at	106648	0.8045	-0.0055
106672_at	106672	0.5309	0.5831
106707_at	106707	0.1316	0.8817
106757_at	106757	0.5069	0.6486
106759_at	106759	0.5273	0.5773
106763_at	106763	0.1763	0.9131
106766_at	106766	0.595	0.3338
106794_at	106794	0.5346	0.7357
106795_at	106795	0.194	0.7299
106821_at	106821	0.228	0.8332
106840_at	106840	0.3802	0.7836
106861_at	106861	0.515	0.3637
106869_at	106869	0.5963	0.163
106877_at	106877	0.4457	0.8376
106878_at	106878	0.4928	0.3712
106894_at	106894	0.4019	0.7592
106947_at	106947	0.2085	0.9305
106952_at	106952	0.2358	0.7744
106957_at	106957	0.7576	0.0917
107022_at	107022	0.4534	0.6253
107029_at	107029	0.5957	0.2414
107035_at	107035	0.5072	0.6782
107045_at	107045	0.2815	0.8369
107047_at	107047	0.1842	0.8817
107065_at	107065	0.3678	0.9792
107071_at	107071	0.3004	0.8688
107094_at	107094	0.2474	0.6955
107141_at	107141	0.6952	0.3206
107146_at	107146	0.6909	0.3137
107173_at	107173	0.226	0.8662
107182_at	107182	0.2528	0.6832
107197_at	107197	0.2308	0.9299
107221_at	107221	0.2549	0.9449
107227_at	107227	0.3223	0.4859
107242_at	107242	0.4431	0.6752
107250_at	107250	0.5324	0.8142
107260_at	107260	0.3642	0.7771
107271_at	107271	0.1264	0.8519
107272_at	107272	0.5816	0.0574
107305_at	107305	0.4547	0.7309
107321_at	107321	0.2751	0.6968
107328_at	107328	0.3909	0.7849
107338_at	107338	0.2604	0.9242
107350_at	107350	0.5454	0.2607
107351_at	107351	0.546	0.46
107358_at	107358	0.3089	0.8954
107371_at	107371	0.2773	0.7867
107373_at	107373	0.3165	0.6248
107375_at	107375	0.4635	0.4795
107376_at	107376	0.2959	0.872
107392_at	107392	0.1878	0.9201
107435_at	107435	0.4142	0.5101
107448_at	107448	0.2657	0.9047
107449_at	107449	0.3815	0.7886
107459_at	107459	0.3732	0.7605
107477_at	107477	0.2009	0.9634
107503_at	107503	0.5721	0.2016
107508_at	107508	0.3014	0.8214
107513_at	107513	0.2175	0.9
107515_at	107515	0.449	0.6649
107522_at	107522	0.0973	0.9669
107526_at	107526	0.5362	0.1788
107527_at	107527	0.351	0.7888
107528_at	107528	0.6943	0.3599
107566_at	107566	0.6188	0.258
107569_at	107569	0.181	0.8307
107581_at	107581	0.4274	0.7832
107586_at	107586	0.1511	0.906
107587_at	107587	0.2444	0.975
107589_at	107589	0.3468	0.3755
107605_at	107605	0.3509	0.8371
107607_at	107607	0.2733	0.7648
107650_at	107650	0.3212	0.7326
107652_at	107652	0.2268	0.8632
107684_at	107684	0.3147	0.9284
107702_at	107702	0.3794	0.6309
107723_at	107723	0.8125	0.1201
107732_at	107732	0.4063	0.8197
107733_at	107733	0.2791	0.9482
107734_at	107734	0.2686	0.8893
107746_at	107746	0.3736	0.8561
107747_at	107747	0.6948	-0.0519
107753_at	107753	0.3355	0.8062
107765_at	107765	0.2814	0.8634
107766_at	107766	0.7516	-0.0297
107767_at	107767	0.3777	0.7416
107769_at	107769	0.4384	0.5019
107770_at	107770	0.6275	0.3921
107771_at	107771	0.5226	0.5838
107815_at	107815	0.3196	0.8033
107817_at	107817	0.1527	0.9554
107823_at	107823	0.4656	0.544
107829_at	107829	0.1669	0.9328
107831_at	107831	0.1704	0.9327
107868_at	107868	0.0837	0.9761
107869_at	107869	0.7645	-0.1621
107889_at	107889	0.2593	0.9622
107895_at	107895	0.0715	0.9926
107932_at	107932	0.2336	0.9144
107934_at	107934	0.2778	0.9395
107939_at	107939	0.6032	0.2279
107951_at	107951	0.4401	0.6536
107970_at	107970	0.3333	0.8613
107971_at	107971	0.2203	0.9532
107975_at	107975	0.4492	0.6511
107976_at	107976	0.4783	0.7035
107986_at	107986	0.3242	0.9136
107993_at	107993	0.1352	0.9228
107995_at	107995	0.3288	0.6559
107999_at	107999	0.252	0.9535
108000_at	108000	0.1156	0.8667
108011_at	108011	0.2761	0.8928
108012_at	108012	0.5584	0.6901
108013_at	108013	0.3347	0.9442
108014_at	108014	0.3731	0.6661
108015_at	108015	0.1194	0.9775
108017_at	108017	0.4377	0.6485
108030_at	108030	0.4659	0.5917
108037_at	108037	0.8166	0.0603
108043_at	108043	0.2961	0.8176
108052_at	108052	0.1985	0.9677
108058_at	108058	0.7991	0.1971
108062_at	108062	0.5374	0.5229
108067_at	108067	0.1814	0.7197
108069_at	108069	0.378	0.968
108071_at	108071	0.2777	0.9941
108073_at	108073	0.2965	0.9706
108075_at	108075	0.2772	0.6412
108077_at	108077	0.4166	0.7589
108078_at	108078	0.1973	0.979
108079_at	108079	0.3973	0.4991
108083_at	108083	0.611	0.4751
108086_at	108086	0.2106	0.8976
108089_at	108089	0.1601	0.8431
108096_at	108096	0.1925	0.9896
108097_at	108097	0.639	0.5423
108098_at	108098	0.2575	0.8523
108099_at	108099	0.2264	0.929
108100_at	108100	0.1441	0.9505
108101_at	108101	0.2637	0.6392
108105_at	108105	0.3753	0.9068
108112_at	108112	0.4461	0.7057
108114_at	108114	0.6904	0.2876
108115_at	108115	0.3678	0.9017
108116_at	108116	0.8552	0.1206
108123_at	108123	0.6359	0.5522
108124_at	108124	0.2768	0.8324
108138_at	108138	0.173	0.9546
108143_at	108143	0.1678	0.9337
108147_at	108147	0.1529	0.8829
108148_at	108148	0.1863	0.9071
108150_at	108150	0.3683	0.6878
108151_at	108151	0.4066	0.8614
108153_at	108153	0.3302	0.7395
108155_at	108155	0.4846	0.5956
108156_at	108156	0.6109	0.3207
108159_at	108159	0.5688	0.5711
108160_at	108160	0.3116	0.8451
108176_at	108176	0.1124	0.8618
108645_at	108645	0.5222	0.5011
108652_at	108652	0.2807	0.8716
108653_at	108653	0.4028	0.9308
108654_at	108654	0.4841	0.5814
108655_at	108655	0.5232	0.5039
108657_at	108657	0.2826	0.8696
108660_at	108660	0.4782	0.7374
108664_at	108664	0.2682	0.8704
108670_at	108670	0.255	0.7735
108671_at	108671	0.6293	-0.0009
108672_at	108672	0.316	0.9253
108673_at	108673	0.1462	0.9381
108679_at	108679	0.5951	0.506
108682_at	108682	0.6691	0.2351
108686_at	108686	0.6231	0.1702
108687_at	108687	0.4968	0.5749
108689_at	108689	0.4944	0.5848
108699_at	108699	0.5172	0.8407
108705_at	108705	0.1903	0.8707
108707_at	108707	0.2449	0.9358
108723_at	108723	0.2153	0.8847
108735_at	108735	0.2993	0.7014
108737_at	108737	0.3031	0.8637
108755_at	108755	0.2588	0.8349
108760_at	108760	0.247	0.9326
108767_at	108767	0.1957	0.9163
108797_at	108797	0.6338	0.2491
108800_at	108800	0.7998	0.1026
108811_at	108811	0.267	0.753
108812_at	108812	0.4369	0.5794
108829_at	108829	0.454	0.6379
108832_at	108832	0.2412	0.9342
108837_at	108837	0.5278	0.5253
108841_at	108841	0.4421	0.7579
108853_at	108853	0.2522	0.8544
108888_at	108888	0.2186	0.8406
108897_at	108897	0.2654	0.9376
108899_at	108899	0.4505	0.5068
108900_at	108900	0.1944	0.8408
108902_at	108902	0.3001	0.8025
108903_at	108903	0.3258	0.8086
108907_at	108907	0.318	0.4903
108909_at	108909	0.3403	0.8154
108911_at	108911	0.3489	0.5625
108912_at	108912	0.2187	0.7528
108927_at	108927	0.68	0.0281
108943_at	108943	0.1592	0.9334
108946_at	108946	0.4304	0.6018
108954_at	108954	0.588	0.4731
108958_at	108958	0.4223	0.6221
108960_at	108960	0.5035	0.6195
108961_at	108961	0.3405	0.6523
108989_at	108989	0.2814	0.7759
108995_at	108995	0.2967	0.7669
109006_at	109006	0.3313	0.8802
109019_at	109019	0.3155	0.8387
109042_at	109042	0.5859	0.5042
109050_at	109050	0.1552	0.9806
109052_at	109052	0.1646	0.9205
109054_at	109054	0.354	0.7927
109065_at	109065	0.1974	0.8119
109075_at	109075	0.3872	0.6973
109077_at	109077	0.295	0.9115
109079_at	109079	0.2133	0.9205
109082_at	109082	0.7289	0.1753
109093_at	109093	0.2505	0.8715
109108_at	109108	0.3223	0.7728
109113_at	109113	0.1504	0.9626
109115_at	109115	0.3367	0.8554
109129_at	109129	0.2518	0.8631
109135_at	109135	0.3942	0.8281
109136_at	109136	0.0972	0.9762
109145_at	109145	0.1864	0.7747
109151_at	109151	0.6498	0.4268
109154_at	109154	0.2512	0.7932
109161_at	109161	0.3377	0.836
109168_at	109168	0.3464	0.7231
109181_at	109181	0.3115	0.9212
109202_at	109202	0.2517	0.9648
109205_at	109205	0.2063	0.8678
109212_at	109212	0.1585	0.8722
109218_at	109218	0.2482	0.9406
109222_at	109222	0.6424	0.3261
109225_at	109225	0.2585	0.8811
109226_at	109226	0.1761	0.9554
109229_at	109229	0.5715	0.4739
109232_at	109232	0.6754	0.2472
109241_at	109241	0.5807	0.5952
109242_at	109242	0.2893	0.7593
109245_at	109245	0.2589	0.8475
109246_at	109246	0.3353	0.7715
109254_at	109254	0.6574	0.3135
109263_at	109263	0.355	0.828
109264_at	109264	0.358	0.9031
109267_at	109267	0.5345	0.5777
109270_at	109270	0.3342	0.9308
109272_at	109272	0.1861	0.8623
109275_at	109275	0.2708	0.7547
109284_at	109284	0.3984	0.754
109299_at	109299	0.1965	0.9147
109305_at	109305	0.2658	0.8821
109314_at	109314	0.1498	0.9555
109323_at	109323	0.2255	0.9337
109331_at	109331	0.4785	0.6343
109333_at	109333	0.1441	0.8808
109335_at	109335	0.12	0.9803
109342_at	109342	0.2406	0.8937
109346_at	109346	0.1841	0.9629
109349_at	109349	0.2523	0.9088
109359_at	109359	0.2624	0.9229
109552_at	109552	0.4265	0.6421
109594_at	109594	0.4362	0.8487
109620_at	109620	0.5803	0.0842
109624_at	109624	0.5137	0.5559
109637_at	109637	0.2387	0.896
109648_at	109648	0.2439	0.7926
109652_at	109652	0.8255	0.0506
109658_at	109658	0.207	0.9316
109660_at	109660	0.1129	0.9793
109672_at	109672	0.771	0.0659
109674_at	109674	0.1538	0.8531
109676_at	109676	0.4738	0.6533
109685_at	109685	0.2577	0.9124
109689_at	109689	0.3839	0.2463
109697_at	109697	0.4287	0.6128
109700_at	109700	0.456	0.5046
109711_at	109711	0.3133	0.7829
109731_at	109731	0.7513	0.0006
109754_at	109754	0.6616	0.3219
109778_at	109778	0.1134	0.9585
109785_at	109785	0.2958	0.8237
109791_at	109791	0.3246	0.7878
109801_at	109801	0.5166	0.4714
109815_at	109815	0.2777	0.8858
109820_at	109820	0.4519	0.7135
109821_at	109821	0.9173	-0.0586
109857_at	109857	0.617	0.5615
109889_at	109889	0.0854	0.9521
109900_at	109900	0.7686	-0.0497
109901_at	109901	0.5239	0.2777
109904_at	109904	0.3683	0.8899
109910_at	109910	0.1786	0.9321
109929_at	109929	0.3402	0.8042
109934_at	109934	0.8145	0.2076
109978_at	109978	0.3787	0.6744
109979_at	109979	0.343	0.8991
110006_at	110006	0.2285	0.8956
110012_at	110012	0.2561	0.8482
110033_at	110033	0.2787	0.6953
110058_at	110058	0.1745	0.9578
110074_at	110074	0.4674	0.3262
110078_at	110078	0.6182	0.2973
110082_at	110082	0.1843	0.9139
110083_at	110083	0.322	0.8524
110084_at	110084	0.1312	0.9906
110094_at	110094	0.3276	0.7878
110095_at	110095	0.7914	-0.0601
110109_at	110109	0.2326	0.8481
110115_at	110115	0.219	0.9103
110119_at	110119	0.2952	0.813
110135_at	110135	0.9908	-0.135
110147_at	110147	0.2688	0.784
110157_at	110157	0.2094	0.8835
110168_at	110168	0.2239	0.8507
110172_at	110172	0.2284	0.9679
110173_at	110173	0.3481	0.7306
110197_at	110197	0.2921	0.95
110198_at	110198	0.5418	0.4055
110208_at	110208	0.3666	0.7112
110213_at	110213	0.3253	0.6483
110253_at	110253	0.2575	0.8726
110265_at	110265	0.6821	0.1511
110279_at	110279	0.2631	0.9419
110304_at	110304	0.3731	0.7649
110308_at	110308	0.1957	0.9403
110310_at	110310	0.3681	0.8866
110312_at	110312	0.2932	0.8466
110323_at	110323	0.2012	0.8693
110326_at	110326	0.3376	0.8346
110350_at	110350	0.341	0.7921
110351_at	110351	0.3685	0.8478
110355_at	110355	0.4701	0.6946
110379_at	110379	0.1771	0.9479
110380_at	110380	0.2384	0.8167
110382_at	110382	0.849	-0.0514
110391_at	110391	0.5179	0.3887
110417_at	110417	0.3048	0.9084
110446_at	110446	0.5509	0.4845
110454_at	110454	0.3932	0.5817
110460_at	110460	0.3497	0.719
110524_at	110524	0.277	0.8627
110532_at	110532	0.1633	0.9188
110542_at	110542	0.3332	0.9026
110593_at	110593	0.3226	0.892
110595_at	110595	0.4322	0.9394
110596_at	110596	0.4159	0.809
110606_at	110606	0.3041	0.9389
110611_at	110611	0.5595	0.4852
110616_at	110616	0.1868	0.8621
110637_at	110637	0.2447	0.8848
110639_at	110639	0.3993	0.8055
110648_at	110648	0.3856	0.7178
110695_at	110695	0.7012	0.3693
110749_at	110749	0.25	0.6466
110750_at	110750	0.3902	0.5577
110751_at	110751	0.2155	0.8958
110784_at	110784	0.2574	0.842
110785_at	110785	0.2434	0.9365
110786_at	110786	0.2774	0.8992
110789_at	110789	0.37	0.6529
110796_at	110796	0.5404	0.5399
110809_at	110809	0.405	0.4861
110816_at	110816	0.2709	0.815
110821_at	110821	0.516	0.4269
110826_at	110826	0.6927	0.2848
110829_at	110829	0.5209	0.4743
110834_at	110834	0.1796	0.8862
110835_at	110835	0.1794	0.9882
110842_at	110842	0.7197	0.2223
110854_at	110854	0.4617	0.5923
110855_at	110855	0.5563	0.555
110876_at	110876	0.5066	0.9006
110877_at	110877	0.2956	0.8176
110880_at	110880	0.2445	0.9501
110886_at	110886	0.2356	0.9597
110891_at	110891	0.2652	0.8476
110893_at	110893	0.2096	0.9721
110902_at	110902	0.4852	0.565
110911_at	110911	0.2201	0.9213
110920_at	110920	0.4761	0.6753
110935_at	110935	0.3282	0.8835
110948_at	110948	0.4303	0.6379
110956_at	110956	0.3601	0.5678
110957_at	110957	0.2227	0.9696
110958_at	110958	0.6149	0.4818
110959_at	110959	0.6014	0.4998
110960_at	110960	0.4527	0.5914
110962_at	110962	0.1862	0.9432
111173_at	111173	0.2744	0.8746
111174_at	111174	0.2593	0.888
111175_at	111175	0.8472	-0.0858
111975_at	111975	0.4025	0.7656
112403_at	112403	0.4505	0.7161
112405_at	112405	0.671	0.3596
112406_at	112406	0.1496	0.9881
112407_at	112407	0.291	0.5782
112415_at	112415	0.3794	0.9011
112417_at	112417	0.6045	0.7643
112418_at	112418	0.2407	0.9171
112419_at	112419	0.1197	0.9979
112422_at	112422	0.2469	0.9693
11287_at	11287	0.9374	-0.1173
11298_at	11298	0.3264	0.8686
11302_at	11302	0.3798	0.9247
11303_at	11303	0.7663	0.033
11304_at	11304	0.2901	0.9201
11305_at	11305	0.3007	0.7212
11307_at	11307	0.2507	0.7742
11350_at	11350	0.5229	0.6042
11352_at	11352	0.3805	0.772
11354_at	11354	0.2799	0.9267
11363_at	11363	0.5784	0.4066
11364_at	11364	0.5591	0.3041
11370_at	11370	0.5968	0.2335
113846_at	113846	0.1787	0.9879
113847_at	113847	0.2083	0.9696
113848_at	113848	0.1743	0.9501
113851_at	113851	0.3294	0.8126
113852_at	113852	0.1008	0.9979
113853_at	113853	0.3212	0.8423
113855_at	113855	0.2675	0.9944
113856_at	113856	0.4285	0.7532
113857_at	113857	0.3448	0.8541
113859_at	113859	0.3375	0.9756
113860_at	113860	0.2379	0.9969
113861_at	113861	0.2741	0.8635
113862_at	113862	0.3294	0.9813
113863_at	113863	0.1662	0.9949
113864_at	113864	0.1989	0.997
113865_at	113865	0.191	0.9591
113868_at	113868	0.367	0.6498
11409_at	11409	0.6995	0.2231
114128_at	114128	0.7632	0.0096
114141_at	114141	0.1887	0.9066
114142_at	114142	0.2036	0.8164
114143_at	114143	0.4279	0.7105
11416_at	11416	0.5702	0.3534
11418_at	11418	0.255	0.9637
11419_at	11419	0.1989	0.9151
11421_at	11421	0.2273	0.8935
114229_at	114229	0.1128	0.9579
114230_at	114230	0.3201	0.9023
11423_at	11423	0.2376	0.8291
114249_at	114249	0.2965	0.9449
114255_at	114255	0.2037	0.9509
11425_at	11425	0.9232	-0.0429
11426_at	11426	0.6505	0.3478
11428_at	11428	0.5703	0.3166
11429_at	11429	0.2726	0.9073
114301_at	114301	0.501	0.4224
114304_at	114304	0.3123	0.8062
11430_at	11430	0.6846	0.0801
11431_at	11431	0.3268	0.7887
11432_at	11432	0.516	0.562
114332_at	114332	0.5745	0.1417
11433_at	11433	0.7718	0.1431
11434_at	11434	0.4234	0.7494
11435_at	11435	0.1858	0.9482
11438_at	11438	0.3149	0.8496
11440_at	11440	0.3202	0.861
11441_at	11441	0.1173	0.9938
11443_at	11443	0.5778	0.6893
11444_at	11444	0.2189	0.8822
114479_at	114479	0.2298	0.8999
11447_at	11447	0.1773	0.9612
11448_at	11448	0.2172	0.9497
11449_at	11449	0.219	0.9075
11450_at	11450	0.2313	0.9673
11451_at	11451	0.306	0.9137
114565_at	114565	0.1132	0.9631
114566_at	114566	0.3036	0.9766
114570_at	114570	0.1495	0.9827
114584_at	114584	0.4211	0.264
11459_at	11459	0.3395	0.8255
114601_at	114601	0.3516	0.7032
114602_at	114602	0.1426	0.9468
114604_at	114604	0.5262	0.555
114606_at	114606	0.3772	0.8693
114615_at	114615	0.2038	0.9187
11461_at	11461	0.4495	0.5244
114640_at	114640	0.3818	0.8161
114641_at	114641	0.4966	0.5627
114642_at	114642	0.2312	0.9811
114643_at	114643	0.3818	0.94
114644_at	114644	0.6801	0.1188
11464_at	11464	0.1924	0.9128
114654_at	114654	0.1846	0.9478
114660_at	114660	0.1689	0.9368
114661_at	114661	0.5233	0.5872
114662_at	114662	0.2084	0.9313
114663_at	114663	0.2461	0.7764
114664_at	114664	0.4714	0.3502
114666_at	114666	0.5075	0.6325
114672_at	114672	0.165	0.9962
114673_at	114673	0.1345	0.9799
114674_at	114674	0.2619	0.9282
114679_at	114679	0.6522	0.2318
11468_at	11468	0.2844	0.8689
11470_at	11470	0.1906	0.9321
114712_at	114712	0.2834	0.9899
114714_at	114714	0.1463	0.9375
114716_at	114716	0.1848	0.9371
11471_at	11471	0.4797	0.6363
11472_at	11472	0.2615	0.9569
114741_at	114741	0.145	0.9083
11474_at	11474	0.2157	0.8908
11475_at	11475	0.3551	0.5964
11477_at	11477	0.3047	0.7821
11479_at	11479	0.3986	0.7103
11480_at	11480	0.2609	0.8436
11481_at	11481	0.1996	0.9444
11482_at	11482	0.3109	0.8727
11484_at	11484	0.4215	0.4165
114863_at	114863	0.274	0.9302
11486_at	11486	0.3685	0.487
114871_at	114871	0.392	0.7532
114873_at	114873	0.278	0.869
114874_at	114874	0.3136	0.8248
114875_at	114875	0.2075	0.9675
11487_at	11487	0.2257	0.6136
114886_at	114886	0.3773	0.7161
114889_at	114889	0.214	0.9762
11488_at	11488	0.2597	0.8511
114893_at	114893	0.2211	0.9007
114896_at	114896	0.4893	0.6327
11490_at	11490	0.2269	0.91
11491_at	11491	0.2565	0.8429
11492_at	11492	0.4901	0.736
11495_at	11495	0.1899	0.9326
11496_at	11496	0.1277	0.9771
11497_at	11497	0.2498	0.9423
11499_at	11499	0.1157	0.9977
11500_at	11500	0.2851	0.8697
11501_at	11501	0.3032	0.9275
11502_at	11502	0.257	0.8367
11504_at	11504	0.3459	0.5133
11512_at	11512	0.2593	0.8728
11513_at	11513	0.3216	0.6883
11514_at	11514	0.3715	0.9591
11515_at	11515	0.1422	0.8786
11516_at	11516	0.2419	0.9684
11517_at	11517	0.2333	0.8687
11518_at	11518	0.4561	0.4201
11519_at	11519	0.266	0.8243
11520_at	11520	0.7278	0.233
11522_at	11522	0.672	0.0137
11529_at	11529	0.3614	0.7204
11532_at	11532	0.5645	0.461
11534_at	11534	0.7258	0.1274
11535_at	11535	0.3332	0.813
11536_at	11536	0.8698	-0.0146
11537_at	11537	0.211	0.8191
11539_at	11539	0.2251	0.6898
11541_at	11541	0.5572	0.8528
11544_at	11544	0.6493	0.2603
11545_at	11545	0.1975	0.8719
11546_at	11546	0.3019	0.7183
11548_at	11548	0.6004	0.3739
11549_at	11549	0.3189	0.8297
11551_at	11551	0.3835	0.9184
11552_at	11552	0.5924	0.6096
11553_at	11553	0.2013	0.8416
11555_at	11555	0.1441	0.9262
11556_at	11556	0.3992	0.6988
11564_at	11564	0.2353	0.7636
11565_at	11565	0.3193	0.6499
11566_at	11566	0.3207	0.7961
11567_at	11567	0.209	0.882
11568_at	11568	0.372	0.774
11569_at	11569	0.6998	0.3645
11571_at	11571	0.2345	0.98
11572_at	11572	0.2275	0.9773
11576_at	11576	0.3759	0.8013
11593_at	11593	0.1572	0.9479
11595_at	11595	0.1364	0.9385
11596_at	11596	0.3284	0.8753
11600_at	11600	0.2288	0.9495
11601_at	11601	0.3846	0.8614
11602_at	11602	0.2437	0.932
11603_at	11603	0.5074	0.6367
11604_at	11604	0.2125	0.9754
11605_at	11605	0.264	0.7898
11606_at	11606	0.7326	-0.0537
11607_at	11607	0.7441	-0.0799
11608_at	11608	0.2123	0.9304
11609_at	11609	0.2623	0.9871
11610_at	11610	0.1996	0.9529
11611_at	11611	0.8877	-0.0462
11614_at	11614	0.1654	0.9882
11622_at	11622	0.3891	0.5995
11624_at	11624	0.2392	0.9818
11625_at	11625	0.9606	-0.0859
11628_at	11628	0.1813	0.8396
11629_at	11629	0.5202	0.4814
11630_at	11630	0.2923	0.6139
11632_at	11632	0.4805	0.6929
11634_at	11634	0.2159	0.813
11636_at	11636	0.689	0.2789
11637_at	11637	0.8053	0.1956
11639_at	11639	0.5869	0.3971
11640_at	11640	0.6168	0.373
11641_at	11641	0.6848	0.4326
11642_at	11642	0.237	0.9649
11643_at	11643	0.2872	0.8598
11647_at	11647	0.533	0.4052
11648_at	11648	0.3014	0.8149
11650_at	11650	0.1782	0.9364
11651_at	11651	0.3236	0.7329
11652_at	11652	0.5368	0.6289
11655_at	11655	0.4704	0.5284
11656_at	11656	0.6107	0.0797
11657_at	11657	0.9802	-0.1221
11658_at	11658	0.4048	0.64
11666_at	11666	0.3784	0.7387
11668_at	11668	0.5571	0.084
11669_at	11669	0.5901	0.3085
116701_at	116701	0.3072	0.8364
11670_at	11670	0.4171	0.9692
11671_at	11671	0.5455	0.4383
116731_at	116731	0.4763	0.9252
116732_at	116732	0.2851	0.8278
116733_at	116733	0.7408	0.3205
116746_at	116746	0.2272	0.9122
116748_at	116748	0.3154	0.865
11674_at	11674	0.5674	0.3417
11676_at	11676	0.4085	0.3657
116810_at	116810	0.245	0.9257
11682_at	11682	0.3034	0.9333
116837_at	116837	0.2957	0.8399
116838_at	116838	0.2139	0.8727
116847_at	116847	0.3617	0.489
116848_at	116848	0.3083	0.7331
11684_at	11684	0.3449	0.7915
116852_at	116852	0.6122	0.5679
11685_at	11685	0.4286	0.7221
11686_at	11686	0.3031	0.8556
116870_at	116870	0.2581	0.8919
116871_at	116871	0.1964	0.9002
116872_at	116872	0.1433	0.9834
116873_at	116873	0.546	0.5292
11687_at	11687	0.3142	0.7928
11688_at	11688	0.1755	0.9386
116891_at	116891	0.4688	0.6076
11689_at	11689	0.1651	0.9102
116903_at	116903	0.3088	0.9765
116904_at	116904	0.1583	0.9649
116905_at	116905	0.5905	0.5984
11690_at	11690	0.2565	0.7939
116913_at	116913	0.2272	0.969
116914_at	116914	0.7135	0.0861
11692_at	11692	0.6314	0.4705
116939_at	116939	0.249	0.8781
116940_at	116940	0.2141	0.8665
11694_at	11694	0.2185	0.9654
11695_at	11695	0.3876	0.7501
116972_at	116972	0.4214	0.6443
11698_at	11698	0.3113	0.9022
11699_at	11699	0.986	-0.0884
117004_at	117004	0.3232	0.7986
117005_at	117005	0.279	0.9227
11704_at	11704	0.13	0.9707
11705_at	11705	0.3246	0.8235
117109_at	117109	0.4104	0.71
117146_at	117146	0.1804	0.9298
117147_at	117147	0.6943	0.1536
117148_at	117148	0.1951	0.7638
117149_at	117149	0.502	0.5665
117150_at	117150	0.2496	0.8808
117158_at	117158	0.1375	0.948
117160_at	117160	0.4587	0.5359
117167_at	117167	0.6182	0.4625
117171_at	117171	0.5396	0.533
117172_at	117172	0.0729	0.9997
11717_at	11717	0.5438	0.3081
117197_at	117197	0.3058	0.7397
117198_at	117198	0.4122	0.7761
11720_at	11720	0.8044	0.0369
117229_at	117229	0.1179	0.9944
11722_at	11722	0.6783	0.0339
11727_at	11727	0.657	0.2556
11730_at	11730	0.178	0.9113
11731_at	11731	0.4853	0.6539
11732_at	11732	0.3794	0.534
11733_at	11733	0.2464	0.7825
11735_at	11735	0.4477	0.5905
11736_at	11736	0.3848	0.7216
11737_at	11737	0.141	0.974
11739_at	11739	0.6739	0.0859
11740_at	11740	0.1868	0.9382
11745_at	11745	0.4508	0.6409
11746_at	11746	0.4252	0.4483
11747_at	11747	0.4405	0.5629
11749_at	11749	0.2828	0.6515
11750_at	11750	0.3465	0.7925
11752_at	11752	0.2849	0.9381
11754_at	11754	0.4418	0.8656
11757_at	11757	0.5058	0.5138
117589_at	117589	0.3076	0.9531
11758_at	11758	0.622	0.4109
117590_at	117590	0.1715	0.9155
117591_at	117591	0.5071	0.4519
117592_at	117592	0.3926	0.8598
117599_at	117599	0.4131	0.6955
117600_at	117600	0.2983	0.8705
117606_at	117606	0.4797	0.7005
11761_at	11761	0.4744	0.5733
11764_at	11764	0.2066	0.8098
11765_at	11765	0.2526	0.8997
11766_at	11766	0.2359	0.8384
11767_at	11767	0.279	0.926
11768_at	11768	0.2429	0.8998
11769_at	11769	0.216	0.8649
11770_at	11770	0.4423	0.0527
11771_at	11771	0.2015	0.9456
11772_at	11772	0.1252	0.9616
11774_at	11774	0.1756	0.8012
11775_at	11775	0.254	0.9254
11776_at	11776	0.6683	0.4819
11778_at	11778	0.2207	0.9579
11781_at	11781	0.3338	0.7909
11782_at	11782	0.3417	0.7205
11783_at	11783	0.187	0.8391
11784_at	11784	0.4185	0.9287
11785_at	11785	0.631	0.5884
11787_at	11787	0.5115	0.3584
11789_at	11789	0.2878	0.8881
11790_at	11790	0.2484	0.9451
11792_at	11792	0.297	0.712
11793_at	11793	0.5504	0.6561
11796_at	11796	0.3307	0.5922
11797_at	11797	0.5711	0.4895
11798_at	11798	0.2583	0.8962
11799_at	11799	0.302	0.5251
11800_at	11800	0.2318	0.8853
11801_at	11801	0.8428	-0.0784
11803_at	11803	0.3773	0.7802
11804_at	11804	0.3893	0.5615
11806_at	11806	0.9216	-0.0337
11807_at	11807	0.9923	-0.1181
11808_at	11808	0.6319	0.4851
11810_at	11810	0.3377	0.7082
11811_at	11811	0.2186	0.8531
11812_at	11812	0.9311	-0.1484
11813_at	11813	0.8923	-0.1549
11814_at	11814	0.6518	0.129
11815_at	11815	0.2207	0.9146
11816_at	11816	0.7325	-0.0464
11818_at	11818	0.9597	-0.0624
11819_at	11819	0.4245	0.7579
11820_at	11820	0.6442	0.1138
11821_at	11821	0.2393	0.8015
11826_at	11826	0.6115	0.0362
11827_at	11827	0.1931	0.9535
11828_at	11828	0.2897	0.9661
11829_at	11829	0.3644	0.9295
11830_at	11830	0.2201	0.8349
11831_at	11831	0.1416	0.9966
11832_at	11832	0.3361	0.8333
11833_at	11833	0.7388	0.1578
11834_at	11834	0.1661	0.9606
11835_at	11835	0.3024	0.7767
11836_at	11836	0.3922	0.8697
11838_at	11838	0.2376	0.9632
11839_at	11839	0.2492	0.9831
11840_at	11840	0.3316	0.7713
11841_at	11841	0.2925	0.9197
11842_at	11842	0.7536	0.2724
11843_at	11843	0.3477	0.7333
118445_at	118445	0.2657	0.737
118446_at	118446	0.2358	0.9596
118449_at	118449	0.5317	0.7808
11844_at	11844	0.2694	0.9072
118451_at	118451	0.6662	0.3659
118452_at	118452	0.1936	0.964
118454_at	118454	0.2129	0.9258
11845_at	11845	0.2745	0.8097
11846_at	11846	0.8031	-0.1084
11847_at	11847	0.3503	0.9583
11852_at	11852	0.5328	0.381
11853_at	11853	0.4311	0.5667
11854_at	11854	0.3952	0.559
11855_at	11855	0.2219	0.8657
11856_at	11856	0.2666	0.871
11857_at	11857	0.2632	0.6416
11859_at	11859	0.1693	0.9762
11861_at	11861	0.2442	0.8047
11863_at	11863	0.3292	0.7651
11864_at	11864	0.3582	0.9002
11865_at	11865	0.1454	0.8864
11867_at	11867	0.4874	0.3562
11870_at	11870	0.2778	0.8054
11871_at	11871	0.2422	0.9736
11872_at	11872	0.1978	0.9043
11875_at	11875	0.1631	0.9945
11876_at	11876	0.251	0.9068
11877_at	11877	0.1588	0.9682
11878_at	11878	0.2583	0.9775
11881_at	11881	0.4393	0.6989
11883_at	11883	0.417	0.705
11886_at	11886	0.5235	0.5152
11889_at	11889	0.6952	0.263
11890_at	11890	0.7957	0.0247
11891_at	11891	0.3509	0.9353
11899_at	11899	0.3914	0.9429
11905_at	11905	0.9689	-0.0945
11906_at	11906	0.1946	0.8317
11907_at	11907	0.4089	0.765
11908_at	11908	0.1812	0.7537
11909_at	11909	0.417	0.7445
11910_at	11910	0.3151	0.8509
11911_at	11911	0.1532	0.8485
11920_at	11920	0.1463	0.7428
11921_at	11921	0.2186	0.9375
11922_at	11922	0.315	0.9725
11923_at	11923	0.15	0.998
11924_at	11924	0.1045	0.9873
11925_at	11925	0.2309	0.9546
11927_at	11927	0.3571	0.87
11928_at	11928	0.3183	0.7862
11931_at	11931	0.5319	0.4007
11932_at	11932	0.1752	0.8228
11933_at	11933	0.5819	0.381
11936_at	11936	0.1531	0.9788
11937_at	11937	0.1584	0.9517
11938_at	11938	0.4111	0.75
11941_at	11941	0.291	0.8082
11944_at	11944	0.348	0.7982
11945_at	11945	0.3849	0.6914
11946_at	11946	0.1907	0.9197
11947_at	11947	0.3483	0.8565
11950_at	11950	0.3046	0.884
11951_at	11951	0.3367	0.8785
11957_at	11957	0.1802	0.9447
11958_at	11958	0.1851	0.9394
11964_at	11964	0.3333	0.6591
11966_at	11966	0.3717	0.7564
11972_at	11972	0.3555	0.8163
11973_at	11973	0.4654	0.6519
11974_at	11974	0.376	0.655
11975_at	11975	0.2756	0.7339
11977_at	11977	0.2215	0.7766
11979_at	11979	0.6908	0.3972
11980_at	11980	0.5179	0.3624
11981_at	11981	0.2575	0.6971
11982_at	11982	0.6972	0.4544
11983_at	11983	0.6096	0.0064
11987_at	11987	0.2625	0.8235
11988_at	11988	0.6496	0.3037
11989_at	11989	0.3886	0.9143
11990_at	11990	0.4387	0.6323
11991_at	11991	0.4578	0.4053
11992_at	11992	0.1858	0.8473
11993_at	11993	0.552	0.4752
11994_at	11994	0.1501	0.9398
11997_at	11997	0.5718	0.2911
11998_at	11998	0.208	0.9343
12000_at	12000	0.178	0.9063
12005_at	12005	0.3498	0.816
12006_at	12006	0.2973	0.9223
12007_at	12007	0.6957	0.0874
12009_at	12009	0.2998	0.928
12010_at	12010	0.3759	0.8241
12012_at	12012	0.6957	0.3813
12013_at	12013	0.1	0.9372
12014_at	12014	0.1575	0.8554
12015_at	12015	0.1736	0.9533
12017_at	12017	0.2859	0.8313
12018_at	12018	0.3195	0.7791
12020_at	12020	0.1082	0.9887
12021_at	12021	0.2	0.9067
12022_at	12022	0.3264	0.8164
12023_at	12023	0.3432	0.8483
12028_at	12028	0.3237	0.7933
12029_at	12029	0.2298	0.8859
12032_at	12032	0.4522	0.8698
12033_at	12033	0.4017	0.6876
12034_at	12034	0.5043	0.624
12035_at	12035	0.5792	0.7644
12036_at	12036	0.4073	0.5845
12038_at	12038	0.875	0.0029
12039_at	12039	0.5259	0.2572
12040_at	12040	0.6451	0.2086
12041_at	12041	0.4065	0.6105
12042_at	12042	0.532	0.631
12043_at	12043	0.7802	0.2787
12048_at	12048	0.2734	0.8879
12049_at	12049	0.1854	0.9315
12050_at	12050	0.3909	0.8605
12051_at	12051	0.3115	0.5329
12053_at	12053	0.192	0.9183
12054_at	12054	0.4501	0.7258
12055_at	12055	0.2437	0.8987
12057_at	12057	0.1551	0.9923
12061_at	12061	0.3189	0.8289
12062_at	12062	0.3763	0.7955
12064_at	12064	0.535	0.7923
12068_at	12068	0.5153	0.6569
12069_at	12069	0.2407	0.8734
12070_at	12070	0.6061	0.2858
12075_at	12075	0.2229	0.8793
12091_at	12091	0.3799	0.8464
121021_at	121021	0.2309	0.9288
121022_at	121022	0.5043	0.6228
12111_at	12111	0.4335	0.1597
12116_at	12116	0.9292	-0.1514
12121_at	12121	0.6801	0.5627
12122_at	12122	0.2857	0.7468
12123_at	12123	0.2094	0.9268
12124_at	12124	0.2722	0.8859
12125_at	12125	0.2414	0.847
12140_at	12140	0.2798	0.5017
12142_at	12142	0.4351	0.8213
12143_at	12143	0.154	0.9687
12144_at	12144	0.2297	0.8023
12145_at	12145	0.1993	0.8773
12151_at	12151	0.6639	0.4277
12153_at	12153	0.4978	0.4523
12154_at	12154	0.4153	0.7501
12155_at	12155	0.1295	0.9863
12156_at	12156	0.5388	0.3995
12159_at	12159	0.3457	0.7498
12160_at	12160	0.5386	0.3656
12162_at	12162	0.2961	0.7431
12163_at	12163	0.1489	0.9457
12164_at	12164	0.2797	0.915
12165_at	12165	0.9894	-0.0904
12166_at	12166	0.4437	0.6114
12167_at	12167	0.4394	0.8606
12168_at	12168	0.5781	0.6328
12169_at	12169	0.309	0.9458
12173_at	12173	0.2366	0.8201
12175_at	12175	0.3916	0.5993
12177_at	12177	0.2852	0.8345
12180_at	12180	0.2835	0.8333
12181_at	12181	0.2007	0.9431
12182_at	12182	0.3877	0.9825
12183_at	12183	0.3699	0.5517
12189_at	12189	0.1946	0.6992
12190_at	12190	0.1801	0.6943
12192_at	12192	0.4825	0.7211
12193_at	12193	0.4028	0.827
12209_at	12209	0.3213	0.8853
12211_at	12211	0.2138	0.955
12212_at	12212	0.127	0.9512
12215_at	12215	0.3571	0.9014
12217_at	12217	0.1073	0.9769
12223_at	12223	0.2036	0.8587
12224_at	12224	0.4423	0.7527
12227_at	12227	0.1511	0.847
12229_at	12229	0.2905	0.7342
12231_at	12231	0.3131	0.8513
12234_at	12234	0.435	0.8227
12235_at	12235	0.3162	0.7462
12236_at	12236	0.2852	0.6895
12237_at	12237	0.6309	0.2914
12238_at	12238	0.421	0.7343
12257_at	12257	0.4316	0.5383
12258_at	12258	0.6004	0.1316
12259_at	12259	0.4544	0.6223
12260_at	12260	0.5221	0.4161
12261_at	12261	0.2231	0.8667
12262_at	12262	0.4789	0.5474
12263_at	12263	0.6889	0.0012
12265_at	12265	0.2249	0.8952
12266_at	12266	0.7022	-0.1331
12267_at	12267	0.2596	0.8004
12269_at	12269	0.7987	0.0647
12273_at	12273	0.1847	0.9553
12274_at	12274	0.575	0.4035
12279_at	12279	0.8231	0.0604
12282_at	12282	0.7044	0.3264
12283_at	12283	0.3903	0.7076
12286_at	12286	0.4219	0.9129
12287_at	12287	0.1648	0.9311
12288_at	12288	0.6415	0.6157
12289_at	12289	0.0856	0.9748
12290_at	12290	0.3789	0.782
12291_at	12291	0.3185	0.8552
12292_at	12292	0.1356	0.9674
12293_at	12293	0.5252	0.7825
12294_at	12294	0.4147	0.9377
12295_at	12295	0.1726	0.8951
12296_at	12296	0.4066	0.9188
12297_at	12297	0.7242	0.2833
12298_at	12298	0.4561	0.9569
12299_at	12299	0.3266	0.7904
12300_at	12300	0.2728	0.7697
12301_at	12301	0.3789	0.5029
12304_at	12304	0.4466	0.6451
12305_at	12305	0.8231	0.1608
12306_at	12306	0.5281	0.1763
12307_at	12307	0.3158	0.9041
12308_at	12308	0.2563	0.9709
12309_at	12309	0.2085	0.9085
12310_at	12310	0.1475	0.9289
12311_at	12311	0.3202	0.9656
12313_at	12313	0.5871	0.4966
12314_at	12314	0.5665	0.4931
12315_at	12315	0.5126	0.4385
12316_at	12316	0.1519	0.9142
12317_at	12317	0.4679	0.7222
12319_at	12319	0.5405	0.4722
12321_at	12321	0.3052	0.7275
12322_at	12322	0.3162	0.9722
12323_at	12323	0.2729	0.8808
12325_at	12325	0.7278	0.2468
12326_at	12326	0.2377	0.9712
12328_at	12328	0.3203	0.8346
12330_at	12330	0.4607	0.7114
12331_at	12331	0.2704	0.5691
12332_at	12332	0.512	0.6522
12333_at	12333	0.2741	0.8685
12334_at	12334	0.5232	0.5377
12335_at	12335	0.3652	0.6986
12336_at	12336	0.4902	0.5454
12337_at	12337	0.1917	0.8408
12338_at	12338	0.3048	0.7754
12339_at	12339	0.419	0.7602
12343_at	12343	0.5956	0.494
12344_at	12344	0.2439	0.9168
12345_at	12345	0.3998	0.6223
12346_at	12346	0.8373	-0.0396
12348_at	12348	0.2836	0.893
12349_at	12349	0.2557	0.2634
12350_at	12350	0.681	-0.0388
12351_at	12351	0.3839	0.8075
12352_at	12352	0.726	0.3201
12353_at	12353	0.2232	0.94
12354_at	12354	0.2719	0.8193
12355_at	12355	0.6914	0.2381
12359_at	12359	0.701	0.1031
12361_at	12361	0.598	0.4576
12362_at	12362	0.3305	0.5972
12363_at	12363	0.3464	0.7578
12364_at	12364	0.4738	0.8132
12365_at	12365	0.2033	0.9321
12366_at	12366	0.55	0.3721
12367_at	12367	0.3505	0.715
12368_at	12368	0.3634	0.6648
12369_at	12369	0.6102	0.4189
12370_at	12370	0.4088	0.6894
12371_at	12371	0.2172	0.8827
12373_at	12373	0.2066	0.9474
12374_at	12374	0.3027	0.8936
12380_at	12380	0.2963	0.777
12385_at	12385	0.5221	0.4108
12386_at	12386	0.2985	0.9417
12387_at	12387	0.2591	0.6545
12388_at	12388	0.4288	0.5404
12389_at	12389	0.5421	0.4321
12390_at	12390	0.6791	0.2246
12391_at	12391	0.2711	0.9329
12393_at	12393	0.375	0.9267
12394_at	12394	0.3465	0.7159
12395_at	12395	0.4489	0.617
12396_at	12396	0.5582	0.563
12398_at	12398	0.303	0.8662
12399_at	12399	0.1803	0.9464
12400_at	12400	0.6283	0.3061
12401_at	12401	0.9903	-0.1703
12402_at	12402	0.378	0.725
12404_at	12404	0.2878	0.9745
12405_at	12405	0.2186	0.9556
12406_at	12406	0.3853	0.2364
12408_at	12408	0.5341	0.4316
12409_at	12409	0.3878	0.9429
12411_at	12411	0.7888	0.0547
12412_at	12412	0.1913	0.9313
12416_at	12416	0.4676	0.6914
12418_at	12418	0.476	0.5416
12419_at	12419	0.475	0.4463
12421_at	12421	0.3998	0.8174
12424_at	12424	0.365	0.9373
12425_at	12425	0.3839	0.9645
12426_at	12426	0.2225	0.8867
12427_at	12427	0.26	0.9353
12428_at	12428	0.311	0.4708
12442_at	12442	0.292	0.4244
12443_at	12443	0.2715	0.7246
12444_at	12444	0.5196	0.4327
12445_at	12445	0.228	0.6172
12447_at	12447	0.2078	0.6313
12448_at	12448	0.4265	0.4534
12449_at	12449	0.417	0.4188
12450_at	12450	0.4036	0.829
12452_at	12452	0.3765	0.7537
12453_at	12453	0.3452	0.7914
12454_at	12454	0.1499	0.8355
12455_at	12455	0.1607	0.9646
12457_at	12457	0.1031	0.9064
12458_at	12458	0.3024	0.9549
12460_at	12460	0.7768	0.0913
12461_at	12461	0.4309	0.5267
12462_at	12462	0.231	0.8605
12464_at	12464	0.272	0.7512
12465_at	12465	0.2788	0.693
12467_at	12467	0.3252	0.9165
12468_at	12468	0.3614	0.5107
12469_at	12469	0.1727	0.852
12475_at	12475	0.1903	0.8041
12476_at	12476	0.4568	0.4786
12477_at	12477	0.2271	0.9683
12478_at	12478	0.2391	0.7889
12479_at	12479	0.6923	0.0737
12480_at	12480	0.3472	0.7884
12481_at	12481	0.2773	0.9534
12482_at	12482	0.2578	0.9427
12483_at	12483	0.2053	0.8433
12484_at	12484	0.5485	0.1014
12487_at	12487	0.28	0.9678
12488_at	12488	0.2166	0.8322
12489_at	12489	0.1537	0.9529
12490_at	12490	0.4556	0.5873
12491_at	12491	0.4803	0.0368
12492_at	12492	0.3209	0.7021
12493_at	12493	0.2679	0.7736
12494_at	12494	0.4708	0.4577
12495_at	12495	0.3516	0.8144
12496_at	12496	0.408	0.7159
12497_at	12497	0.3107	0.7505
12499_at	12499	0.6251	0.312
12500_at	12500	0.2502	0.8516
12501_at	12501	0.2637	0.8694
12502_at	12502	0.2482	0.8127
12503_at	12503	0.2228	0.9423
12504_at	12504	0.2124	0.9265
12505_at	12505	0.3582	0.4
12506_at	12506	0.3344	0.4645
12507_at	12507	0.1733	0.9156
12508_at	12508	0.3465	0.4725
12509_at	12509	0.7461	0.197
12511_at	12511	0.2069	0.9211
12514_at	12514	0.4122	0.3956
12515_at	12515	0.2263	0.9518
12516_at	12516	0.1563	0.9399
12517_at	12517	0.252	0.7502
12519_at	12519	0.2164	0.9662
12520_at	12520	0.3487	0.7935
12521_at	12521	0.4011	0.5119
12522_at	12522	0.6248	0.6909
12523_at	12523	0.3844	0.5799
12524_at	12524	0.443	0.6577
12525_at	12525	0.2037	0.8855
12526_at	12526	0.1805	0.9428
12527_at	12527	0.4027	0.6627
12530_at	12530	0.2145	0.7774
12531_at	12531	0.4737	0.3677
12532_at	12532	0.2609	0.6235
12534_at	12534	0.2307	0.5394
12537_at	12537	0.2481	0.94
12539_at	12539	0.2174	0.9403
12540_at	12540	0.3675	0.7439
12544_at	12544	0.193	0.8288
12545_at	12545	0.4535	0.5125
12549_at	12549	0.2551	0.8717
12550_at	12550	0.5482	-0.0546
12552_at	12552	0.4598	0.5971
12554_at	12554	0.4411	0.911
12555_at	12555	0.1013	0.973
12556_at	12556	0.1652	0.8768
12557_at	12557	0.2502	0.834
12560_at	12560	0.2372	0.8867
12561_at	12561	0.3755	0.905
12562_at	12562	0.5452	0.3177
12563_at	12563	0.1807	0.9114
12564_at	12564	0.2697	0.9677
12565_at	12565	0.352	0.9686
12566_at	12566	0.1922	0.7053
12567_at	12567	0.3492	0.6671
12568_at	12568	0.2541	0.871
12569_at	12569	0.3644	0.9393
12570_at	12570	0.2066	0.9772
12571_at	12571	0.4916	0.6318
12572_at	12572	0.1592	0.8378
12575_at	12575	0.3116	0.8169
12576_at	12576	0.1674	0.9572
12577_at	12577	0.2462	0.6176
12578_at	12578	0.1468	0.9843
12579_at	12579	0.3906	0.8777
12580_at	12580	0.1938	0.776
12581_at	12581	0.5033	0.1641
12583_at	12583	0.6671	-0.0795
12585_at	12585	0.5281	0.1286
12587_at	12587	0.2988	0.9614
12589_at	12589	0.7174	0.2445
12590_at	12590	0.3536	0.8261
12591_at	12591	0.2821	0.9075
12592_at	12592	0.3783	0.9503
12593_at	12593	0.3217	0.7667
12606_at	12606	0.662	0.0549
12607_at	12607	0.1566	0.9748
12608_at	12608	0.4294	0.4686
12609_at	12609	0.2903	0.6561
12611_at	12611	0.2637	0.8626
12613_at	12613	0.3798	0.7766
12614_at	12614	0.2712	0.829
12615_at	12615	0.3073	0.3956
12616_at	12616	0.301	0.861
12617_at	12617	0.5484	0.4107
12622_at	12622	0.1977	0.9817
12623_at	12623	0.6672	0.4601
12626_at	12626	0.2793	0.7007
12627_at	12627	0.1091	0.9855
12628_at	12628	0.6217	0.2351
12630_at	12630	0.9534	-0.1436
12631_at	12631	0.4915	0.5466
12632_at	12632	0.5365	0.5112
12633_at	12633	0.2892	0.7509
12638_at	12638	0.4698	0.8287
12640_at	12640	0.2292	0.9183
12642_at	12642	0.2303	0.9786
12643_at	12643	0.2395	0.773
12648_at	12648	0.4167	0.7041
12649_at	12649	0.238	0.8252
12651_at	12651	0.1851	0.8416
12652_at	12652	0.4006	0.9237
12653_at	12653	0.3824	0.9563
12654_at	12654	0.2255	0.878
12655_at	12655	0.243	0.9477
12659_at	12659	0.2093	0.8678
12660_at	12660	0.1396	0.8708
12661_at	12661	0.5019	0.949
12662_at	12662	0.2284	0.8497
12663_at	12663	0.1838	0.9731
12667_at	12667	0.3243	0.8995
12669_at	12669	0.3649	0.6684
12671_at	12671	0.2526	0.9104
12672_at	12672	0.4405	0.7787
12675_at	12675	0.4473	0.5234
12677_at	12677	0.2035	0.8788
12683_at	12683	0.3409	0.9068
12684_at	12684	0.8797	-0.0439
12686_at	12686	0.5832	0.6743
12695_at	12695	0.5645	0.635
12696_at	12696	0.5396	0.5199
12700_at	12700	0.1951	0.8621
12702_at	12702	0.212	0.7452
12703_at	12703	0.3029	0.8938
12704_at	12704	0.2688	0.9076
12705_at	12705	0.3104	0.7638
12709_at	12709	0.7081	0.2279
12715_at	12715	0.2421	0.8987
12716_at	12716	0.4626	0.9046
12721_at	12721	0.3262	0.5344
12722_at	12722	0.6199	0.1272
12724_at	12724	0.452	0.5231
12725_at	12725	0.1317	0.9608
12727_at	12727	0.3584	0.7316
12728_at	12728	0.2244	0.9336
12729_at	12729	0.4172	0.606
12733_at	12733	0.3583	0.8223
12737_at	12737	0.8895	-0.0985
12738_at	12738	0.6149	0.3693
12739_at	12739	0.5069	0.3943
12740_at	12740	0.2035	0.843
12741_at	12741	0.3882	0.2505
12745_at	12745	0.2633	0.9855
12747_at	12747	0.3138	0.7767
12748_at	12748	0.3786	0.7265
12750_at	12750	0.2008	0.7305
12751_at	12751	0.1446	0.9593
12752_at	12752	0.2442	0.9146
12753_at	12753	0.3426	0.7737
12757_at	12757	0.5528	0.518
12759_at	12759	0.5282	0.4843
12763_at	12763	0.6473	0.2956
12764_at	12764	0.2136	0.7143
12765_at	12765	0.4617	0.5307
12766_at	12766	0.1974	0.9188
12767_at	12767	0.4628	0.848
12768_at	12768	0.2959	0.8793
12769_at	12769	0.2056	0.9535
12770_at	12770	0.3941	0.7097
12771_at	12771	0.1458	0.9227
12772_at	12772	0.3976	0.5578
12773_at	12773	0.2489	0.8871
12775_at	12775	0.2415	0.8916
12776_at	12776	0.2363	0.9213
12777_at	12777	0.1998	0.9394
12778_at	12778	0.5482	0.3527
12780_at	12780	0.8028	-0.0059
12785_at	12785	0.2121	0.924
12788_at	12788	0.1752	0.9831
12789_at	12789	0.2542	0.9034
12793_at	12793	0.2308	0.9398
12794_at	12794	0.3771	0.9128
12795_at	12795	0.4304	0.5017
12796_at	12796	0.267	0.8528
12797_at	12797	0.2708	0.8742
12798_at	12798	0.4417	0.3271
12799_at	12799	0.4046	0.8896
12801_at	12801	0.3629	0.9455
12802_at	12802	0.4909	0.368
12803_at	12803	0.1899	0.9338
12804_at	12804	0.1678	0.971
12805_at	12805	0.382	0.869
12807_at	12807	0.6147	0.5393
12808_at	12808	0.2206	0.727
12810_at	12810	0.2378	0.9154
12812_at	12812	0.3747	0.7724
12813_at	12813	0.2766	0.8964
12814_at	12814	0.219	0.95
12815_at	12815	0.1512	0.9755
12816_at	12816	0.1181	0.9519
12817_at	12817	0.3652	0.6371
12818_at	12818	0.6473	0.2903
12819_at	12819	0.2761	0.6771
12821_at	12821	0.3258	0.7553
12822_at	12822	0.7435	0.0557
12823_at	12823	0.3831	0.9649
12824_at	12824	0.2928	0.7703
12825_at	12825	0.3814	0.0352
12826_at	12826	0.4139	0.3477
12827_at	12827	0.4869	0.4342
12828_at	12828	0.1365	0.9346
12829_at	12829	0.2433	0.9902
12830_at	12830	0.4582	0.6472
12831_at	12831	0.2613	0.4438
12832_at	12832	0.2649	0.8411
12833_at	12833	0.5086	0.4968
12834_at	12834	0.4041	0.5317
12835_at	12835	0.3737	0.3064
12836_at	12836	0.2886	0.9367
12837_at	12837	0.3287	0.9491
12839_at	12839	0.1136	0.9774
12840_at	12840	0.1662	0.9878
12841_at	12841	0.4311	0.9015
12842_at	12842	0.247	0.8425
12843_at	12843	0.3355	0.3036
12845_at	12845	0.2259	0.9606
12846_at	12846	0.7083	0.1617
12847_at	12847	0.447	0.6782
12848_at	12848	0.2426	0.8198
12850_at	12850	0.2753	0.8332
12854_at	12854	0.3076	0.885
12856_at	12856	0.1332	0.9248
12857_at	12857	0.2302	0.8813
12858_at	12858	0.3168	0.7329
12859_at	12859	0.2871	0.854
12861_at	12861	0.2985	0.8103
12862_at	12862	0.2868	0.8159
12864_at	12864	0.3557	0.7428
12865_at	12865	0.4167	0.8192
12866_at	12866	0.2664	0.9257
12868_at	12868	0.3134	0.6753
12869_at	12869	0.3911	0.9515
12870_at	12870	0.6836	0.1412
12873_at	12873	0.1787	0.8198
12874_at	12874	0.2389	0.8405
12876_at	12876	0.7259	0.0471
12877_at	12877	0.5146	0.8096
12879_at	12879	0.3802	0.7483
12889_at	12889	0.2412	0.8684
12890_at	12890	0.2095	0.9215
12891_at	12891	0.2725	0.8908
12892_at	12892	0.8745	-0.071
12894_at	12894	0.5117	0.4418
12895_at	12895	0.4199	0.6346
12896_at	12896	0.7432	0.1394
12902_at	12902	0.2198	0.8974
12903_at	12903	0.2603	0.9196
12904_at	12904	0.2475	0.8948
12905_at	12905	0.4555	0.6094
12908_at	12908	0.429	0.6534
12909_at	12909	0.3599	0.7451
12912_at	12912	0.4106	0.6725
12913_at	12913	0.2475	0.8386
12914_at	12914	0.3749	0.7637
12915_at	12915	0.2372	0.8864
12916_at	12916	0.4524	0.5016
12918_at	12918	0.3559	0.9813
12919_at	12919	0.2534	0.9529
12921_at	12921	0.0912	0.9719
12922_at	12922	0.1983	0.9816
12925_at	12925	0.376	0.4253
12927_at	12927	0.242	0.7611
12928_at	12928	0.3598	0.8016
12929_at	12929	0.3834	0.765
12931_at	12931	0.3382	0.9089
12933_at	12933	0.4002	0.925
12934_at	12934	0.771	0.0707
12936_at	12936	0.4763	0.9252
12937_at	12937	0.4763	0.9252
12939_at	12939	0.4763	0.9252
12941_at	12941	0.4763	0.9252
12942_at	12942	0.4111	0.943
12943_at	12943	0.4054	0.9227
12944_at	12944	0.934	-0.1128
12945_at	12945	0.1134	0.9819
12946_at	12946	0.2177	0.83
12950_at	12950	0.3313	0.9395
12951_at	12951	0.3372	0.8889
12952_at	12952	0.2838	0.8549
12953_at	12953	0.1819	0.9228
12954_at	12954	0.2943	0.8663
12955_at	12955	0.6072	0.4685
12957_at	12957	0.2753	0.8515
12958_at	12958	0.1967	0.9341
12959_at	12959	0.1892	0.9216
12960_at	12960	0.1437	0.9623
12961_at	12961	0.2662	0.9086
12962_at	12962	0.4208	0.8466
12964_at	12964	0.1687	0.9473
12965_at	12965	0.2174	0.9524
12967_at	12967	0.2469	0.8761
12969_at	12969	0.4035	0.669
12970_at	12970	0.2198	0.9062
12971_at	12971	0.1704	0.8673
12972_at	12972	0.6793	0.117
12974_at	12974	0.4047	0.7423
12977_at	12977	0.2546	0.9
12978_at	12978	0.3851	0.6587
12981_at	12981	0.2986	0.8381
12982_at	12982	0.4877	0.657
12983_at	12983	0.3135	0.6738
12984_at	12984	0.2397	0.8124
12985_at	12985	0.2376	0.89
12986_at	12986	0.4133	0.6909
12988_at	12988	0.2426	0.8122
12990_at	12990	0.3508	0.8218
12991_at	12991	0.2311	0.9393
12992_at	12992	0.2959	0.8142
12993_at	12993	0.2539	0.9504
12994_at	12994	0.243	0.9027
12995_at	12995	0.1839	0.8578
13000_at	13000	0.3723	0.8293
13001_at	13001	0.1799	0.9554
13002_at	13002	0.3771	0.8067
13003_at	13003	0.3865	0.8956
13004_at	13004	0.1844	0.8411
13006_at	13006	0.5287	0.2302
13007_at	13007	0.4773	0.4774
13008_at	13008	0.3338	0.5358
13009_at	13009	0.559	0.3176
13010_at	13010	0.5939	0.4279
13011_at	13011	0.2535	0.8962
13012_at	13012	0.1933	0.9212
13013_at	13013	0.1895	0.9187
13014_at	13014	0.4028	0.6627
13016_at	13016	0.6298	0.2444
13017_at	13017	0.5963	0.1922
13018_at	13018	0.3767	0.7017
13019_at	13019	0.4317	0.6422
13024_at	13024	0.2995	0.6704
13026_at	13026	0.5121	0.5026
13030_at	13030	0.3639	0.8446
13032_at	13032	0.4376	0.6517
13033_at	13033	0.2698	0.8184
13034_at	13034	0.4331	0.5675
13035_at	13035	0.6069	0.3748
13036_at	13036	0.41	0.5705
13038_at	13038	0.4393	0.7983
13039_at	13039	0.4016	0.7902
13040_at	13040	0.3863	0.3591
13041_at	13041	0.2362	0.7593
13043_at	13043	0.4026	0.5551
13046_at	13046	0.4761	0.6683
13047_at	13047	0.4817	0.7095
13048_at	13048	0.3257	0.8654
13051_at	13051	0.128	0.9873
13052_at	13052	0.6361	0.3259
13056_at	13056	0.4521	0.6535
13057_at	13057	0.302	0.3657
13058_at	13058	0.5674	0.1525
13063_at	13063	0.1568	0.9493
13067_at	13067	0.2083	0.9088
13070_at	13070	0.3083	0.9556
13072_at	13072	0.4394	0.6823
13074_at	13074	0.5954	0.7337
13075_at	13075	0.0757	0.9973
13076_at	13076	0.2878	0.797
13077_at	13077	0.6957	0.4762
13078_at	13078	0.3478	0.945
13079_at	13079	0.4745	0.6734
13081_at	13081	0.2891	0.8735
13082_at	13082	0.6673	0.1795
13085_at	13085	0.7396	0.1603
13088_at	13088	0.5834	0.4764
13089_at	13089	0.5818	0.528
13090_at	13090	0.2303	0.919
13094_at	13094	0.6117	0.4374
13095_at	13095	0.6957	0.0857
13096_at	13096	0.6928	0.4162
13097_at	13097	0.6957	0.391
13098_at	13098	0.6918	0.341
13101_at	13101	0.9232	-0.057
13105_at	13105	0.6904	0.4421
13106_at	13106	0.6928	0.1044
13107_at	13107	0.5955	0.2329
13109_at	13109	0.6933	0.2615
13110_at	13110	0.444	0.5174
13112_at	13112	0.7642	0.0179
13113_at	13113	0.6686	0.2583
13114_at	13114	0.5393	0.6574
13115_at	13115	0.1368	0.9166
13116_at	13116	0.1853	0.838
13117_at	13117	0.6952	0.2839
13119_at	13119	0.6885	0.5688
13120_at	13120	0.3944	0.3742
13121_at	13121	0.5233	0.5314
13122_at	13122	0.6619	0.5492
13123_at	13123	0.5954	0.275
13124_at	13124	0.7129	0.2595
13131_at	13131	0.4109	0.9381
13132_at	13132	0.3608	0.4384
13134_at	13134	0.5533	0.6759
13135_at	13135	0.1801	0.9274
13136_at	13136	0.3132	0.476
13137_at	13137	0.1704	0.9828
13138_at	13138	0.2971	0.7709
13139_at	13139	0.4795	0.6829
13143_at	13143	0.5725	0.2397
13144_at	13144	0.2382	0.935
13162_at	13162	0.3506	0.8799
13163_at	13163	0.193	0.9415
13164_at	13164	0.192	0.9157
13166_at	13166	0.3368	0.7681
13167_at	13167	0.5724	0.3083
13168_at	13168	0.1112	0.9903
13169_at	13169	0.3698	0.8063
13170_at	13170	0.3914	0.4433
13171_at	13171	0.6664	0.2506
13172_at	13172	0.129	0.9759
13175_at	13175	0.3419	0.9636
13176_at	13176	0.3998	0.6972
13177_at	13177	0.6561	0.2338
13178_at	13178	0.4467	0.3621
13179_at	13179	0.4287	0.4903
13180_at	13180	0.935	-0.1844
13185_at	13185	0.4631	0.706
13190_at	13190	0.5543	0.4395
13191_at	13191	0.5335	0.5291
13193_at	13193	0.1975	0.934
13194_at	13194	0.1553	0.7923
13195_at	13195	0.6954	0.0919
13196_at	13196	0.1139	0.9149
13197_at	13197	0.195	0.683
13198_at	13198	0.4668	0.6978
13199_at	13199	0.1354	0.9598
13200_at	13200	0.2897	0.9212
13202_at	13202	0.8107	0.0165
13204_at	13204	0.3892	0.7322
13205_at	13205	0.2018	0.9339
13206_at	13206	0.3314	0.986
13207_at	13207	0.5095	0.6477
13209_at	13209	0.2287	0.8019
13211_at	13211	0.4489	0.6469
13214_at	13214	0.2531	0.9157
13215_at	13215	0.3911	0.8011
13244_at	13244	0.2795	0.7582
13340_at	13340	0.3429	0.8704
13345_at	13345	0.1742	0.911
13346_at	13346	0.2977	0.6507
13349_at	13349	0.3423	0.6477
13350_at	13350	0.266	0.8047
13353_at	13353	0.3055	0.7413
13356_at	13356	0.3121	0.8408
13358_at	13358	0.6883	0.3318
13360_at	13360	0.6488	0.3202
13361_at	13361	0.748	0.2431
13363_at	13363	0.226	0.9551
13367_at	13367	0.3892	0.6874
13368_at	13368	0.1452	0.9633
13370_at	13370	0.6342	0.5438
13371_at	13371	0.2249	0.948
13380_at	13380	0.245	0.8631
13382_at	13382	0.4087	0.8054
13383_at	13383	0.2484	0.9137
13384_at	13384	0.507	0.7722
13385_at	13385	0.1874	0.937
13386_at	13386	0.2907	0.7789
13388_at	13388	0.2942	0.658
13389_at	13389	0.3681	0.8803
13390_at	13390	0.2828	0.7271
13392_at	13392	0.3196	0.9471
13393_at	13393	0.3773	0.7268
13394_at	13394	0.3456	0.805
13395_at	13395	0.2125	0.8345
13397_at	13397	0.3619	0.7634
13400_at	13400	0.4502	0.7293
13401_at	13401	0.404	0.5819
13404_at	13404	0.1575	0.9754
13405_at	13405	0.2323	0.8038
13406_at	13406	0.4229	0.9597
13409_at	13409	0.2099	0.8794
13411_at	13411	0.1368	0.9607
13417_at	13417	0.2198	0.8427
13418_at	13418	0.2335	0.9001
13419_at	13419	0.1991	0.8419
13421_at	13421	0.5799	0.3797
13424_at	13424	0.6958	0.2299
13426_at	13426	0.4012	0.93
13427_at	13427	0.5765	0.481
[truncated: 14,363 more rows]

## Sheet: Liver_Biomarkers
258 Liver Biomarker Candidate Genes
Entrez ID	symbol	alias_symbol	gene_name	alias_prot	nm_accn	unigene_id
100102	Pcsk9	FH3///MGC47409///Narc1///AI747682///AI415265///HCHOLA3	proprotein convertase subtilisin/kexin type 9	Proprotein convertase PC9 Subtilisin/kexin-like protease PC9///Neural apoptosis-regulated convertase 1 NARC-1	NM_153565	Mm.133268
100727	Ugt2b34	MGC37823///AI788959	UDP glucuronosyltransferase 2 family, polypeptide B34		NM_153598	Mm.281844
101476	Plekha1	AA960558///TAPP1///C920009D07Rik	pleckstrin homology domain containing, family A (phosphoinositide binding specific) member 1	TAPP-1	NM_133942	Mm.323554///Mm.397154
102022	Ces6	AI266984///9130231C15Rik	carboxylesterase 6	Expressed sequence AI266984///Fragment	NM_133960	Mm.212983
103149	Upb1	AI195023	ureidopropionase, beta	Beta-alanine synthase	NM_133995	Mm.290149
103161	Apof	AI255964	apolipoprotein F	LVIF///Apo-F	NM_133997	Mm.26513
103711	Pnpo	AI415282	pyridoxine 5'-phosphate oxidase	Pyridoxamine-phosphate oxidase///Pyridoxamine-phosphate oxidase homolog Fragment	NM_134021	Mm.254704
104174	Gldc	D030049L12Rik///D19Wsu57e	glycine decarboxylase	Fragment///Glycine decarboxylase	NM_138595	Mm.274852
105355	Slc17a3	AW261723///RP23-480B19.1///Npt4	solute carrier family 17 (sodium phosphate), member 3	Sodium phosphate	NM_134069	Mm.27038
106648	Cyp4f15	Cyp4f-15///AI787289	cytochrome P450, family 4, subfamily f, polypeptide 15		NM_134127	Mm.26539
108037	Shmt2	2700043D08Rik///AA408223///AA986903	serine hydroxymethyl transferase 2 (mitochondrial)	SERINE METHYLASE GLYCINE HYDROXYMETHYLTRANSFERASE SHMT///mitochondrial///Mitochondrial///mitochondrial, full insert sequence///SERINE METHYLASE///SHMT, full insert sequence	NM_028230	Mm.29890
109652	Acy1	1110014J22Rik///Acy-1	aminoacylase 1	ACY-1///N-ACYL-L-AMINO-ACID AMIDOHYDROLASE ACY-1 homolog	NM_025371	Mm.7165
109821	F11	AI503996///FXI///Cf11///1600027G01Rik	coagulation factor XI		NM_028066	Mm.33326
110135	Fgb	2510049G14Rik	fibrinogen, B beta polypeptide		NM_181849	Mm.30063
110382	C8b	4930439B20Rik///AI595927	complement component 8, beta subunit		NM_133882	Mm.87072
111175	Pecr	2400003B18Rik	peroxisomal trans-2-enoyl-CoA reductase		NM_023523	Mm.281738
11287	Pzp	A1m///A2m///AI893533///MAM	pregnancy zone protein		NM_007376	Mm.260144
11425	Apoc4	Acl	apolipoprotein C-IV	Apo-CIV ApoC-IV///ACL	NM_007385
11536	Admr	NOW///Gpcr17///G10-D///AM-R///MB10///Gpcr22	adrenomedullin receptor	AM-R G10D NOW	NM_007412	Mm.2857
11611	Agxt	Agxt1	alanine-glyoxylate aminotransferase	SPT Alanine--glyoxylate aminotransferase///AGT	NM_016702	Mm.7457
11625	Ahsg	fetuin-A	alpha-2-HS-glycoprotein	Fetuin-A Countertrypin	NM_013465	Mm.197554
11657	Alb1	Alb-1	albumin 1	Fragment	NM_009654	Mm.16773
11699	Ambp	Intin4///ASPI///Itil///HI-30///UTI///AI194774	alpha 1 microglobulin/bikunin	ITI-LC Bikunin HI-30	NM_007443	Mm.2197
11720	Mat1a	MATA1///SAMS1///AI046368///Ams///MAT///SAMS///AdoMet	methionine adenosyltransferase I, alpha	Methionine adenosyltransferase 1 AdoMet synthetase 1	NM_133653	Mm.14064
11801	Cd5l	Api6///AAC-11///Sp-alpha///Pdp 1/6///AI047839	CD5 antigen-like	Apoptosis inhibitor expressed by macrophages///SP-alpha CT-2 Apoptosis inhibitory 6	NM_009690	Mm.6676
11806	Apoa1	Sep2///Sep-2///Brp-14///Ltw-1///Sep-1///Alp-1///Apoa-1///Lvtw-1///MGC102525	apolipoprotein A-I	Apo-AI ApoA-I	NM_009692	Mm.26743
11807	Apoa2	Alp-2///Apoa-2///ApoA-II///Hdl-1///ApoAII	apolipoprotein A-II	Apo-AII ApoA-II	NM_013474	Mm.389209
11812	Apoc1		apolipoprotein C-I	Apo-CI ApoC-I	NM_007469	Mm.182440
11813	Apoc2	MGC117889	apolipoprotein C-II	Apo-CII ApoC-II///Apoc2 protein	NM_009695	Mm.28394
11818	Apoh	B2GPI///beta2-GPI///beta-2-GPI	apolipoprotein H	Beta-2-glycoprotein I///APC inhibitor///Apolipoprotein H Apo-H B2GPI Beta2GPI	NM_013475	Mm.2266
11846	Arg1	Arg-1///PGIF///AI///AI256583///arginase I	arginase 1, liver	Type I arginase Liver-type arginase///Fragment	NM_007482	Mm.154144
11905	Serpinc1	ATIII///At3///AI114908///At-3	serine (or cysteine) peptidase inhibitor, clade C (antithrombin), member 1	RuBisCO large subunit Fragment///or cysteine///ATIII///antithrombin, member 1, full insert sequence Antithrombin	NM_080844	Mm.260770
12038	Bche	C730038G20Rik///MGC107651	butyrylcholinesterase	Acylcholine acylhydrolase///Pseudocholinesterase///Choline esterase II Butyrylcholine esterase	NM_009738	Mm.250719
12116	Bhmt	MGC117976///MGC46866	betaine-homocysteine methyltransferase	Betaine-homocysteine S-methyltransferase///Fragment	NM_016668	Mm.329582///Mm.423099
12165	Gdf2	MGC124256///MGC124253///MGC124255///Bmp9	growth differentiation factor 2	BMP-9///GDF-2	NM_019506	Mm.422844
12279	C9		complement component 9		NM_013485	Mm.29095
12346	Car1	Car-1///AW555628///MGC118082	carbonic anhydrase 1	Carbonic anhydrase I///CA-I///Car1 protein	NM_009799	Mm.273195
12401	Serpina6	AV104445///Cbg///AI265318	serine (or cysteine) peptidase inhibitor, clade A, member 6	CBG Transcortin///Or cysteine///or cysteine	NM_007618	Mm.290079
12630	Cfi		complement component factor i	C3B/C4B inactivator	NM_007686	Mm.117180
12684	Cideb	1110030C18Rik///CIDE-B///AI790179	cell death-inducing DNA fragmentation factor, alpha subunit-like effector B		NM_009894	Mm.387468
12737	Cldn1	AI596271	claudin 1		NM_016674	Mm.289441
12780	Abcc2	AI173996///Abc30///Cmoat///Mrp2///cMRP	ATP-binding cassette, sub-family C (CFTR/MRP), member 2	Fragment	NM_013806	Mm.39054
12892	Cpox	CPX///HCP///clone 560///Cpo	coproporphyrinogen oxidase	Coproporphyrinogenase Coprogen oxidase COX	NM_007757	Mm.291519
12944	Crp	AI255847	C-reactive protein, pentraxin-related		NM_007768	Mm.28767
13101	Cyp2d10	P450-2D///Cyp2d///AI303445	cytochrome P450, family 2, subfamily d, polypeptide 10	CYPIID10 P450-16-alpha///P450CB Testosterone 16-alpha hydroxylase	NM_010005	Mm.174372
13180	Pcbd1	Pcbd///Dcoh	pterin 4 alpha carbinolamine dehydratase/dimerization cofactor of hepatocyte nuclear factor 1 alpha (TCF1) 1	Dimerization cofactor of HNF1 DCoH///PHS///Pterin carbinolamine dehydratase PCD///Dimerization cofactor of hepatocyte nuclear factor 1-alpha	NM_025273	Mm.39473
13202	Ddt	C78655	D-dopachrome tautomerase	D-dopachrome tautomerase	NM_010027	Mm.298947
13860	Eps8	AW261790	epidermal growth factor receptor pathway substrate 8	Fragment	NM_007945	Mm.235346
14007	Cugbp2	B230345P09Rik///C88023///Napor///ETR-3///Napor-2	CUG triplet repeat, RNA binding protein 2	Cugbp2 protein///Fragment	NM_010160	Mm.374900///Mm.398543///Mm.431429
14058	F10	fX///Cf10	coagulation factor X	Fragment///Stuart factor	NM_007972	Mm.262589
14060	F13b	Cf-13b///Cf13b	coagulation factor XIII, beta subunit	Transglutaminase B chain	NM_031164	Mm.30105
14061	F2	FII///Cf-2///Cf2	coagulation factor II		NM_010168	Mm.89048
14067	F5	Cf5///Cf-5///AI173222	coagulation factor V	Fragment	NM_007976	Mm.12900
14068	F7	FVII///mfVII///AI132620///Cf7	coagulation factor VII		NM_010172	Mm.4827
14071	F9	Cf9///AW111646///Cf-9	coagulation factor IX	Christmas factor///Fragment	NM_007979	Mm.391283
14079	Fabp2	Fabpi///I-FABP	fatty acid binding protein 2, intestinal	I-FABP FABPI	NM_007980	Mm.28398
14080	Fabp1	MGC13855///L-FABP///Fabpl	fatty acid binding protein 1, liver	L-FABP	NM_017399	Mm.22126
14133	Fcna	Fcn1	ficolin A	Ficolin-A Ficolin A M-Ficolin///Fragment///Collagen/fibrinogen domain-containing protein 1	NM_007995	Mm.10510
14161	Fga	Fib	fibrinogen, alpha polypeptide		NM_010196	Mm.88793
14287	Fpgs	AA408187	folylpolyglutamyl synthetase	Folylpoly-gamma-glutamate synthetase FPGS///Tetrahydrofolylpolyglutamate synthase	NM_010236	Mm.3830
14317	Ftcd		formiminotransferase cyclodeaminase	Glutamate formiminotransferase///Formiminotetrahydrofolate cyclodeaminase	NM_080845	Mm.36278
14412	Slc6a13	GAT3///Gabt3	solute carrier family 6 (neurotransmitter transporter, GABA), member 13	GAT3///Fragment///NEUROTRANSMITTER TRANSPORTER, GABA	NM_144512	Mm.258596
14431	Gamt	AA571402///Spintz1	guanidinoacetate methyltransferase		NM_010255	Mm.7329
14473	Gc	DBP	group specific component	DBP Group-specific component///Gc-globulin VDB	NM_008096	Mm.196595
14527	Gcgr	GR	glucagon receptor	GL-R	NM_008101	Mm.22329
14618	Gjb1	Cnx32///Cx32///AI118175///Gjb-1///MGC6217	gap junction membrane channel protein beta 1	Connexin-32 Cx32	NM_008124	Mm.21198
14630	Gclm	Glclr	glutamate-cysteine ligase , modifier subunit	Gamma-ECS GCS light chain///Glutamate--cysteine ligase modifier subunit	NM_008129	Mm.292676
14661	Glud1	Glud///AI118167///Gdh-X///Gludl	glutamate dehydrogenase 1	Fragment///GDH	NM_008133	Mm.10600
14711	Gnmt		glycine N-methyltransferase		NM_010321	Mm.29395
14775	Gpx1	CGPx///GSHPx-1///Gpx///AL033363///GPx-1///AI195024	glutathione peroxidase 1	GSHPx-1 GPx-1	NM_008160	Mm.1090
14864	Gstm3	AI042769///Fsc2///mGSTM5	glutathione S-transferase, mu 3	Glutathione S-transferase GT9.3///GST class-mu 3	NM_010359
14874	Gstz1	MAAI	glutathione transferase zeta 1 (maleylacetoacetate isomerase)	MAAI///maleylacetoacetate isomerase Gstz1///GSTZ1-1	NM_010363	Mm.29652///Mm.390529
14962	Cfb	Bf///H2-Bf///AI255840///FB///AI195813///B	complement factor B	Fragment///C3/C5 convertase	NM_008198	Mm.653
15007	H2-Q10	Qa10///H-2Q10///Q10	histocompatibility 2, Q region locus 10	haplotype q, Fragment///Fragment///Qa	NM_010391	Mm.88795
15139	Hc	C5a///C5///He	hemolytic complement	Fragment	NM_010406	Mm.2168
15160	Serpind1	AI303446///HCII///Hcf2///MGC107662///AA985900	serine (or cysteine) peptidase inhibitor, clade D, member 1	Heparin cofactor II HC-II///Or cysteine	NM_008223	Mm.6609
15199	Hebp1	Hebp	heme binding protein 1	p22HBP	NM_013546	Mm.378937
15233	Hgd	aku	homogentisate 1, 2-dioxygenase		NM_013547	Mm.157442
15235	Mst1	D9H3F15S2///Hgfl///D3F15S2h///DNF15S2h	macrophage stimulating 1 (hepatocyte growth factor-like)	Hepatocyte growth factor-like///hepatocyte growth factor-like	NM_008243	Mm.8369
15360	Hmgcs2	mHS///1300002P16	3-hydroxy-3-methylglutaryl-Coenzyme A synthase 2	HMG-CoA synthase	NM_008256	Mm.289131
15376	Foxa2	Hnf3b///Tcf3b///Hnf-3b///HNF3beta///Tcf-3b///HNF3-beta	forkhead box A2	HNF-3B Forkhead box protein A2	NM_010446	Mm.938
15377	Foxa3	Tcf3g///Hnf-3g///Hnf3g///Tcf-3g	forkhead box A3	HNF-3G Forkhead box protein A3	NM_008260	Mm.42260
15378	Hnf4a	Tcf4///Nr2a1///HNF-4///MODY1///D19Mgi10///Tcf14///Hnf4	hepatic nuclear factor 4, alpha	Transcription factor 14///Fragment///HNF-4-alpha	NM_008261	Mm.202383
15445	Hpd	Hppd	4-hydroxyphenylpyruvic acid dioxygenase	4HPPD HPD///HPPDase F protein	NM_008277	Mm.6584
15450	Lipc	HL///Hpl///AI256194	lipase, hepatic	Hepatic lipase///HL	NM_008280	Mm.390187
15451	Hpn	AA408042///AI788568	hepsin		NM_008281	Mm.19182
15458	Hpxn	hx	hemopexin		NM_017371	Mm.3485
15486	Hsd17b2	AI194967	hydroxysteroid (17-beta) dehydrogenase 2	17-beta-HSD 2	NM_008290	Mm.276466
16006	Igfbp1	IGFBP-1	insulin-like growth factor binding protein 1	IGF-binding protein 1///IGFBP-1	NM_008341	Mm.21300
16424	Itih1	Itih-1///Intin1	inter-alpha trypsin inhibitor, heavy chain 1	Inter-alpha-inhibitor heavy chain 1///Fragment	NM_008406	Mm.3227
16425	Itih2	AI747202///Itih-2///Intin2	inter-alpha trypsin inhibitor, heavy chain 2	Fragment///Inter-alpha-inhibitor heavy chain 2	NM_010582	Mm.182043
16426	Itih3	Intin3///Itih-3///AW108094	inter-alpha trypsin inhibitor, heavy chain 3	Inter-alpha-inhibitor heavy chain 3	NM_008407	Mm.4517
16427	Itih4	Itih-4	inter alpha-trypsin inhibitor, heavy chain 4		NM_018746	Mm.34819
16596	Klf1	Eklf	Kruppel-like factor 1 (erythroid)	Erythroid///erythroid///EKLF Erythroid transcription factor///Erythroid krueppel-like transcription factor	NM_010635	Mm.4847
16621	Klkb1	APS///Klk3///Kal-3///Kal3	kallikrein B, plasma 1	Plasma prekallikrein	NM_008455
16816	Lcat	AI046659///D8Wsu61e	lecithin cholesterol acyltransferase	Fragment///Lecithin-cholesterol acyltransferase	NM_008490	Mm.1593
16841	Lect2		leukocyte cell-derived chemotaxin 2	Chondromodulin II///ChM-II	NM_010702	Mm.16973///Mm.263265
17025	Alad	Lv	aminolevulinate, delta-, dehydratase	ALADH///Fragment	NM_008525	Mm.6988
17117	Amacr	Macr1	alpha-methylacyl-CoA racemase		NM_008537	Mm.2787
171281	Acot3	AW108394///PTE-Ia///Pte2a	acyl-CoA thioesterase 3	PTE-Ia///Acyl-CoA thioesterase 3///Peroxisomal acyl-coenzyme A thioester hydrolase 2a	NM_134246	Mm.202331
171282	Acot4	Pte1b///PTE-Ib///B430212I04Rik///Pte2b	acyl-CoA thioesterase 4	Peroxisomal acyl coenzyme A thioester hydrolase Ib///PTE-Ib PTE-2b///Acyl-CoA thioesterase 4	NM_134247	Mm.219001
171284	Timd2	AU019358///AU019662///AA816106///Tim2///C78111	T-cell immunoglobulin and mucin domain containing 2	TIMD-2 T cell membrane protein 2 TIM-2	NM_134249	Mm.234654
17174	Masp1	AW048060///Crarf///CCPII///Masp1/3	mannan-binding lectin serine peptidase 1	Ra-reactive factor serine protease p100 RaRF	NM_008555	Mm.1213
17175	Masp2	MAp19///MASP-2	mannan-binding lectin serine peptidase 2	Mannose-binding protein-associated serine protease 2 MASP-2	NM_001003893///NM_010767	Mm.378962
17194	Mbl1	MBP-A///MBL-A///S-MBP	mannose binding lectin (A)	MBP-A Mannan-binding protein///Ra-reactive factor polysaccharide-binding component p28B polypeptide///RaRF p28B	NM_010775	Mm.281805
17758	Mtap4	AA407148///MAP4///Mtap-4	microtubule-associated protein 4	MAP 4///Fragment	NM_008633	Mm.217318
17777	Mttp	MTP	microsomal triglyceride transfer protein	Fragment	NM_008642	Mm.2941///Mm.393335
18082	Nipsnap1		4-nitrophenylphosphatase domain and non-neuronal SNAP25-like protein homolog 1 (C. elegans)	C. elegans///C. elegans, full insert sequence	NM_008698	Mm.293716
18302	Oit3	EF-9///LZP	oncoprotein induced transcript 3	Fragment///EF-9 polyadenylation variant II	NM_010959	Mm.123013
18408	Slc25a15	Ornt1///D630044L02Rik	solute carrier family 25 (mitochondrial carrier ornithine transporter), member 15	mitochondrial carrier; ornithine transporter	NM_011017///NM_181325	Mm.200907
18416	Otc	spf///AI265390///Sf	ornithine transcarbamylase	OTCase Ornithine transcarbamylase///OTCASE ORNITHINE TRANSCARBAMYLASE	NM_008769	Mm.2611
18478	Pah	AW106920	phenylalanine hydroxylase	PAH	NM_008777	Mm.263539
18559	Pctp	PC-TP	phosphatidylcholine transfer protein	PC-TP///StARD2 START domain-containing protein 2	NM_008796	Mm.5062
18670	Abcb4	Pgy2///Mdr2///mdr-2///Pgy-2	ATP-binding cassette, sub-family B (MDR/TAP), member 4	Fragment///P-glycoprotein 2///MDR/TAP	NM_008830	Mm.297825
18739	Pitpnm1	RdgB///DRES9///Rd9///mpt-1///Pitpnm///R75447	phosphatidylinositol membrane-associated 1	Mpt-1 Pyk2 N-terminal domain-interacting receptor 2 NIR-2///Phosphatidylinositol transfer protein, membrane-associated 1///Drosophila retinal degeneration B homolog 1 RdgB1	NM_008851	Mm.1860
18770	Pklr	Pk1///Pk-1	pyruvate kinase liver and red blood cell	Fragment///L-PK	NM_013631	Mm.383180
18815	Plg	Pg///AI649309	plasminogen		NM_008877	Mm.971
18816	Serpinf2	AI747498///Pli///Serpimf2	serine (or cysteine) peptidase inhibitor, clade F, member 2	Alpha-2-plasmin inhibitor Alpha-2-PI///Alpha-2-AP	NM_008878	Mm.279733
19123	Proc	PC	protein C	Autoprothrombin IIA Anticoagulant protein C	NM_001042767///NM_001042768///NM_008934	Mm.2786
19193	Pipox	Pso///LPIPOX	pipecolic acid oxidase	PSO///L-pipecolic acid oxidase	NM_008952	Mm.8543
19212	Pter	Mpr56-1///AI790318	phosphotriesterase related		NM_008961	Mm.288713
192166	Sardh	MGC6279	sarcosine dehydrogenase	Fragment///SarDH	NM_138665	Mm.278467
192188	Stab2	FELL///FEEL-2///STAB-2	stabilin 2	Fragment	NM_138673	Mm.279611
192653	BC021608	MGC37838///MGC37912///MGC37247///MGC25970	cDNA sequence BC021608		NM_138951	Mm.325487
19329	Rab17	AW413472	RAB17, member RAS oncogene family		NM_008998	Mm.279780
19363	Rad51l1	mREC2///R51H2///AI553500///Rad51b	RAD51-like 1 (S. cerevisiae)	R51H2 RAD51-like protein 1	NM_009014	Mm.341756
19662	Rbp4	Rbp-4	retinol binding protein 4, plasma	PRBP RBP///Fragment	NM_011255	Mm.2605
19733	Rgn	AI265316///SMP30	regucalcin	RC Senescence marker protein 30 SMP-30	NM_009060	Mm.2118
20211	Saa4	Saa-4///Saa-5	serum amyloid A 4	Amyloid A-5 protein	NM_011316	Mm.3489
20219	Apcs	Sap	serum amyloid P-component	SAP	NM_011318	Mm.330510
20317	Serpinf1	EPC-1///Sdf3///AI195227///Pedfl///Pedf	serine (or cysteine) peptidase inhibitor, clade F, member 1	PEDF Serpin-F1///Stromal cell-derived factor 3 SDF-3 Caspin	NM_011340	Mm.2044
20425	Shmt1	Shmt///mshmt2///mshmt1///C81125///AI324848///mshmt///AI385541	serine hydroxymethyl transferase 1 (soluble)	Glycine hydroxymethyltransferase SHMT///soluble///Soluble	NM_009171	Mm.364956
20526	Slc2a2	Glut-2///Glut2///AI266973	solute carrier family 2 (facilitated glucose transporter), member 2	Fragment///Glucose transporter type 2, liver	NM_031197	Mm.18443
20700	Serpina1a	Aat2///Dom1///Spi1-1///Spi1-3///Aat-2///MGC117839///PI1	serine (or cysteine) peptidase inhibitor, clade A, member 1a	Alpha-1 protease inhibitor 1 Alpha-1-antiproteinase AAT///or cysteine///Serine protease inhibitor 1-1	NM_009243	Mm.312593
20701	Serpina1b	PI2///Dom2///Spi1-2///D12Ucla2	serine (or cysteine) preptidase inhibitor, clade A, member 1b	Alpha-1 protease inhibitor 2 Alpha-1-antiproteinase AAT///Serine protease inhibitor 1-2	NM_009244
20702	Serpina1c	PI3///Spi1-3	serine (or cysteine) peptidase inhibitor, clade A, member 1c	Serine protease inhibitor 1-3///Alpha-1 protease inhibitor 6///Serine protease inhibitor 1-6///Alpha-1 protease inhibitor 3	NM_009245
20778	Scarb1	Cla-1///AI120173///Cla1///Srb1///SR-B1///SRBI///CD36///SR-BI///Cd36l1///mSR-BI///D5Ertd460e	scavenger receptor class B, member 1	SRB1 SR-BI	NM_016741	Mm.282242
208677	Creb3l3	D10Bur1e///CREB-H///BC010786	cAMP responsive element binding protein 3-like 3	LZIP-beta transcription factor	NM_145365	Mm.294693
212647	Aldh4a1	P5CDhL///P5CDhS///A930035F14Rik///P5CD///P5CDH///Aldh5a1///Ahd1///Ssdh1///E330022C09///ALDH4///Ahd-1	aldehyde dehydrogenase 4 family, member A1	P5C dehydrogenase Aldehyde dehydrogenase 4A1///Fragment///P5C DEHYDROGENASE	NM_175438	Mm.273571
213019	Pdlim2	Slim///MGC37634///mystique	PDZ and LIM domain 2	PDZ-LIM protein mystique	NM_145978	Mm.283968
217214	Nags	AI415708///argA///1700120E20Rik	N-acetylglutamate synthase		NM_145829///NM_178053	Mm.31686
217847	Serpina10	MGC25863///PZI///ZPI	serine (or cysteine) peptidase inhibitor, clade A (alpha-1 antiproteinase, antitrypsin), member 10	PZI Serpin A10	NM_144834	Mm.29094
21789	Tfpi2	PP5/TFPI-2///AV000670	tissue factor pathway inhibitor 2	TFPI-2	NM_009364	Mm.25612
22041	Trf	Cd176///AI266983///Tfn///MGC102653///HP///hpx	transferrin	Fragment///Transferrin Siderophilin	NM_133977	Mm.37214
22117	Tst	Rhodanese	thiosulfate sulfurtransferase, mitochondrial	Rhodanese///Tst protein	NM_009437	Mm.15312
22139	Ttr	prealbumin///AI787086///MGC107649///D17860///AA408768	transthyretin	PREALBUMIN///Prealbumin	NM_013697	Mm.2108
22238	Ugt2b5	Udpgt-3///AI118071///m-1	UDP glucuronosyltransferase 2 family, polypeptide B5	UDPGT M-1	NM_009467
223646	Naprt1	9130210N20Rik	nicotinate phosphoribosyltransferase domain containing 1	protein for IMAGE:3957135 Homo sapiens///Nicotinate phosphoribosyltransferase-like protein///Nicotinate phosphoribosyltransferase domain containing 1	NM_172607	Mm.288368
22370	Vtn	Vn///AI256434	vitronectin	Serum-spreading factor S-protein	NM_011707	Mm.3667
223920	Soat2	MGC36039///D15Wsu97e///ACAT2	sterol O-acyltransferase 2	Acyl coenzyme A:cholesterol acyltransferase 2 ACAT-2	NM_146064	Mm.358862
22401	Zmat3	Wig1	zinc finger matrin type 3		NM_009517	Mm.35705
225884	BC021614	MGC37914	cDNA sequence BC021614		NM_144869
226105	Cyp2c70		cytochrome P450, family 2, subfamily c, polypeptide 70	CYPIIC70	NM_145499	Mm.29119
226143	Cyp2c44	MGC37849///BC034834///MGC25860///MGC37835///AW107714	cytochrome P450, family 2, subfamily c, polypeptide 44	Fragment///CYPIIC23 ARACHIDONIC ACID EPOXYGENASE	NM_001001446	Mm.329866///Mm.393318
226243	Habp2	PHBP///AI035669///MGC28705///HGFAL///HABP	hyaluronic acid binding protein 2		NM_146101	Mm.25791
226781	Slc30a10	MGC118559///E130106K10Rik///Gm212	solute carrier family 30, member 10		NM_001033286	Mm.227117
227231	Cps1	CPS///4732433M03Rik///D1Ucla3	carbamoyl-phosphate synthetase 1	Carbamoyl-phosphate synthetase I CPSase I///Fragment		Mm.343942
228836	Dlgap4	MGC37636///mKIAA0964///Sapap4///AI225853///BC024558///MGC117830///WBP16///KIAA0964///DAP4	discs, large homolog-associated protein 4 (Drosophila)	Drosophila, full insert sequence. Fragment///Drosophila///Fragment	NM_001042487///NM_001042488///NM_146128	Mm.22094
229302	Tm4sf4	MGC19127///ILTMP///il-TMP	transmembrane 4 superfamily member 4		NM_145539	Mm.26618
230163	Aldob	BC016435///Aldo2///MGC36398///Aldo-2	aldolase 2, B isoform	Liver-type aldolase///Aldolase 2	NM_144903	Mm.218862
230558	C8a	MGC29381	complement component 8, alpha polypeptide	Fragment	NM_146148	Mm.197638
230766	BC030183	MGC29254	cDNA sequence BC030183		NM_182783	Mm.20377
231103	Gckr	MGC19300///GKRP	glucokinase regulatory protein	Glucokinase regulator	NM_144909	Mm.100043
231396	Ugt2b36		UDP glucuronosyltransferase 2 family, polypeptide B36	Fragment	NM_001029867	Mm.291575
231583	Slc26a1	Sat1	solute carrier family 26 (sulfate transporter), member 1	SAT-1	NM_174870	Mm.125501
232086	Tmem150	MGC25977///BC014685///MGC37802	transmembrane protein 150		NM_144916
232493	Gys2	BC021322///MGC29379	glycogen synthase 2		NM_145572	Mm.275975
233016	Blvrb	MGC27866///MGC11726	biliverdin reductase B (flavin reductase (NADPH))	NADPH-flavin reductase FLR Biliverdin reductase B ///BVR-B Biliverdin-IX beta-reductase///flavin reductase NADPH, full insert sequence. Fragment///FR NADPH-dependent diaphorase///NADPH	NM_144923	Mm.24021
235582	6230410P16Rik	C430006L12	RIKEN cDNA 6230410P16 gene	6230410P16Rik protein///Fragment	NM_001039586///NM_174846	Mm.335420
235636	Rtp3	Tmem7///MGC118000	receptor transporter protein 3	Transmembrane protein 7	NM_153100	Mm.215259
237320	Aldh8a1	Raldh4	aldehyde dehydrogenase 8 family, member A1	Fragment///Retinal dehydrogenase type 4	NM_178713	Mm.90181
237387	Lrrc3	C21orf102	leucine rich repeat containing 3	Leucine rich repeat containing 3	NM_145152	Mm.133301
238055	Apob	AI315052///apob-100///apob-48	apolipoprotein B	Fragment	NM_009693	Mm.221239
23923	Aadat	mKat-2///Aadt///KATII///AI875679///Kat2	aminoadipate aminotransferase	AadAT///Alpha-aminoadipate aminotransferase///2-aminoadipate transaminase ///KAT/AadAT Kynurenine--oxoglutarate transaminase II ///Kynurenine aminotransferase II	NM_011834	Mm.35020
239447	Colec10	CL-L1///MGC123950///MGC123951///MGC123727	collectin sub-family member 10	Collectin sub-family member 10	NM_173422	Mm.82400
240638	Slc16a12	3230401A21///AW210596	solute carrier family 16 (monocarboxylic acid transporters), member 12	Monocarboxylic acid transporters	NM_172838	Mm.74636
259301	Leap2	leap-2	liver-expressed antimicrobial peptide 2	LEAP-2	NM_153069	Mm.24283
26424	Nr5a2	D1Ertd308e///LRH-1///Ftf	nuclear receptor subfamily 5, group A, member 2	Liver receptor homolog 1 LRH-1	NM_030676	Mm.16794
26458	Slc27a2	VLCS///Vlacs///FATP2///ACSVL1///Vlac	solute carrier family 27 (fatty acid transporter), member 2	Fragment///Fatty acid transporter///VLCS///Fatty acid transport protein 2 FATP-2///VLACS THCA-CoA ligase	NM_011978	Mm.290044
26459	Slc27a5	Vlacsr///FACVL3///MGC143799///FATP5///VLCSH2///VLCS-H2	solute carrier family 27 (fatty acid transporter), member 5	BA-CoA ligase BAL Cholate--CoA ligase///FATP-5 Solute carrier family 27 member 5///Fatty acid transporter///VLACS-related VLACSR///BACS Bile acid CoA ligase	NM_009512	Mm.10984
268756	Gulo	MGC37793///MGC29968///BC028822///unhip///MGC37880///sfx///unh///5730581M22///AU018375	gulonolactone (L-) oxidase	L- oxidase, full insert sequence///LGO L-GULONO-GAMMA-LACTONE OXIDASE GLO///LGO///Fragment///L-///GLO	NM_178747	Mm.26207
26912	Gcat	Kbl///AI526977	glycine C-acetyltransferase (2-amino-3-ketobutyrate-coenzyme A ligase)	AKB ligase Glycine acetyltransferase	NM_013847	Mm.237085
270076	Gcdh	9030411L18///AI266902///D17825	glutaryl-Coenzyme A dehydrogenase	Fragment///GCD	NM_001044744///NM_008097	Mm.2475
27219	Sgk2	AI098171///Sgkl///AW146006	serum/glucocorticoid regulated kinase 2	Serum/glucocorticoid-regulated kinase 2	NM_013731	Mm.26462
27404	Abca8b	Abca8	ATP-binding cassette, sub-family A (ABC1), member 8b		NM_013851	Mm.341004
27421	Abcc6	Abcc1b///Mrp6	ATP-binding cassette, sub-family C (CFTR/MRP), member 6		NM_018795	Mm.63514
280662	Afm	Alf///MGC118711///alpha-Alb	afamin	Fragment///Alpha-albumin Alpha-Alb	NM_145146	Mm.348786
28200	Dhrs4	RRD///D14Ucla2///AI043103///mouNRDR///AI790593	dehydrogenase/reductase (SDR family) member 4	SDR family///Peroxisomal short-chain alcohol dehydrogenase///NDRD mouNRDR///CR PHCR	NM_001037938///NM_030686	Mm.27427
30924	Angptl3	hypl	angiopoietin-like 3	Angiopoietin-like 3	NM_013913	Mm.28341
30956	Aass	LOR/SDH///Lorsdh///LOR///SDH///LKR/SDH///LKR	aminoadipate-semialdehyde synthase	LKR///LKR; Saccharopine dehydrogenase SDH///SDH	NM_013930	Mm.18651
380780	Serpina11	Gm895///MGC37881	serine (or cysteine) peptidase inhibitor, clade A (alpha-1 antiproteinase, antitrypsin), member 11		NM_199314	Mm.201338
432720	Akr1c19	1810010N06Rik	aldo-keto reductase family 1, member C19		NM_001013785	Mm.22832
50765	Trfr2	Tfr2	transferrin receptor 2	TfR2	NM_015799	Mm.21757
50798	Gne	IBM2///Uae1///NM///DMRV///2310066H07Rik///GLCNE	glucosamine	UDP-GlcNAc-2-epimerase///ManAc kinase	NM_015828	Mm.256718
50799	Slc25a13	Ctrn///AI785475	solute carrier family 25 (mitochondrial carrier, adenine nucleotide translocator), member 13	Solute carrier family 25 member 13///Citrin	NM_015829	Mm.24513
54326	Elovl2	Ssc2///AI317360	elongation of very long chain fatty acids (FEN1/Elo2, SUR4/Elo3, yeast)-like 2	FEN1/Elo2, SUR4/Elo3, yeast///FEN1/Elo2, SUR4/Elo3, yeast-like 2///FEN1/Elo2, SUR4/Elo3, yeast-like 2, full insert sequence	NM_019423	Mm.2567
54426	Hgfac	HGFA	hepatocyte growth factor activator		NM_019447	Mm.27369
54710	Hs3st3b1	3Ost3b///3-OST-3B///AW536289///Hs3st3b///m3-OST-3B///3OST3B1	heparan sulfate (glucosamine) 3-O-sulfotransferase 3B1	glucosamine 3-O-sulfotransferase 3B, full insert sequence///Glucosamine 3-O-sulfotransferase 3B1///Heparan sulfate D-glucosaminyl 3-O-sulfotransferase 3B1///m3-OST-3B///glucosamine	NM_018805	Mm.274426
55938	Apom	NG20///1190010O19Rik///G3a	apolipoprotein M	Apo-M ApoM	NM_018816	Mm.2161
56018	Stard10	Pctpl///SdccagG28///Sdccag28///CGI-52///TISP-81///AV048538///PC-TP2///PCTP2///NY-C0-28	START domain containing 10	PCTP-L StAR-related lipid transfer protein 10///Fragment///StARD10 START domain-containing protein 10	NM_019990	Mm.28896
56189	Prodh2	POX1///MmPOX///2510038B11Rik///MmPOX1///2510028N04Rik	proline dehydrogenase (oxidase) 2	Oxidase///Fragment///oxidase 2, full insert sequence	NM_019546	Mm.270525
56373	Cpb2	AI255929///1110032P04Rik///4930405E17Rik///CPR///Cpu///TAFI///MGC107573	carboxypeptidase B2 (plasma)	CPU Thrombin-activable fibrinolysis inhibitor TAFI///Carboxypeptidase R CPR///Carboxypeptidase U	NM_019775	Mm.24242
56772	Mllt11	Af1q///AI839562///Zfp692	myeloid/lymphoid or mixed-lineage leukemia (trithorax homolog, Drosophila); translocated to, 11		NM_019914	Mm.331208
58176	Rhbg		Rhesus blood group-associated B glycoprotein	Rhesus blood group-associated B glycoprotein///Rhesus associated B glycoprotein	NM_021375	Mm.103777
58223	Mmp19	MGC123370	matrix metallopeptidase 19	MMP-19	NM_021412	Mm.131266
58992	F12		coagulation factor XII (Hageman factor)	Fragment///Hageman factor	NM_021489	Mm.42224
59028	Rcl1	Rnac///2310040A02Rik///C76567///AI789745///RPCL1	RNA terminal phosphate cyclase-like 1		NM_021525	Mm.28630
622402	Akr1c12	Akra///AI266976	aldo-keto reductase family 1, member C12		NM_013777	Mm.380356
624219	EG624219		predicted gene, EG624219	Fragment		Mm.218041
63857	Bcmo1	betaCMOOX///Bcdo///Bcdo1///beta-CD	beta-carotene 15,15'-monooxygenase		NM_021486	Mm.174133
64008	Aqp9	AI266899	aquaporin 9	AQP-9	NM_022026	Mm.335570
64918	Bhmt2	C81077///D13Ucla2	betaine-homocysteine methyltransferase 2		NM_022884	Mm.29981
66112	Mosc1	1300013F15Rik	MOCO sulphurase C-terminal domain containing 1	Fragment		Mm.272457
66901	Proz	1300015B06Rik	protein Z, vitamin K-dependent plasma glycoprotein		NM_025834	Mm.237037
67017	2010011I20Rik	AI430961///AV108736	RIKEN cDNA 2010011I20 gene		NM_025912	Mm.30013
67375	Qprt	AI647766///QPRTase///2410027J01Rik	quinolinate phosphoribosyltransferase	Quinolinate phosphoribosyltransferase [decarboxylating] QAPRTase///QPRTase	NM_133686	Mm.26928
67432	0610010D20Rik		RIKEN cDNA 0610010D20 gene		NM_026152
67758	Aadac	5033417E09Rik///AI265437///Aada	arylacetamide deacetylase (esterase)	AADAC	NM_023383	Mm.24547
68066	Slc25a39	MGC144572///MGC144573///D11Ertd333e///3010027G13Rik	solute carrier family 25, member 39		NM_026542	Mm.44226
68338	Golt1a	0610012C01Rik///Kiss1///metastatin	golgi transport 1 homolog A (S. cerevisiae)	Golgi transport 1 homolog A	NM_026680
68347	0610011F06Rik		RIKEN cDNA 0610011F06 gene	RIKEN cDNA 0610011F06 gene	NM_026686	Mm.35098
68352	0610012D14Rik		RIKEN cDNA 0610012D14 gene		NM_026690	Mm.88478
68646	1110020G09Rik	4933430B08Rik	RIKEN cDNA 1110020G09 gene	Fragment	NM_001040395	Mm.244226///Mm.431694
69071	Tmem97	MGC102369///D11Bhm182e///RP23-399H5.9///1810014L12Rik///AL022956///AI115531	transmembrane protein 97		NM_133706	Mm.29431
69379	C8g	1700013L23Rik	complement component 8, gamma subunit		NM_027062	Mm.24596
69834	1810048P08Rik	MGC6993///AW490415///Rab43///2500004H21Rik	RIKEN cDNA 1810048P08 gene	Fragment	NM_001039394///NM_133717	Mm.37380
69836	Pla2g12b	Fksg71///Pla2g13///2010002E04Rik	phospholipase A2, group XIIB	GXIII sPLA2-like///GXIIB	NM_023530	Mm.30268
69865	1810073H04Rik	ACF65///ASP///ACF64///Acf	RIKEN cDNA 1810073H04 gene	APOBEC1-stimulating protein		Mm.87538
70335	Reep6	Dp1l1///0610011M24Rik	receptor accessory protein 6	TB2 protein-like 1	NM_139292	Mm.28147
70337	Iyd	AI265638///0610009A07Rik	iodotyrosine deiodinase	IYD-1	NM_027391	Mm.24153
71693	Colec11	MGC129470///1010001H16Rik///MGC129471	collectin sub-family member 11		NM_027866	Mm.30724
71753	Tmprss6	1300008A22Rik	transmembrane serine protease 6	Matriptase-2	NM_027902	Mm.34056
71768	Vwce	1300015B04Rik	von Willebrand factor C and EGF domains			Mm.169261
71775	1300017J02Rik		RIKEN cDNA 1300017J02 gene		NM_027918	Mm.18802
71797	1110067M19Rik	Chst13	RIKEN cDNA 1110067M19 gene	Fragment		Mm.49071
71949	Lass5	Trh4///2310081H14Rik///AW544927///AU045339	longevity assurance homolog 5 (S. cerevisiae)	TRAM homolog 4	NM_028015	Mm.390821
72599	Pdia5	Pdir///AU015525///2700053F16Rik	protein disulfide isomerase associated 5	PROTEIN DISULFIDE ISOMERASE-RELATED PROTEIN homolog Fragment	NM_028295	Mm.71015
72729	Cdc42se2	SPEC2///2810404F18Rik///AA408783///AA536669///RP23-287F5.2	CDC42 small effector 2	Cdc42se2 protein	NM_178626	Mm.29476
72778	2810451A06Rik	AI506245	RIKEN cDNA 2810451A06 gene		NM_176835	Mm.30544
72792	2810459M11Rik		RIKEN cDNA 2810459M11 gene	Fragment		Mm.54981
73166	Tm7sf2	3110041O18Rik///ANG1	transmembrane 7 superfamily member 2	14-STEROL REDUCTASE ///STEROL C14-REDUCTASE DELTA14-SR///TRANSMEMBRANE 7 SUPERFAMILY MEMBER 2 ANOTHER NEW GENE 1	NM_028454	Mm.391145
74129	Dmgdh	MGC107623///AI787269///1200014D15Rik	dimethylglycine dehydrogenase precursor	ME2GLYDH	NM_028772	Mm.21789
74868	Tmem65		transmembrane protein 65	Fragment		Mm.293754
75396	Spp2		secreted phosphoprotein 2	Spp-24		Mm.173058
75552	Paqr9		progestin and adipoQ receptor family member IX			Mm.151485
75606	2010003K15Rik		RIKEN cDNA 2010003K15 gene			Mm.46323
75986	Agmat		agmatine ureohydrolase (agmatinase)	Agmatinase///Fragment		Mm.30032
76238	Grhpr	1110059D05Rik///6430629L09Rik	glyoxylate reductase/hydroxypyruvate reductase		NM_080289///NM_080289	Mm.196574
76279	Cyp2d26	1300006E06Rik	cytochrome P450, family 2, subfamily d, polypeptide 26	CYPIID26	NM_029562///NM_029562
76971	2810007J24Rik		RIKEN cDNA 2810007J24 gene	HYDROXYSTEROID SULFOTRANSFERASE HST	NM_175250	Mm.290727
77037	Mrap	Falp///1110025G12Rik///ORF61	melanocortin 2 receptor accessory protein	Fat tissue-specific low MW protein	NM_029844	Mm.22455
77975	Tmem50b	AU015466///AU019872///B230114J08Rik	transmembrane protein 50B		NM_030018	Mm.290341
83379	Klb	AV071179	klotho beta	BetaKlotho Klotho beta-like protein	NM_031180	Mm.45274
85031	Pla1a	Pspla1///Ps-pla1///AA986889	phospholipase A1 member A		NM_134102	Mm.279805
93721	Cpn1	CPN///0610011F20Rik	carboxypeptidase N, polypeptide 1	CPN///Carboxypeptidase N polypeptide 1 Carboxypeptidase N small subunit	NM_030703	Mm.206774
93732	Acox2		acyl-Coenzyme A oxidase 2, branched chain	Trihydroxycoprostanoyl-CoA oxidase THCCox THCA-CoA oxidase	NM_053115	Mm.28700
99571	Fgg	3010002H13Rik///AI256424	fibrinogen, gamma polypeptide		NM_133862	Mm.16422
99887	Tmem56	C730036B01Rik///AU018104///4930577M16Rik///AW109744	transmembrane protein 56		NM_178936	Mm.26088///Mm.412260

## Sheet: Embryo_Arrays
Array_Index	GEO_ID	Source	Tissue
103	GSM111166	Embryoid bodies + Retinoic Acid	embryo
104	GSM111168	Embryoid Bodies + Retinoic Acid	embryo
105	GSM111170	Embryoid bodies + Retinoic acid	embryo
106	GSM111171	Embryoid bodies + Retinoic acid	embryo
107	GSM111252	Embryoid bodies + Retinoic acid + Hh stimulation	embryo
108	GSM111253	Embryoid bodies + Retionic acid + Hh stimulation	embryo
109	GSM111254	Embryoid bodies + Retinoic acid + Hh stimulation	embryo
110	GSM111255	Embryoid bodies + Retinoic acid + Hh stimulation	embryo
193	GSM115756	Hoxb1-IRES-tauGFP mouse embryos, rhombomere 4	embryo
194	GSM115757	Hoxb1-IRES-tauGFP mouse embryos, rhombomere 4	embryo
195	GSM115758	Hoxb1-IRES-tauGFP mouse embryos, rhombomere 4	embryo
196	GSM115792	Hoxb1&gt;A1-IRES-tauGFP mouse embryos, rhombomere 4	embryo
197	GSM115793	Hoxb1&gt;A1-IRES-tauGFP mouse embryos, rhombomere 4	embryo
198	GSM115794	Hoxb1&gt;A1-IRES-tauGFP mouse embryos, rhombomere 4	embryo
487	GSM136067	embryonic headfold	embryo
488	GSM136068	embryonic headfold	embryo
489	GSM136069	embryonic headfold	embryo
490	GSM136070	embryonic headfold	embryo
491	GSM136071	embryonic headfold	embryo
492	GSM136072	embryonic headfold	embryo
493	GSM136073	embryonic headfold	embryo
494	GSM136074	embryonic headfold	embryo
495	GSM136075	embryonic headfold	embryo
496	GSM136076	embryonic headfold	embryo
497	GSM136077	embryonic headfold	embryo
498	GSM136078	embryonic headfold	embryo
994	GSM149821	1CELL EMBRYO CULTURED IN KSOM	embryo
995	GSM149822	B6D2 1CELL SCNT EMBRYO CULTURED IN MEMa_AMANITIN	embryo
996	GSM149823	1CELL SCNT EMBRYOS. DONOR CELL:CUMULUS CELL	embryo
997	GSM149824	1CELL EMBRYO	embryo
998	GSM149825	1CELL EMBRYO	embryo
999	GSM149826	1CELL EMBRYOS	embryo
1000	GSM149827	1CELL SCNT EMBRYOS	embryo
1001	GSM149887	1CELL SCNT EMBRYOS CULTURED IN MEMa	embryo
1002	GSM149888	B6D2 1CELL SCNT EMBRYOS	embryo
1003	GSM149889	B6D2 1CELL SCNT EMBRYOS	embryo
1004	GSM149890	B6D2 1CELL SCNT EMBRYOS	embryo
1005	GSM149891	B6D2 1CELL SCNT EMBRYOS	embryo
1006	GSM149893	B6D2 1CELL PARTHENOGENIC EMBRYOS	embryo
1007	GSM149894	B6D2 1 CELL PARTHENOGENIC EMBRYOS	embryo
1008	GSM149895	B6D2 1CELL PARTHENOGENIC EMBRYOS	embryo
1009	GSM149896	B6D2 1CELL PARTHENOGENIC EMBRYOS	embryo
1010	GSM149897	B6D2 1CELL FERTILIZED EMBRYOS	embryo
1011	GSM149898	B6D2 1CELL FERTILIZED EMBRYOS	embryo
1012	GSM149899	B6D2 1CELL FERTILIZED EMBRYOS	embryo
1013	GSM149900	B6D2 1CELL FERTILIZED EMBRYOS	embryo
1014	GSM150229	B6D2 2CELL SCNT EMBRYOS	embryo
1015	GSM150230	B6D2 2CELL SCNT EMBRYOS	embryo
1016	GSM150231	B6D2 2CELL SCNT EMBRYOS	embryo
1017	GSM150232	B6D2 2CELL SCNT EMBRYOS	embryo
1018	GSM150234	B6D2 2CELL SCNT EMBRYOS	embryo
1019	GSM150235	B6D2 2CELL SCNT EMBRYOS	embryo
1020	GSM150236	B6D2 2CELL SCNT EMBRYOS	embryo
1021	GSM150237	B6D2 2CELL SCNT EMBRYOS	embryo
1022	GSM150238	B6D2 2CELL FERTILIZED EMBRYOS	embryo
1023	GSM150239	B6D2 2CELL FERTILIZED EMBRYOS	embryo
1024	GSM150240	B6D2 2CELL FERTILIZED EMBRYOS	embryo
1025	GSM150241	B6D2 2CELL FERTILIZED EMBRYOS	embryo
1026	GSM150242	B6D2 2CELL FERTILIZED EMBRYOS	embryo
1043	GSM150259	B6D2 2CELL FERTILIZED EMBRYOS	embryo
1044	GSM150260	B6D2 2CELL FERTILIZED EMBRYOS	embryo
1045	GSM150261	B6D2 2CELL FERTILIZED EMBRYOS	embryo
1046	GSM150262	B6D2 2CELL PARTHENOGENIC EMBRYOS	embryo
1047	GSM150263	B6D2 2CELL PARTHENOGENIC EMBRYOS	embryo
1048	GSM150264	B6D2 2CELL PARTHENOGENIC EMBRYOS	embryo
1049	GSM150265	B6D2 2CELL PARTHENOGENIC EMBRYOS	embryo
1121	GSM155304	mouse embryonic fibroblasts, unstimulated, 4 hours	embryo
1136	GSM156795	WT mouse embryonic fibroblasts, unstimulated, 4 hours	embryo
1137	GSM156796	WT mouse embryonic fibroblasts, IL-1b stimulated, 1 hour	embryo
1138	GSM156797	WT mouse embryonic fibroblasts, IL-1b stimulated, 1 hour	embryo
1139	GSM156798	WT mouse embryonic fibroblasts, IL-1b stimulated, 4 hours	embryo
1140	GSM156799	WT mouse embryonic fibroblasts, IL-1b stimulated, 4 hours	embryo
1141	GSM156800	IRAK4-KD-MEFs_unstimulated_4hours_rep1	embryo
1142	GSM156801	IRAK4-KD-MEFs_unstimulated_4hours_rep2	embryo
1143	GSM156802	IRAK4-KD-MEFs_IL1b-stimulated_1hour_rep1	embryo
1144	GSM156803	IRAK4-KD-MEFs_IL1b-stimulated_1hour_rep2	embryo
1145	GSM156804	IRAK4-KD-MEFs_IL1b-stimulated_4hours_rep1	embryo
1146	GSM156805	IRAK4-KD-MEFs_IL1b-stimulated_4hours_rep2	embryo
1153	GSM157681	embryonic fibroblast transcription profile 6 hours post interferon treatment	embryo
1154	GSM157682	embryonic fibroblast transcription profile 6 hours post interferon treatment	embryo
1155	GSM157683	embryonic fibroblast transcription profile 6 hours post interferon treatment	embryo
1156	GSM157684	embryonic fibroblast transcription profile 6 hours post interferon treatment	embryo
1157	GSM157685	embryonic fibroblast transcription profile 6 hours post interferon treatment	embryo
1158	GSM157686	embryonic fibroblast transcription profile 6 hours post interferon treatment	embryo
1175	GSM158357	hair follicles from embryo-deleted area (absence of functional Notch1)	embryo
1177	GSM158360	hair follicles from embryo-deleted area (absence of functional Notch1)	embryo
1189	GSM158596	Embryonic Testis (E11.5 duplicate 1)	embryo
1190	GSM158599	Embryonic Testis (E11.5 duplicate 2)	embryo
1191	GSM158602	Embryonic Testis (E12.5 duplicate 1)	embryo
1192	GSM158604	Embryonic Testis (E12.5 duplicate 2)	embryo
1193	GSM158606	Embryonic Testis (E14.5 duplicate 1)	embryo
1194	GSM158607	Embryonic Testis (E14.5 duplicate 2)	embryo
1195	GSM158608	Embryonic Testis (E16.5 duplicate 1)	embryo
1196	GSM158609	Embryonic Testis (E16.5 duplicate 2)	embryo
1197	GSM158610	Embryonic Testis (E18.5 duplicate 1)	embryo
1198	GSM158611	Embryonic Testis (E18.5 duplicate 2)	embryo
1199	GSM158616	Embryonic Ovary (E11.5 duplicate 1)	embryo
1200	GSM158618	Embryonic ovary (E11.5 duplicate 2)	embryo
1201	GSM158620	Embryonic ovary (E12.5 duplicate 1)	embryo
1202	GSM158621	Embryonic ovary (E12.5 duplicate 2)	embryo
1203	GSM158622	Embryonic ovary (E14.5 duplicate 1)	embryo
1204	GSM158624	Embryonic ovary (E14.5 duplicate 2)	embryo
1205	GSM158625	Embryonic ovary (E16.5 duplicate 1)	embryo
1206	GSM158626	Embryonic ovary (E16.5 duplicate 2)	embryo
1207	GSM158628	Embryonic ovary (E18.5 duplicate 1)	embryo
1208	GSM158630	Embryonic ovary (E18.5 duplicate 2)	embryo
1213	GSM160088	wild type MEF	embryo
1214	GSM160104	wild type MEF	embryo
1215	GSM160105	RBP2-/- MEF	embryo
1216	GSM160106	RBP2-/- MEF	embryo
1271	GSM161128	Liver sample from mouse embryo liver at 10.5 days post conception (dpc)	embryo
1272	GSM161129	Liver sample from mouse embryo liver at 10.5 days post conception (dpc)	embryo
1273	GSM161130	Liver sample from mouse embryo liver at 11.5 days post conception (dpc)	embryo
1274	GSM161131	Liver sample from mouse embryo liver at 11.5 days post conception (dpc)	embryo
1275	GSM161132	Liver sample from mouse embryo liver at 12.5 days post conception (dpc)	embryo
1276	GSM161133	Liver sample from mouse embryo liver at 12.5 days post conception (dpc)	embryo
1277	GSM161134	Liver sample from mouse embryo liver at 13.5 days post conception (dpc)	embryo
1278	GSM161135	Liver sample from mouse embryo liver at 13.5 days post conception (dpc)	embryo
1279	GSM161136	Liver sample from mouse embryo liver at 14.5 days post conception (dpc)	embryo
1280	GSM161137	Liver sample from mouse embryo liver at 14.5 days post conception (dpc)	embryo
1281	GSM161138	Liver sample from mouse embryo liver at 16.5 days post conception (dpc)	embryo
1282	GSM161139	Liver sample from mouse embryo liver at 16.5 days post conception (dpc)	embryo
1351	GSM176483	Mouse preimplnatation embryos at day 1.5.	embryo
1352	GSM176484	Mouse preimplnatation embryos at day 1.5.	embryo
1353	GSM176485	Mouse preimplnatation embryos at day 2.5.	embryo
1354	GSM176486	Mouse preimplnatation embryos at day 2.5.	embryo
1355	GSM176487	Mouse preimplnatation embryos at day 3.5.	embryo
1356	GSM176488	Mouse preimplnatation embryos at day 3.5.	embryo
1357	GSM176489	Mouse preimplnatation U0126 (20uM)-treated embryos at day 2.5.	embryo
1358	GSM176490	Mouse preimplnatation U0126 (20uM)-treated embryos at day 2.5.	embryo
1359	GSM176491	Mouse preimplnatation embryos released from the U0126-induced arrest at day 3.5.	embryo
1360	GSM176492	Mouse preimplnatation embryos released from the U0126-induced arrest at day 3.5.	embryo
1361	GSM176493	Mouse preimplnatation embryos released from the U0126-induced arrest at day 4.5.	embryo
1362	GSM176494	Mouse preimplnatation embryos released from the U0126-induced arrest at day 4.5.	embryo
1397	GSM177393	Embryonic day 14.5 pancreas	embryo
1398	GSM177394	Embryonic day 16.5 pancreas	embryo
1399	GSM177395	Embryonic day 16.5 pancreas	embryo
1400	GSM177396	Embryonic day 16.5 pancreas	embryo
1401	GSM177397	Embryonic day 14.5 pancreas	embryo
1402	GSM177398	Embryonic day 14.5 pancreas	embryo
1403	GSM177399	Embryonic day 14.5 pancreas	embryo
1404	GSM177400	Embryonic day 14.5 pancreas	embryo
1405	GSM177401	Embryonic day 14.5 pancreas	embryo
1406	GSM177402	Embryonic day 16.5 pancreas	embryo
1407	GSM177403	Embryonic day 16.5 pancreas	embryo
1408	GSM177404	Embryonic day 16.5 pancreas	embryo
1710	GSM35546	embryo_d7	embryo
1891	GSM85006	parental Ainv15 ESC differentiated as EB for 10 days	embryo
1892	GSM85007	parental Ainv15 ESC differentiated as EB for 10 days	embryo
1893	GSM85008	parental Ainv15 undifferentiated ESC	embryo
1894	GSM85009	parental Ainv15 undifferentiated ESC	embryo
1895	GSM85011	tetracycline inducible Ngn3 ESC differentiated for 3 days as EB with doxycycline	embryo
1896	GSM85012	tetracycline inducible Ngn3 ESC differentiated for 3 days as EB with doxycycline	embryo
1897	GSM85014	tetracycline inducible Ngn3 ESC differentiated for 3 days as EB without doxycycline	embryo
1898	GSM85016	tetracycline inducible Ngn3 ESC differentiated for 3 days as EB without doxycycline	embryo
1899	GSM85017	tetracycline inducible Ngn3 ESC differentiated for 10 days as EB with doxycycline for 3 days	embryo
1900	GSM85018	tetracycline inducible Ngn3 ESC differentiated for 10 days as EB with doxycycline for 3 days	embryo
1901	GSM85019	tetracycline inducible Ngn3 ESC differentiated for 10 days as EB without doxycycline	embryo
1902	GSM85020	tetracycline inducible Ngn3 ESC differentiated for 10 days as EB without doxycycline	embryo
1903	GSM85021	tetracycline inducible Ngn3 ESC differentiated for 3 days without feeder cells or LIF and with doxycycline	embryo
1904	GSM85022	tetracycline inducible Ngn3 ESC differentiated for 3 days without feeder cells or LIF and with doxycycline	embryo
1905	GSM85023	parental Ainv15 ESC differentiated as EB for 3 days	embryo
1906	GSM85024	parental Ainv15 ESC differentiated as EB for 3 days	embryo
1908	GSM87678	Wild type E11.5 MM rep5	embryo
1909	GSM87679	Wild type E11.5 UB rep1	embryo
1910	GSM87680	Wild type E11.5 UB rep2	embryo
1911	GSM87681	Wild type E11.5 MM rep1	embryo
1912	GSM87682	Wild type E11.5 MM rep6	embryo
1913	GSM87683	Wild type E11.5 MM rep2	embryo
1914	GSM87684	Wild type E11.5 UB rep3	embryo
1915	GSM87685	Wild type E11.5 UB rep4	embryo
1916	GSM87686	Wild type E11.5 MM rep3	embryo
1917	GSM87687	Wild type E11.5 MM rep7	embryo
1918	GSM87688	Wild type E11.5 MM rep4	embryo
2114	GSM98575	Total RNA from Embryonic Stem cell culture diluted to 10 pg	embryo
2115	GSM98576	Total RNA from Embryonic Stem cell culture (5ug)	embryo
2116	GSM98577	Total RNA from Embryonic Stem cell culture (5ug)	embryo
2117	GSM98578	Total RNA from Embryonic Stem cell culture (5ug)	embryo
2118	GSM98579	Total RNA from Embryonic Stem cell culture (5ug)	embryo
2119	GSM98580	Total RNA from Embryonic Stem cell culture (5ug)	embryo
2120	GSM98581	Total RNA from Embryonic Stem cell culture (5ug)	embryo
2121	GSM98582	Total RNA from Embryonic Stem cell culture (5ug)	embryo
2122	GSM98583	Total RNA from Embryonic Stem cell culture (5ug)	embryo

[truncated: 8 more sheets: Embryo_vs_non-Embryo, Embryo_Biomarkers, Heart_Arrays, Heart_vs_non-Heart, Heart_Biomarkers, Small_Intestine_Arrays, Small_Intestine_vs_non-Small_In, Small_Intestine_Biomarkers]
